# Supplementary material for: De novo genome assembly of Camptotheca acuminata, a natural source of the anti-cancer compound camptothecin
Source: Gigascience. 2017 Jul 24;6(9):1–7. doi: 10.1093/gigascience/gix065 (PMC5737489; doi:10.1093/gigascience/gix065)
Supplement: Additional file — Table S2: Orthologous groups of genes from Camptotheca acuminata and 3 other plant species, available as a separate XLS file. [file supplemental_table_2_dz.xlsx]

## Sheet: OrthologousGroups
Table S2. Orthologous groups of genes from Camptotheca acuminata and three other plant species.
OG0000000:	CRO_T100084	CRO_T100121	CRO_T100210	CRO_T100229	CRO_T100497	CRO_T100499	CRO_T100525	CRO_T100539	CRO_T100596	CRO_T100687	CRO_T100717	CRO_T100726	CRO_T100918	CRO_T100937	CRO_T100965	CRO_T100989	CRO_T101067	CRO_T101218	CRO_T101313	CRO_T101328	CRO_T101387	CRO_T101443	CRO_T101492	CRO_T101616	CRO_T101655	CRO_T101685	CRO_T101902	CRO_T101903	CRO_T101938	CRO_T101971	CRO_T101980	CRO_T101996	CRO_T102059	CRO_T102196	CRO_T102197	CRO_T102207	CRO_T102219	CRO_T102222	CRO_T102330	CRO_T102371	CRO_T102388	CRO_T102429	CRO_T102499	CRO_T102696	CRO_T102707	CRO_T102805	CRO_T102819	CRO_T103100	CRO_T103222
OG0000001:	CRO_T100043	CRO_T100044	CRO_T100055	CRO_T100098	CRO_T100130	CRO_T100133	CRO_T100137	CRO_T100168	CRO_T100169	CRO_T100177	CRO_T100196	CRO_T100206	CRO_T100209	CRO_T100214	CRO_T100237	CRO_T100245	CRO_T100254	CRO_T100330	CRO_T100334	CRO_T100669	CRO_T100740	CRO_T100791	CRO_T100870	CRO_T101161	CRO_T101168	CRO_T101706	CRO_T101752	CRO_T101756	CRO_T101776	CRO_T101817	CRO_T101818	CRO_T101877	CRO_T101891	CRO_T102547	CRO_T102554	CRO_T102613	CRO_T102621	CRO_T102636	CRO_T102640	CRO_T102693	CRO_T102791	CRO_T103091	CRO_T103238	CRO_T103371	CRO_T103454	CRO_T103483	CRO_T103503	CRO_T103540	CRO_T103549
OG0000002:	AT1G31812.1	CRO_T100175	CRO_T100498	CRO_T100595	CRO_T100604	CRO_T100607	CRO_T100631	CRO_T100678	CRO_T100721	CRO_T100859	CRO_T101002	CRO_T101095	CRO_T101219	CRO_T101269	CRO_T101349	CRO_T101421	CRO_T101445	CRO_T101574	CRO_T101588	CRO_T101615	CRO_T101805	CRO_T101825	CRO_T101894	CRO_T101962	CRO_T101972	CRO_T101995	CRO_T102077	CRO_T102089	CRO_T102132	CRO_T102221	CRO_T102266	CRO_T102296	CRO_T102498	CRO_T102661	CRO_T102824	CRO_T102898	CRO_T102899	CRO_T102919	CRO_T103063	CRO_T103122	CRO_T103236	CRO_T103317	CRO_T103349	CRO_T103607	CRO_T103694	CRO_T103721	CRO_T103727	CRO_T103745	CRO_T103747
OG0000003:	CRO_T100080	CRO_T100117	CRO_T100164	CRO_T100326	CRO_T100688	CRO_T100779	CRO_T100851	CRO_T101189	CRO_T101256	CRO_T101368	CRO_T101369	CRO_T101495	CRO_T101498	CRO_T101873	CRO_T102026	CRO_T102134	CRO_T102185	CRO_T102200	CRO_T102252	CRO_T102280	CRO_T102315	CRO_T102450	CRO_T102612	CRO_T102653	CRO_T102669	CRO_T102781	CRO_T102832	CRO_T102865	CRO_T103117	CRO_T103193	CRO_T103375	CRO_T103590	CRO_T103675	CRO_T103888	CRO_T103905	CRO_T104179	CRO_T104390	CRO_T104445	CRO_T104488	CRO_T104511	CRO_T104814	CRO_T104971	CRO_T105041	CRO_T105060	CRO_T105083	CRO_T105085	CRO_T105124	CRO_T105150	CRO_T105180
OG0000004:	CRO_T100170	CRO_T100281	CRO_T100389	CRO_T100408	CRO_T100432	CRO_T100433	CRO_T100494	CRO_T100544	CRO_T100587	CRO_T100614	CRO_T100747	CRO_T100787	CRO_T100849	CRO_T100864	CRO_T100869	CRO_T100919	CRO_T100991	CRO_T101033	CRO_T101074	CRO_T101086	CRO_T101531	CRO_T101630	CRO_T101643	CRO_T101661	CRO_T101813	CRO_T101885	CRO_T102000	CRO_T102168	CRO_T102170	CRO_T102171	CRO_T102534	CRO_T102702	CRO_T102830	CRO_T103154	CRO_T103156	CRO_T103481	CRO_T103494	CRO_T103646	CRO_T103695	CRO_T103724	CRO_T103948	CRO_T103990	CRO_T103998	CRO_T104039	CRO_T104193	CRO_T104258	CRO_T104370	CRO_T104786	CRO_T104837
OG0000005:	AT4G28260.1	AT5G58000.1	CRO_T100060	CRO_T100149	CRO_T100474	CRO_T100542	CRO_T100582	CRO_T100876	CRO_T101248	CRO_T101274	CRO_T101439	CRO_T101496	CRO_T101540	CRO_T101633	CRO_T101760	CRO_T101930	CRO_T102202	CRO_T102439	CRO_T102748	CRO_T103028	CRO_T103079	CRO_T103157	CRO_T103173	CRO_T103196	CRO_T103334	CRO_T103382	CRO_T103908	CRO_T104137	CRO_T104393	CRO_T104449	CRO_T104542	CRO_T104781	CRO_T104830	CRO_T105115	CRO_T105359	CRO_T105444	CRO_T105517	CRO_T105534	CRO_T105786	CRO_T105802	CRO_T106185	CRO_T106842	CRO_T106843	CRO_T107411	CRO_T107502	CRO_T107537	CRO_T107699	CRO_T107755	CRO_T107854
OG0000006:	CRO_T100088	CRO_T100108	CRO_T100632	CRO_T100827	CRO_T100847	CRO_T101631	CRO_T101698	CRO_T101751	CRO_T101778	CRO_T101799	CRO_T101859	CRO_T101860	CRO_T102169	CRO_T102218	CRO_T102607	CRO_T102828	CRO_T102852	CRO_T102896	CRO_T103272	CRO_T103273	CRO_T103372	CRO_T103528	CRO_T103635	CRO_T104084	CRO_T104343	CRO_T104607	CRO_T104629	CRO_T104884	CRO_T105176	CRO_T105270	CRO_T105392	CRO_T105776	CRO_T105976	CRO_T106372	CRO_T106431	CRO_T106733	CRO_T106734	CRO_T106867	CRO_T107024	CRO_T107047	CRO_T107264	CRO_T107289	CRO_T107548	CRO_T107716	CRO_T107738	CRO_T107870	CRO_T107966	CRO_T107982	CRO_T108878
OG0000007:	CRO_T100014	CRO_T100174	CRO_T100232	CRO_T100242	CRO_T100496	CRO_T100699	CRO_T100799	CRO_T100872	CRO_T100964	CRO_T101267	CRO_T101330	CRO_T101869	CRO_T101904	CRO_T101991	CRO_T102037	CRO_T102074	CRO_T102177	CRO_T102193	CRO_T102255	CRO_T102295	CRO_T102322	CRO_T102674	CRO_T103099	CRO_T103124	CRO_T103171	CRO_T103420	CRO_T103698	CRO_T103923	CRO_T104036	CRO_T104407	CRO_T104425	CRO_T105216	CRO_T105346	CRO_T105511	CRO_T105628	CRO_T105657	CRO_T105765	CRO_T105845	CRO_T105970	CRO_T106124	CRO_T106223	CRO_T106717	CRO_T106722	CRO_T107097	CRO_T107173	CRO_T107314	CRO_T107382	CRO_T107458	CRO_T107482
OG0000008:	CRO_T100019	CRO_T100024	CRO_T100181	CRO_T100681	CRO_T101000	CRO_T101080	CRO_T101334	CRO_T101533	CRO_T101617	CRO_T102203	CRO_T102747	CRO_T102826	CRO_T102834	CRO_T102864	CRO_T103035	CRO_T103038	CRO_T103374	CRO_T104005	CRO_T104031	CRO_T104307	CRO_T104308	CRO_T104357	CRO_T104718	CRO_T104775	CRO_T104887	CRO_T104945	CRO_T105081	CRO_T105268	CRO_T105319	CRO_T105341	CRO_T105523	CRO_T105533	CRO_T105558	CRO_T105743	CRO_T105767	CRO_T105938	CRO_T106179	CRO_T106189	CRO_T106190	CRO_T106312	CRO_T106683	CRO_T106879	CRO_T107119	CRO_T107454	CRO_T107698	CRO_T107766	CRO_T107861	CRO_T108124	CRO_T108341
OG0000009:	CRO_T100020	CRO_T100156	CRO_T100318	CRO_T100391	CRO_T100845	CRO_T101055	CRO_T101061	CRO_T101242	CRO_T101275	CRO_T101474	CRO_T101797	CRO_T101929	CRO_T102257	CRO_T102279	CRO_T102289	CRO_T102590	CRO_T102778	CRO_T102836	CRO_T103032	CRO_T103116	CRO_T103311	CRO_T103344	CRO_T103390	CRO_T103516	CRO_T103541	CRO_T103815	CRO_T103906	CRO_T103911	CRO_T103981	CRO_T103996	CRO_T104040	CRO_T104387	CRO_T104489	CRO_T104548	CRO_T104773	CRO_T104778	CRO_T104903	CRO_T105122	CRO_T105248	CRO_T105452	CRO_T105522	CRO_T105559	CRO_T105724	CRO_T106019	CRO_T106511	CRO_T106564	CRO_T106767	CRO_T106900	CRO_T107203
OG0000010:	AT1G17930.1	AT1G48120.1	AT2G04865.1	AT2G25010.1	Cac_g032623.t1	Cac_g033641.t2	Cac_g033840.t4	evm_27.model.AmTr_v1.0_scaffold00001.124	evm_27.model.AmTr_v1.0_scaffold00001.125	evm_27.model.AmTr_v1.0_scaffold00001.336	evm_27.model.AmTr_v1.0_scaffold00001.457	evm_27.model.AmTr_v1.0_scaffold00001.583	evm_27.model.AmTr_v1.0_scaffold00002.421	evm_27.model.AmTr_v1.0_scaffold00003.155	evm_27.model.AmTr_v1.0_scaffold00003.217	evm_27.model.AmTr_v1.0_scaffold00005.148	evm_27.model.AmTr_v1.0_scaffold00005.90	evm_27.model.AmTr_v1.0_scaffold00006.219	evm_27.model.AmTr_v1.0_scaffold00007.115	evm_27.model.AmTr_v1.0_scaffold00010.412	evm_27.model.AmTr_v1.0_scaffold00010.99	evm_27.model.AmTr_v1.0_scaffold00011.48	evm_27.model.AmTr_v1.0_scaffold00011.49	evm_27.model.AmTr_v1.0_scaffold00013.104	evm_27.model.AmTr_v1.0_scaffold00013.114	evm_27.model.AmTr_v1.0_scaffold00013.144	evm_27.model.AmTr_v1.0_scaffold00015.71	evm_27.model.AmTr_v1.0_scaffold00015.72	evm_27.model.AmTr_v1.0_scaffold00016.184	evm_27.model.AmTr_v1.0_scaffold00016.328	evm_27.model.AmTr_v1.0_scaffold00018.69	evm_27.model.AmTr_v1.0_scaffold00018.70	evm_27.model.AmTr_v1.0_scaffold00019.117	evm_27.model.AmTr_v1.0_scaffold00019.378	evm_27.model.AmTr_v1.0_scaffold00020.100	evm_27.model.AmTr_v1.0_scaffold00021.135	evm_27.model.AmTr_v1.0_scaffold00021.136	evm_27.model.AmTr_v1.0_scaffold00021.41	evm_27.model.AmTr_v1.0_scaffold00021.8	evm_27.model.AmTr_v1.0_scaffold00022.330	evm_27.model.AmTr_v1.0_scaffold00022.45	evm_27.model.AmTr_v1.0_scaffold00023.158	evm_27.model.AmTr_v1.0_scaffold00023.181	evm_27.model.AmTr_v1.0_scaffold00023.193	evm_27.model.AmTr_v1.0_scaffold00023.207	evm_27.model.AmTr_v1.0_scaffold00023.220	evm_27.model.AmTr_v1.0_scaffold00023.24	evm_27.model.AmTr_v1.0_scaffold00023.26	evm_27.model.AmTr_v1.0_scaffold00023.99
OG0000011:	CRO_T100036	CRO_T100173	CRO_T100208	CRO_T100265	CRO_T101734	CRO_T101820	CRO_T102555	CRO_T102582	CRO_T102585	CRO_T102589	CRO_T102615	CRO_T102761	CRO_T102763	CRO_T102764	CRO_T102770	CRO_T103510	CRO_T103513	CRO_T103530	CRO_T103545	CRO_T103973	CRO_T104191	CRO_T104206	CRO_T104237	CRO_T104289	CRO_T104298	CRO_T104341	CRO_T104346	CRO_T104558	CRO_T104626	CRO_T104630	CRO_T104631	CRO_T104662	CRO_T105350	CRO_T105354	CRO_T107007	CRO_T107471	CRO_T107963	CRO_T107994	CRO_T108304	CRO_T108461	CRO_T109009	CRO_T109322	CRO_T109340	CRO_T109546	CRO_T109619	CRO_T109825	CRO_T109834	CRO_T109840	CRO_T109862
OG0000012:	CRO_T100629	CRO_T101073	CRO_T101101	CRO_T101278	CRO_T101446	CRO_T101464	CRO_T101714	CRO_T101965	CRO_T101993	CRO_T102670	CRO_T102918	CRO_T103234	CRO_T103316	CRO_T103400	CRO_T103522	CRO_T103581	CRO_T103606	CRO_T103722	CRO_T103751	CRO_T103780	CRO_T103953	CRO_T104000	CRO_T104245	CRO_T104498	CRO_T104831	CRO_T105271	CRO_T105676	CRO_T105729	CRO_T105750	CRO_T106016	CRO_T106152	CRO_T106195	CRO_T106215	CRO_T106284	CRO_T106345	CRO_T106666	CRO_T107076	CRO_T107136	CRO_T107238	CRO_T107334	CRO_T107485	CRO_T107574	CRO_T107692	CRO_T108302	CRO_T108309	CRO_T108767	CRO_T108812	CRO_T108849	CRO_T109175
OG0000013:	AT1G29180.1	AT1G34480.1	AT1G35610.1	AT1G44020.1	AT1G44030.1	AT1G44050.1	AT1G50190.1	AT1G53340.1	AT1G55380.1	AT1G55390.1	AT1G55420.1	AT1G55430.1	AT1G55440.1	AT1G55700.1	AT1G58037.1	AT1G61840.1	AT1G62030.1	AT1G65180.1	AT1G66440.1	AT1G66450.1	AT1G69150.1	AT2G02610.1	AT2G02620.1	AT2G02630.1	AT2G02640.1	AT2G02680.1	AT2G02690.1	AT2G02700.1	AT2G04500.1	AT2G04680.1	AT2G13900.1	AT2G13950.1	AT2G17590.1	AT2G17600.1	AT2G19650.1	AT2G19660.1	AT2G23100.1	AT2G28460.1	AT2G40050.1	AT2G43220.1	AT3G06990.1	AT3G07000.1	AT3G11370.1	AT3G11385.1	AT3G11390.1	AT3G11402.1	AT3G13590.1	AT3G13760.1	AT3G21210.1
OG0000014:	AT5G63040.1	CRO_T105917	CRO_T106386	CRO_T106393	CRO_T106409	CRO_T106413	CRO_T106415	CRO_T106935	CRO_T108075	CRO_T108576	CRO_T108578	CRO_T109908	CRO_T109928	CRO_T109938	CRO_T109941	CRO_T109943	CRO_T111450	CRO_T111462	CRO_T111657	CRO_T111659	CRO_T111711	CRO_T111716	CRO_T111731	CRO_T111736	CRO_T111740	CRO_T111741	CRO_T111743	CRO_T111750	CRO_T112871	CRO_T113786	CRO_T113821	CRO_T114279	CRO_T114353	CRO_T114361	CRO_T114743	CRO_T114749	CRO_T119957	CRO_T119959	CRO_T120576	CRO_T120580	CRO_T122116	CRO_T122118	CRO_T122119	CRO_T123769	CRO_T128121	CRO_T128538	CRO_T128539	CRO_T128540	CRO_T128541
OG0000015:	AT1G19160.1	AT1G26510.1	AT1G26515.1	AT1G30780.1	AT1G30790.1	AT1G30920.1	AT1G30925.1	AT1G30930.1	AT1G31000.1	AT1G31080.1	AT1G31090.1	AT1G32420.1	AT1G32660.1	AT1G33010.1	AT1G33020.1	AT1G46840.1	AT1G46912.1	AT1G46984.1	AT1G47300.1	AT1G47340.1	AT1G47350.1	AT1G47730.1	AT1G47765.1	AT1G47790.1	AT1G47800.1	AT1G47810.1	AT1G48060.1	AT1G50870.1	AT1G50880.1	AT1G52490.1	AT1G53360.1	AT1G53370.1	AT1G53550.1	AT1G53790.2	AT1G53815.1	AT1G55070.1	AT1G59675.1	AT1G59690.1	AT1G60370.1	AT1G61060.1	AT1G67130.1	AT1G70380.1	AT1G70390.1	AT1G70960.1	AT1G70970.1	AT1G71290.1	AT1G76830.1	AT2G02660.1	AT2G02890.1
OG0000016:	AT1G40390.1	AT1G43760.1	CRO_T100266	CRO_T101050	CRO_T101129	CRO_T101183	CRO_T101678	CRO_T101890	CRO_T101988	CRO_T102016	CRO_T102110	CRO_T102300	CRO_T102338	CRO_T102357	CRO_T103182	CRO_T103240	CRO_T103435	CRO_T103436	CRO_T103500	CRO_T103823	CRO_T104210	CRO_T105295	CRO_T105499	CRO_T105588	CRO_T106084	CRO_T106263	CRO_T106298	CRO_T106705	CRO_T107118	CRO_T107182	CRO_T107605	CRO_T107688	CRO_T108002	CRO_T108362	CRO_T108999	CRO_T110133	CRO_T111619	CRO_T111714	CRO_T112763	CRO_T113451	CRO_T114071	CRO_T115071	CRO_T115377	CRO_T116482	CRO_T118223	CRO_T120111	CRO_T121992	CRO_T123584	CRO_T124730
OG0000017:	AT1G13080.1	AT2G02580.1	AT2G24180.1	AT3G26180.1	AT3G26290.1	AT3G26300.1	AT3G26310.1	AT3G26320.1	AT3G26330.1	AT4G13770.1	AT4G31500.1	AT5G25120.1	AT5G25130.1	AT5G25140.1	AT5G25180.1	AT5G57260.1	CRO_T105097	CRO_T107932	CRO_T107939	CRO_T110597	CRO_T110598	CRO_T110599	CRO_T110601	CRO_T111277	CRO_T111337	CRO_T112816	CRO_T113994	CRO_T120733	CRO_T120734	CRO_T122015	CRO_T123007	CRO_T123008	CRO_T123009	CRO_T123368	CRO_T125326	CRO_T127390	CRO_T130888	CRO_T131206	CRO_T131207	CRO_T135744	CRO_T137611	CRO_T137613	CRO_T137617	CRO_T137625	CRO_T138492	CRO_T138493	CRO_T138494	Cac_g004916.t1	Cac_g004918.t1
OG0000018:	AT1G13780.1	AT1G16930.1	AT1G16940.1	AT1G32375.1	AT1G51370.1	AT1G55030.1	AT1G55660.1	AT1G60400.1	AT1G60410.1	AT1G66290.1	AT1G66300.1	AT1G66310.1	AT1G66320.1	AT1G66640.1	AT1G69630.1	AT1G78730.1	AT1G78740.1	AT1G78750.1	AT1G78760.1	AT1G78840.1	AT1G80470.1	AT2G04230.1	AT2G26030.1	AT2G26860.1	AT3G19085.1	AT3G23955.2	AT3G26920.1	AT3G26922.1	AT3G26930.1	AT3G49020.1	AT3G49030.1	AT3G49040.1	AT3G50710.1	AT3G51530.1	AT3G52670.1	AT3G52680.1	AT3G52690.1	AT3G60710.1	AT4G00160.1	AT4G00315.1	AT4G09920.1	AT4G10400.1	AT4G13965.1	AT4G13985.1	AT4G15060.1	AT4G26340.1	AT4G26350.1	AT5G18770.1	AT5G18780.1
OG0000019:	AT2G01050.1	CRO_T100486	CRO_T102021	CRO_T102654	CRO_T104127	CRO_T104244	CRO_T105116	CRO_T105503	CRO_T105626	CRO_T107171	CRO_T107518	CRO_T108178	CRO_T108447	CRO_T109144	CRO_T109489	CRO_T109503	CRO_T109830	CRO_T111198	CRO_T111706	CRO_T111717	CRO_T112063	CRO_T112149	CRO_T114953	CRO_T115312	CRO_T115492	CRO_T115597	CRO_T116500	CRO_T116514	CRO_T116573	CRO_T116642	CRO_T117167	CRO_T117597	CRO_T120579	CRO_T120618	CRO_T120987	CRO_T121700	CRO_T121987	CRO_T123087	CRO_T123088	CRO_T123645	CRO_T124351	CRO_T124357	CRO_T124871	CRO_T125492	CRO_T126015	CRO_T126353	CRO_T126958	CRO_T127248	CRO_T127623
OG0000020:	CRO_T114843	Cac_g012798.t1	Cac_g026196.t1	evm_27.model.AmTr_v1.0_scaffold00002.563	evm_27.model.AmTr_v1.0_scaffold00005.243	evm_27.model.AmTr_v1.0_scaffold00007.165	evm_27.model.AmTr_v1.0_scaffold00007.166	evm_27.model.AmTr_v1.0_scaffold00007.167	evm_27.model.AmTr_v1.0_scaffold00007.168	evm_27.model.AmTr_v1.0_scaffold00007.169	evm_27.model.AmTr_v1.0_scaffold00013.138	evm_27.model.AmTr_v1.0_scaffold00016.92	evm_27.model.AmTr_v1.0_scaffold00019.79	evm_27.model.AmTr_v1.0_scaffold00021.240	evm_27.model.AmTr_v1.0_scaffold00021.241	evm_27.model.AmTr_v1.0_scaffold00022.267	evm_27.model.AmTr_v1.0_scaffold00022.273	evm_27.model.AmTr_v1.0_scaffold00022.274	evm_27.model.AmTr_v1.0_scaffold00022.276	evm_27.model.AmTr_v1.0_scaffold00022.286	evm_27.model.AmTr_v1.0_scaffold00023.147	evm_27.model.AmTr_v1.0_scaffold00023.148	evm_27.model.AmTr_v1.0_scaffold00024.105	evm_27.model.AmTr_v1.0_scaffold00024.182	evm_27.model.AmTr_v1.0_scaffold00024.183	evm_27.model.AmTr_v1.0_scaffold00024.316	evm_27.model.AmTr_v1.0_scaffold00024.54	evm_27.model.AmTr_v1.0_scaffold00030.177	evm_27.model.AmTr_v1.0_scaffold00032.236	evm_27.model.AmTr_v1.0_scaffold00032.78	evm_27.model.AmTr_v1.0_scaffold00037.89	evm_27.model.AmTr_v1.0_scaffold00044.111	evm_27.model.AmTr_v1.0_scaffold00045.175	evm_27.model.AmTr_v1.0_scaffold00045.177	evm_27.model.AmTr_v1.0_scaffold00049.171	evm_27.model.AmTr_v1.0_scaffold00049.179	evm_27.model.AmTr_v1.0_scaffold00057.49	evm_27.model.AmTr_v1.0_scaffold00058.69	evm_27.model.AmTr_v1.0_scaffold00058.70	evm_27.model.AmTr_v1.0_scaffold00067.102	evm_27.model.AmTr_v1.0_scaffold00067.116	evm_27.model.AmTr_v1.0_scaffold00067.119	evm_27.model.AmTr_v1.0_scaffold00067.128	evm_27.model.AmTr_v1.0_scaffold00067.99	evm_27.model.AmTr_v1.0_scaffold00068.85	evm_27.model.AmTr_v1.0_scaffold00070.32	evm_27.model.AmTr_v1.0_scaffold00071.14	evm_27.model.AmTr_v1.0_scaffold00071.15	evm_27.model.AmTr_v1.0_scaffold00071.18
OG0000021:	AT1G43260.1	evm_27.model.AmTr_v1.0_scaffold00001.63	evm_27.model.AmTr_v1.0_scaffold00002.158	evm_27.model.AmTr_v1.0_scaffold00004.226	evm_27.model.AmTr_v1.0_scaffold00004.26	evm_27.model.AmTr_v1.0_scaffold00010.366	evm_27.model.AmTr_v1.0_scaffold00011.88	evm_27.model.AmTr_v1.0_scaffold00013.124	evm_27.model.AmTr_v1.0_scaffold00018.117	evm_27.model.AmTr_v1.0_scaffold00019.260	evm_27.model.AmTr_v1.0_scaffold00019.369	evm_27.model.AmTr_v1.0_scaffold00022.319	evm_27.model.AmTr_v1.0_scaffold00023.120	evm_27.model.AmTr_v1.0_scaffold00023.5	evm_27.model.AmTr_v1.0_scaffold00027.90	evm_27.model.AmTr_v1.0_scaffold00031.33	evm_27.model.AmTr_v1.0_scaffold00033.19	evm_27.model.AmTr_v1.0_scaffold00033.193	evm_27.model.AmTr_v1.0_scaffold00037.130	evm_27.model.AmTr_v1.0_scaffold00046.115	evm_27.model.AmTr_v1.0_scaffold00046.78	evm_27.model.AmTr_v1.0_scaffold00049.11	evm_27.model.AmTr_v1.0_scaffold00049.213	evm_27.model.AmTr_v1.0_scaffold00052.5	evm_27.model.AmTr_v1.0_scaffold00059.84	evm_27.model.AmTr_v1.0_scaffold00060.22	evm_27.model.AmTr_v1.0_scaffold00060.85	evm_27.model.AmTr_v1.0_scaffold00061.263	evm_27.model.AmTr_v1.0_scaffold00063.49	evm_27.model.AmTr_v1.0_scaffold00063.82	evm_27.model.AmTr_v1.0_scaffold00064.6	evm_27.model.AmTr_v1.0_scaffold00069.108	evm_27.model.AmTr_v1.0_scaffold00071.210	evm_27.model.AmTr_v1.0_scaffold00072.12	evm_27.model.AmTr_v1.0_scaffold00072.70	evm_27.model.AmTr_v1.0_scaffold00078.110	evm_27.model.AmTr_v1.0_scaffold00078.66	evm_27.model.AmTr_v1.0_scaffold00081.15	evm_27.model.AmTr_v1.0_scaffold00089.38	evm_27.model.AmTr_v1.0_scaffold00091.63	evm_27.model.AmTr_v1.0_scaffold00094.24	evm_27.model.AmTr_v1.0_scaffold00104.48	evm_27.model.AmTr_v1.0_scaffold00106.47	evm_27.model.AmTr_v1.0_scaffold00108.32	evm_27.model.AmTr_v1.0_scaffold00117.37	evm_27.model.AmTr_v1.0_scaffold00129.26	evm_27.model.AmTr_v1.0_scaffold00129.40	evm_27.model.AmTr_v1.0_scaffold00131.49	evm_27.model.AmTr_v1.0_scaffold00137.60
OG0000022:	CRO_T100086	CRO_T100110	CRO_T100459	CRO_T100621	CRO_T100836	CRO_T101181	CRO_T103262	CRO_T103871	CRO_T104573	CRO_T105413	CRO_T105443	CRO_T105974	CRO_T106731	CRO_T107046	CRO_T107475	CRO_T107650	CRO_T108114	CRO_T108799	CRO_T108840	CRO_T108879	CRO_T109458	CRO_T109727	CRO_T111610	CRO_T111670	CRO_T111894	CRO_T113964	CRO_T114096	CRO_T115150	CRO_T115245	CRO_T115553	CRO_T117608	CRO_T117914	CRO_T118603	CRO_T119441	CRO_T120301	CRO_T120737	CRO_T121146	CRO_T121894	CRO_T122141	CRO_T122442	CRO_T123260	CRO_T123524	CRO_T123562	CRO_T125212	CRO_T126084	CRO_T126471	CRO_T126514	CRO_T126800	CRO_T127557
OG0000023:	ATMG00300.1	CRO_T103231	CRO_T104014	CRO_T104369	CRO_T104849	CRO_T104914	CRO_T106373	CRO_T106464	CRO_T107018	CRO_T107227	CRO_T107354	CRO_T107818	CRO_T108318	CRO_T108542	CRO_T108751	CRO_T108781	CRO_T109251	CRO_T109282	CRO_T110183	CRO_T111624	CRO_T112354	CRO_T112536	CRO_T113863	CRO_T114872	CRO_T114877	CRO_T115058	CRO_T115335	CRO_T115696	CRO_T116346	CRO_T116434	CRO_T117501	CRO_T117735	CRO_T118504	CRO_T119213	CRO_T119231	CRO_T119883	CRO_T120370	CRO_T121018	CRO_T121798	CRO_T121920	CRO_T123061	CRO_T123640	CRO_T123805	CRO_T124753	CRO_T125170	CRO_T125172	CRO_T127203	CRO_T130352	CRO_T131154
OG0000024:	CRO_T100358	CRO_T100378	CRO_T100417	CRO_T100475	CRO_T100755	CRO_T101262	CRO_T101645	CRO_T101682	CRO_T102090	CRO_T104476	CRO_T104530	CRO_T104745	CRO_T105110	CRO_T106459	CRO_T106584	CRO_T107065	CRO_T107068	CRO_T107096	CRO_T107222	CRO_T107257	CRO_T107446	CRO_T108713	CRO_T109406	CRO_T109481	CRO_T109567	CRO_T109722	CRO_T111181	CRO_T111215	CRO_T111218	CRO_T111781	CRO_T111961	CRO_T114185	CRO_T114473	CRO_T115743	CRO_T117963	CRO_T118629	CRO_T119592	CRO_T119683	CRO_T119795	CRO_T119892	CRO_T121582	CRO_T121895	CRO_T122796	CRO_T122882	CRO_T123108	CRO_T124253	CRO_T125155	CRO_T125411	CRO_T125424
OG0000025:	AT1G31540.2	AT1G56510.1	AT1G56540.1	AT1G63730.1	AT1G63740.1	AT1G63750.3	AT1G63870.1	AT1G63880.1	AT1G64070.1	AT1G65850.2	AT1G66090.1	AT1G69550.1	AT1G72890.2	AT2G14080.1	AT2G16870.1	AT3G04210.1	AT3G04220.1	AT3G25510.1	AT3G44400.1	AT3G44480.1	AT3G44630.3	AT3G44670.1	AT4G08450.1	AT4G11170.1	AT4G14370.1	AT4G16990.2	AT4G19500.1	AT5G11250.1	AT5G17680.1	AT5G17970.1	AT5G18350.1	AT5G18360.1	AT5G18370.1	AT5G22690.1	AT5G38340.1	AT5G38344.1	AT5G38850.1	AT5G40060.1	AT5G40910.1	AT5G41540.1	AT5G41550.1	AT5G41740.2	AT5G41750.1	AT5G44510.1	AT5G46260.1	AT5G46270.1	AT5G46450.1	AT5G46470.1	AT5G49140.1
OG0000026:	AT1G66880.1	AT1G66910.1	AT1G66920.2	AT1G66930.1	AT1G66940.1	AT1G67000.1	AT1G70250.1	AT4G18250.1	AT5G38240.1	AT5G38250.1	AT5G38260.1	AT5G38280.1	AT5G39020.1	AT5G39030.1	CRO_T101515	CRO_T101516	CRO_T106419	CRO_T106420	CRO_T112562	CRO_T121439	CRO_T121440	CRO_T121443	CRO_T121444	CRO_T121445	CRO_T121446	CRO_T121452	CRO_T121453	CRO_T121454	CRO_T130316	CRO_T131919	Cac_g003515.t1	Cac_g003516.t1	Cac_g003519.t1	Cac_g003520.t1	Cac_g003521.t1	Cac_g005194.t1	Cac_g005195.t1	Cac_g005200.t1	Cac_g013497.t1	Cac_g013512.t1	Cac_g018874.t2	Cac_g018875.t1	Cac_g019447.t1	Cac_g019449.t1	Cac_g030385.t1	Cac_g030387.t1	Cac_g030388.t2	Cac_g030389.t1	Cac_g033174.t1
OG0000027:	AT1G06630.1	AT1G19070.1	AT1G21990.1	AT1G47915.1	AT1G47920.1	AT1G48390.1	AT1G48400.1	AT1G52650.1	AT1G56610.1	AT1G58310.1	AT1G64540.1	AT2G29910.1	AT2G29930.1	AT2G42720.1	AT3G03030.1	AT3G03040.1	AT3G42770.1	AT3G44060.1	AT3G44810.1	AT3G49150.1	AT3G54160.1	AT3G58820.1	AT3G58860.1	AT3G58880.1	AT3G58890.1	AT3G58900.4	AT3G58910.1	AT3G58920.1	AT3G58930.1	AT3G58940.1	AT3G58950.1	AT3G58960.1	AT3G58980.1	AT3G59000.1	AT3G59150.1	AT3G59160.1	AT3G59170.1	AT3G59180.1	AT3G59190.1	AT3G59200.1	AT3G59210.1	AT3G59230.1	AT3G59240.1	AT3G59250.1	AT3G59270.1	AT3G62430.1	AT3G62440.1	AT4G00320.1	AT4G13960.1
OG0000028:	CRO_T100672	CRO_T101132	CRO_T101184	CRO_T101427	CRO_T101677	CRO_T101679	CRO_T101889	CRO_T101934	CRO_T104124	CRO_T104212	CRO_T104213	CRO_T104525	CRO_T105070	CRO_T105866	CRO_T108913	CRO_T109585	CRO_T111907	CRO_T113417	CRO_T114169	CRO_T115047	CRO_T116189	CRO_T116925	CRO_T118598	CRO_T118634	CRO_T118833	CRO_T118839	CRO_T119579	CRO_T121027	CRO_T123081	CRO_T124322	CRO_T125136	CRO_T126361	CRO_T127315	CRO_T128242	CRO_T128614	CRO_T128663	CRO_T129317	CRO_T129620	CRO_T131496	CRO_T132636	CRO_T133512	CRO_T133625	CRO_T135025	CRO_T135026	CRO_T135080	CRO_T135081	CRO_T135211	CRO_T135212	CRO_T135325
OG0000029:	AT1G05700.1	AT1G07550.1	AT1G07560.1	AT1G49100.1	AT1G51800.1	AT1G51805.1	AT1G51810.1	AT1G51820.1	AT1G51830.1	AT1G51840.1	AT1G51850.1	AT1G51860.1	AT1G51870.1	AT1G51880.1	AT1G51890.1	AT1G51910.1	AT2G04300.1	AT2G14440.1	AT2G14510.1	AT2G19190.1	AT2G19210.1	AT2G19230.1	AT2G28960.1	AT2G28970.1	AT2G28990.1	AT2G29000.1	AT3G21340.1	AT3G45920.1	AT3G46330.1	AT3G46340.1	AT3G46350.1	AT3G46370.1	AT3G46400.1	AT3G46410.1	AT3G46420.1	AT4G20450.1	AT4G29180.2	AT4G29450.1	AT4G29990.1	AT5G16900.1	AT5G59616.1	AT5G59650.1	AT5G59660.1	AT5G59670.1	AT5G59680.1	CRO_T138912	Cac_g006799.t1	Cac_g016341.t1	Cac_g016342.t1
OG0000030:	AT3G07040.1	CRO_T102155	CRO_T103005	CRO_T122306	CRO_T128108	CRO_T131917	CRO_T135264	Cac_g000365.t2	Cac_g000662.t2	Cac_g000674.t1	Cac_g000675.t1	Cac_g005077.t1	Cac_g006483.t2	Cac_g006484.t1	Cac_g006485.t1	Cac_g006489.t1	Cac_g006490.t1	Cac_g007477.t1	Cac_g007511.t1	Cac_g007512.t1	Cac_g007514.t1	Cac_g008718.t1	Cac_g009110.t1	Cac_g010910.t1	Cac_g011914.t1	Cac_g013326.t1	Cac_g017231.t1	Cac_g022550.t1	Cac_g024087.t1	Cac_g024088.t1	Cac_g024471.t1	Cac_g024472.t1	Cac_g030424.t3	Cac_g032567.t1	Cac_g033259.t1	evm_27.model.AmTr_v1.0_scaffold00006.254	evm_27.model.AmTr_v1.0_scaffold00006.255	evm_27.model.AmTr_v1.0_scaffold00006.258	evm_27.model.AmTr_v1.0_scaffold00006.261	evm_27.model.AmTr_v1.0_scaffold00044.211	evm_27.model.AmTr_v1.0_scaffold00058.52	evm_27.model.AmTr_v1.0_scaffold00061.130	evm_27.model.AmTr_v1.0_scaffold00061.136	evm_27.model.AmTr_v1.0_scaffold00061.162	evm_27.model.AmTr_v1.0_scaffold00061.168	evm_27.model.AmTr_v1.0_scaffold00061.251	evm_27.model.AmTr_v1.0_scaffold00061.255	evm_27.model.AmTr_v1.0_scaffold00061.93	evm_27.model.AmTr_v1.0_scaffold00074.117
OG0000031:	AT1G78995.1	CRO_T100012	CRO_T100128	CRO_T100404	CRO_T101823	CRO_T101843	CRO_T103039	CRO_T103296	CRO_T105223	CRO_T106261	CRO_T107598	CRO_T108265	CRO_T108266	CRO_T108280	CRO_T108459	CRO_T109198	CRO_T109675	CRO_T109809	CRO_T111870	CRO_T111937	CRO_T115681	CRO_T118158	CRO_T118170	CRO_T119642	CRO_T120906	CRO_T120942	CRO_T122191	CRO_T122982	CRO_T125486	CRO_T126244	CRO_T126658	CRO_T127149	CRO_T128821	CRO_T129703	CRO_T129725	CRO_T130049	CRO_T130742	CRO_T130889	CRO_T130981	CRO_T132892	CRO_T133666	CRO_T135524	CRO_T135708	CRO_T135709	CRO_T135735	CRO_T135788	CRO_T136171	CRO_T136729	CRO_T137109
OG0000032:	AT1G74590.1	AT3G09270.1	AT5G62480.1	CRO_T100925	CRO_T107919	CRO_T109575	CRO_T109594	CRO_T113668	CRO_T128537	CRO_T129760	CRO_T131224	CRO_T131225	CRO_T132935	Cac_g004366.t1	Cac_g006187.t1	Cac_g006188.t1	Cac_g007302.t1	Cac_g015031.t1	Cac_g016128.t1	Cac_g016130.t1	Cac_g016131.t1	Cac_g016639.t1	Cac_g018848.t1	Cac_g024875.t1	Cac_g026390.t1	Cac_g028043.t1	Cac_g029039.t1	Cac_g029491.t1	Cac_g030508.t1	Cac_g031447.t1	Cac_g031448.t1	Cac_g032061.t1	Cac_g032835.t1	Cac_g032838.t1	Cac_g033651.t1	Cac_g033653.t1	evm_27.model.AmTr_v1.0_scaffold00001.440	evm_27.model.AmTr_v1.0_scaffold00001.441	evm_27.model.AmTr_v1.0_scaffold00001.443	evm_27.model.AmTr_v1.0_scaffold00010.435	evm_27.model.AmTr_v1.0_scaffold00010.437	evm_27.model.AmTr_v1.0_scaffold00010.439	evm_27.model.AmTr_v1.0_scaffold00010.440	evm_27.model.AmTr_v1.0_scaffold00010.446	evm_27.model.AmTr_v1.0_scaffold00027.107	evm_27.model.AmTr_v1.0_scaffold00027.108	evm_27.model.AmTr_v1.0_scaffold00027.109	evm_27.model.AmTr_v1.0_scaffold00027.111	evm_27.model.AmTr_v1.0_scaffold00027.117
OG0000033:	AT1G01980.1	AT1G11770.1	AT1G26380.1	AT1G26390.1	AT1G30700.1	AT1G30740.1	AT1G30760.1	AT2G34790.1	AT4G20820.1	AT4G20830.1	AT4G20840.1	AT4G20860.1	AT5G44360.1	AT5G44380.1	AT5G44390.1	AT5G44400.1	AT5G44410.1	AT5G44440.1	CRO_T104283	CRO_T108380	CRO_T113144	CRO_T113148	CRO_T113502	CRO_T113667	CRO_T115930	CRO_T124309	CRO_T125572	CRO_T125585	CRO_T126698	CRO_T135440	CRO_T135976	CRO_T136660	Cac_g015546.t1	Cac_g015547.t1	Cac_g015548.t1	Cac_g015549.t1	Cac_g015554.t1	Cac_g015555.t2	Cac_g015569.t1	Cac_g020090.t1	Cac_g020092.t1	Cac_g023671.t1	Cac_g023672.t1	Cac_g026552.t1	Cac_g031892.t1	Cac_g032429.t1	Cac_g032431.t1	Cac_g032735.t1	Cac_g033839.t1
OG0000034:	Cac_g001708.t1	Cac_g008006.t1	Cac_g008679.t1	Cac_g016455.t1	Cac_g016897.t1	Cac_g016898.t1	Cac_g017679.t2	Cac_g018672.t8	evm_27.model.AmTr_v1.0_scaffold00002.462	evm_27.model.AmTr_v1.0_scaffold00004.262	evm_27.model.AmTr_v1.0_scaffold00006.122	evm_27.model.AmTr_v1.0_scaffold00007.277	evm_27.model.AmTr_v1.0_scaffold00008.47	evm_27.model.AmTr_v1.0_scaffold00010.413	evm_27.model.AmTr_v1.0_scaffold00011.72	evm_27.model.AmTr_v1.0_scaffold00012.210	evm_27.model.AmTr_v1.0_scaffold00013.212	evm_27.model.AmTr_v1.0_scaffold00016.320	evm_27.model.AmTr_v1.0_scaffold00020.30	evm_27.model.AmTr_v1.0_scaffold00024.28	evm_27.model.AmTr_v1.0_scaffold00024.29	evm_27.model.AmTr_v1.0_scaffold00024.30	evm_27.model.AmTr_v1.0_scaffold00032.143	evm_27.model.AmTr_v1.0_scaffold00033.194	evm_27.model.AmTr_v1.0_scaffold00045.288	evm_27.model.AmTr_v1.0_scaffold00047.117	evm_27.model.AmTr_v1.0_scaffold00049.79	evm_27.model.AmTr_v1.0_scaffold00059.232	evm_27.model.AmTr_v1.0_scaffold00060.146	evm_27.model.AmTr_v1.0_scaffold00065.16	evm_27.model.AmTr_v1.0_scaffold00080.18	evm_27.model.AmTr_v1.0_scaffold00080.31	evm_27.model.AmTr_v1.0_scaffold00088.18	evm_27.model.AmTr_v1.0_scaffold00096.62	evm_27.model.AmTr_v1.0_scaffold00099.7	evm_27.model.AmTr_v1.0_scaffold00103.86	evm_27.model.AmTr_v1.0_scaffold00104.61	evm_27.model.AmTr_v1.0_scaffold00104.63	evm_27.model.AmTr_v1.0_scaffold00109.73	evm_27.model.AmTr_v1.0_scaffold00112.12	evm_27.model.AmTr_v1.0_scaffold00112.8	evm_27.model.AmTr_v1.0_scaffold00121.16	evm_27.model.AmTr_v1.0_scaffold00126.64	evm_27.model.AmTr_v1.0_scaffold00162.1	evm_27.model.AmTr_v1.0_scaffold00174.35	evm_27.model.AmTr_v1.0_scaffold00226.11	evm_27.model.AmTr_v1.0_scaffold03836.1	evm_27.model.AmTr_v1.0_scaffold03969.1	evm_27.model.AmTr_v1.0_scaffold03969.2
OG0000035:	AT1G18970.1	AT1G18980.1	AT1G74820.1	AT3G04200.1	AT3G05950.1	AT4G14630.1	AT5G39110.1	AT5G39120.1	AT5G39130.1	AT5G39150.1	AT5G39160.1	AT5G39180.1	AT5G39190.1	CRO_T102364	CRO_T102365	CRO_T105948	CRO_T105950	CRO_T123952	CRO_T131608	Cac_g005111.t1	Cac_g005113.t1	Cac_g015574.t1	Cac_g015575.t1	Cac_g015577.t1	Cac_g015580.t1	Cac_g015771.t1	Cac_g020076.t1	Cac_g020083.t1	Cac_g020084.t1	Cac_g020087.t1	Cac_g023159.t1	Cac_g023218.t1	Cac_g023969.t1	Cac_g033456.t1	Cac_g033942.t1	Cac_g034438.t1	evm_27.model.AmTr_v1.0_scaffold00002.306	evm_27.model.AmTr_v1.0_scaffold00067.2	evm_27.model.AmTr_v1.0_scaffold00089.67	evm_27.model.AmTr_v1.0_scaffold00089.68	evm_27.model.AmTr_v1.0_scaffold00089.69	evm_27.model.AmTr_v1.0_scaffold00089.70	evm_27.model.AmTr_v1.0_scaffold00089.73	evm_27.model.AmTr_v1.0_scaffold00089.78	evm_27.model.AmTr_v1.0_scaffold00154.21	evm_27.model.AmTr_v1.0_scaffold00154.22	evm_27.model.AmTr_v1.0_scaffold00154.26	evm_27.model.AmTr_v1.0_scaffold00436.1	evm_27.model.AmTr_v1.0_scaffold00794.1
OG0000036:	CRO_T100479	CRO_T101576	CRO_T111194	CRO_T119838	CRO_T124796	CRO_T126561	CRO_T132802	Cac_g008825.t1	Cac_g009577.t1	Cac_g013473.t1	Cac_g029548.t1	Cac_g030843.t1	evm_27.model.AmTr_v1.0_scaffold00001.214	evm_27.model.AmTr_v1.0_scaffold00001.348	evm_27.model.AmTr_v1.0_scaffold00006.93	evm_27.model.AmTr_v1.0_scaffold00007.116	evm_27.model.AmTr_v1.0_scaffold00008.48	evm_27.model.AmTr_v1.0_scaffold00011.73	evm_27.model.AmTr_v1.0_scaffold00011.99	evm_27.model.AmTr_v1.0_scaffold00015.99	evm_27.model.AmTr_v1.0_scaffold00021.282	evm_27.model.AmTr_v1.0_scaffold00026.44	evm_27.model.AmTr_v1.0_scaffold00026.84	evm_27.model.AmTr_v1.0_scaffold00028.78	evm_27.model.AmTr_v1.0_scaffold00033.214	evm_27.model.AmTr_v1.0_scaffold00039.110	evm_27.model.AmTr_v1.0_scaffold00041.274	evm_27.model.AmTr_v1.0_scaffold00047.116	evm_27.model.AmTr_v1.0_scaffold00047.187	evm_27.model.AmTr_v1.0_scaffold00047.37	evm_27.model.AmTr_v1.0_scaffold00052.81	evm_27.model.AmTr_v1.0_scaffold00053.29	evm_27.model.AmTr_v1.0_scaffold00062.44	evm_27.model.AmTr_v1.0_scaffold00068.24	evm_27.model.AmTr_v1.0_scaffold00071.192	evm_27.model.AmTr_v1.0_scaffold00072.67	evm_27.model.AmTr_v1.0_scaffold00084.22	evm_27.model.AmTr_v1.0_scaffold00090.106	evm_27.model.AmTr_v1.0_scaffold00099.6	evm_27.model.AmTr_v1.0_scaffold00102.23	evm_27.model.AmTr_v1.0_scaffold00103.112	evm_27.model.AmTr_v1.0_scaffold00109.72	evm_27.model.AmTr_v1.0_scaffold00128.27	evm_27.model.AmTr_v1.0_scaffold00130.62	evm_27.model.AmTr_v1.0_scaffold00137.55	evm_27.model.AmTr_v1.0_scaffold00152.20	evm_27.model.AmTr_v1.0_scaffold00157.3	evm_27.model.AmTr_v1.0_scaffold00163.4	evm_27.model.AmTr_v1.0_scaffold00164.14
OG0000037:	AT1G55210.1	AT1G58170.1	AT1G65870.1	AT2G21100.1	AT3G13650.1	AT3G13660.1	AT3G13662.1	AT5G49040.1	CRO_T109402	CRO_T112974	CRO_T112978	CRO_T138109	CRO_T138111	CRO_T140819	Cac_g014502.t1	Cac_g024441.t1	Cac_g026581.t1	Cac_g026582.t1	Cac_g031141.t1	Cac_g031142.t1	evm_27.model.AmTr_v1.0_scaffold00041.135	evm_27.model.AmTr_v1.0_scaffold00041.136	evm_27.model.AmTr_v1.0_scaffold00041.137	evm_27.model.AmTr_v1.0_scaffold00041.138	evm_27.model.AmTr_v1.0_scaffold00041.140	evm_27.model.AmTr_v1.0_scaffold00041.141	evm_27.model.AmTr_v1.0_scaffold00041.145	evm_27.model.AmTr_v1.0_scaffold00041.151	evm_27.model.AmTr_v1.0_scaffold00041.154	evm_27.model.AmTr_v1.0_scaffold00041.159	evm_27.model.AmTr_v1.0_scaffold00041.160	evm_27.model.AmTr_v1.0_scaffold00114.36	evm_27.model.AmTr_v1.0_scaffold00114.37	evm_27.model.AmTr_v1.0_scaffold00134.32	evm_27.model.AmTr_v1.0_scaffold00134.33	evm_27.model.AmTr_v1.0_scaffold00134.34	evm_27.model.AmTr_v1.0_scaffold00134.37	evm_27.model.AmTr_v1.0_scaffold00134.39	evm_27.model.AmTr_v1.0_scaffold00134.40	evm_27.model.AmTr_v1.0_scaffold00547.1	evm_27.model.AmTr_v1.0_scaffold00901.1	evm_27.model.AmTr_v1.0_scaffold00913.1	evm_27.model.AmTr_v1.0_scaffold00995.1	evm_27.model.AmTr_v1.0_scaffold01147.1	evm_27.model.AmTr_v1.0_scaffold01152.1	evm_27.model.AmTr_v1.0_scaffold01423.1	evm_27.model.AmTr_v1.0_scaffold01623.1	evm_27.model.AmTr_v1.0_scaffold02003.1	evm_27.model.AmTr_v1.0_scaffold03766.1
OG0000038:	AT4G26090.1	AT4G27190.1	AT4G27220.1	CRO_T110570	Cac_g001011.t1	Cac_g006668.t1	Cac_g008455.t1	Cac_g008459.t1	Cac_g008463.t1	Cac_g008466.t1	Cac_g008469.t1	Cac_g029540.t1	Cac_g032799.t1	Cac_g032801.t1	Cac_g033757.t1	evm_27.model.AmTr_v1.0_scaffold00002.368	evm_27.model.AmTr_v1.0_scaffold00009.235	evm_27.model.AmTr_v1.0_scaffold00009.69	evm_27.model.AmTr_v1.0_scaffold00029.139	evm_27.model.AmTr_v1.0_scaffold00029.90	evm_27.model.AmTr_v1.0_scaffold00036.38	evm_27.model.AmTr_v1.0_scaffold00050.72	evm_27.model.AmTr_v1.0_scaffold00056.114	evm_27.model.AmTr_v1.0_scaffold00062.133	evm_27.model.AmTr_v1.0_scaffold00062.58	evm_27.model.AmTr_v1.0_scaffold00062.77	evm_27.model.AmTr_v1.0_scaffold00062.78	evm_27.model.AmTr_v1.0_scaffold00062.79	evm_27.model.AmTr_v1.0_scaffold00062.80	evm_27.model.AmTr_v1.0_scaffold00062.81	evm_27.model.AmTr_v1.0_scaffold00071.158	evm_27.model.AmTr_v1.0_scaffold00071.159	evm_27.model.AmTr_v1.0_scaffold00071.160	evm_27.model.AmTr_v1.0_scaffold00078.172	evm_27.model.AmTr_v1.0_scaffold00078.183	evm_27.model.AmTr_v1.0_scaffold00092.103	evm_27.model.AmTr_v1.0_scaffold00099.2	evm_27.model.AmTr_v1.0_scaffold00099.21	evm_27.model.AmTr_v1.0_scaffold00099.3	evm_27.model.AmTr_v1.0_scaffold00099.4	evm_27.model.AmTr_v1.0_scaffold00101.110	evm_27.model.AmTr_v1.0_scaffold00101.53	evm_27.model.AmTr_v1.0_scaffold00104.12	evm_27.model.AmTr_v1.0_scaffold00104.13	evm_27.model.AmTr_v1.0_scaffold00104.79	evm_27.model.AmTr_v1.0_scaffold00121.33	evm_27.model.AmTr_v1.0_scaffold00142.19	evm_27.model.AmTr_v1.0_scaffold00771.1	evm_27.model.AmTr_v1.0_scaffold00771.2
OG0000039:	AT1G32600.1	AT3G06240.1	AT3G16210.1	AT3G23880.1	AT4G12560.1	AT4G22390.1	CRO_T101014	CRO_T103790	CRO_T103902	CRO_T103912	CRO_T105320	CRO_T106619	CRO_T106622	CRO_T110557	CRO_T110559	CRO_T111510	CRO_T114338	CRO_T116464	CRO_T116835	CRO_T121058	CRO_T124314	CRO_T124315	CRO_T126566	CRO_T130939	CRO_T133702	CRO_T138467	CRO_T139987	CRO_T140772	Cac_g004426.t1	Cac_g006541.t1	Cac_g010257.t1	Cac_g010298.t1	Cac_g012778.t4	Cac_g013460.t1	Cac_g013743.t1	Cac_g014917.t1	Cac_g016234.t1	Cac_g016240.t1	Cac_g017257.t1	Cac_g018631.t1	Cac_g018633.t1	Cac_g021971.t2	Cac_g027997.t1	Cac_g028001.t1	Cac_g029285.t1	Cac_g032138.t1
OG0000040:	evm_27.model.AmTr_v1.0_scaffold00005.28	evm_27.model.AmTr_v1.0_scaffold00008.131	evm_27.model.AmTr_v1.0_scaffold00008.199	evm_27.model.AmTr_v1.0_scaffold00008.232	evm_27.model.AmTr_v1.0_scaffold00009.141	evm_27.model.AmTr_v1.0_scaffold00014.109	evm_27.model.AmTr_v1.0_scaffold00020.47	evm_27.model.AmTr_v1.0_scaffold00024.355	evm_27.model.AmTr_v1.0_scaffold00026.122	evm_27.model.AmTr_v1.0_scaffold00026.126	evm_27.model.AmTr_v1.0_scaffold00026.130	evm_27.model.AmTr_v1.0_scaffold00026.138	evm_27.model.AmTr_v1.0_scaffold00026.88	evm_27.model.AmTr_v1.0_scaffold00027.35	evm_27.model.AmTr_v1.0_scaffold00028.131	evm_27.model.AmTr_v1.0_scaffold00030.167	evm_27.model.AmTr_v1.0_scaffold00031.67	evm_27.model.AmTr_v1.0_scaffold00033.82	evm_27.model.AmTr_v1.0_scaffold00034.10	evm_27.model.AmTr_v1.0_scaffold00034.90	evm_27.model.AmTr_v1.0_scaffold00035.23	evm_27.model.AmTr_v1.0_scaffold00035.42	evm_27.model.AmTr_v1.0_scaffold00051.12	evm_27.model.AmTr_v1.0_scaffold00051.70	evm_27.model.AmTr_v1.0_scaffold00051.85	evm_27.model.AmTr_v1.0_scaffold00051.90	evm_27.model.AmTr_v1.0_scaffold00054.89	evm_27.model.AmTr_v1.0_scaffold00055.32	evm_27.model.AmTr_v1.0_scaffold00072.49	evm_27.model.AmTr_v1.0_scaffold00076.40	evm_27.model.AmTr_v1.0_scaffold00076.83	evm_27.model.AmTr_v1.0_scaffold00082.38	evm_27.model.AmTr_v1.0_scaffold00083.32	evm_27.model.AmTr_v1.0_scaffold00084.19	evm_27.model.AmTr_v1.0_scaffold00091.50	evm_27.model.AmTr_v1.0_scaffold00096.53	evm_27.model.AmTr_v1.0_scaffold00096.76	evm_27.model.AmTr_v1.0_scaffold00113.23	evm_27.model.AmTr_v1.0_scaffold00127.23	evm_27.model.AmTr_v1.0_scaffold00128.11	evm_27.model.AmTr_v1.0_scaffold00139.16	evm_27.model.AmTr_v1.0_scaffold00144.7	evm_27.model.AmTr_v1.0_scaffold00189.2	evm_27.model.AmTr_v1.0_scaffold00192.6	evm_27.model.AmTr_v1.0_scaffold00739.1
OG0000041:	AT2G15480.1	AT2G15490.1	AT2G36750.1	AT2G36760.1	AT2G36770.1	AT2G36780.1	AT2G36790.1	AT2G36800.1	AT3G53150.1	AT3G53160.1	AT4G34131.1	AT4G34135.1	AT4G34138.1	CRO_T106176	CRO_T106182	CRO_T106186	CRO_T110915	CRO_T122597	CRO_T122603	CRO_T130083	Cac_g008119.t1	Cac_g008120.t1	Cac_g009163.t1	Cac_g012133.t1	Cac_g012134.t1	Cac_g012135.t1	Cac_g012136.t2	Cac_g012137.t1	Cac_g012139.t1	Cac_g014740.t1	Cac_g014741.t1	Cac_g014742.t1	Cac_g014743.t1	Cac_g014744.t1	Cac_g014745.t1	Cac_g028481.t1	Cac_g028484.t1	Cac_g032202.t1	Cac_g034278.t1	evm_27.model.AmTr_v1.0_scaffold00009.192	evm_27.model.AmTr_v1.0_scaffold00016.209	evm_27.model.AmTr_v1.0_scaffold00169.2	evm_27.model.AmTr_v1.0_scaffold00169.4	evm_27.model.AmTr_v1.0_scaffold00169.5
OG0000042:	CRO_T108792	CRO_T113854	CRO_T127008	CRO_T127009	CRO_T128795	Cac_g002978.t1	Cac_g002979.t1	Cac_g008919.t1	Cac_g008920.t1	Cac_g008922.t1	Cac_g013988.t1	Cac_g015688.t1	Cac_g015689.t1	Cac_g015690.t1	Cac_g021641.t1	Cac_g021643.t1	Cac_g029668.t1	Cac_g034244.t1	Cac_g034245.t1	evm_27.model.AmTr_v1.0_scaffold00008.166	evm_27.model.AmTr_v1.0_scaffold00009.190	evm_27.model.AmTr_v1.0_scaffold00009.236	evm_27.model.AmTr_v1.0_scaffold00009.249	evm_27.model.AmTr_v1.0_scaffold00009.286	evm_27.model.AmTr_v1.0_scaffold00009.287	evm_27.model.AmTr_v1.0_scaffold00009.303	evm_27.model.AmTr_v1.0_scaffold00009.305	evm_27.model.AmTr_v1.0_scaffold00009.39	evm_27.model.AmTr_v1.0_scaffold00009.41	evm_27.model.AmTr_v1.0_scaffold00023.198	evm_27.model.AmTr_v1.0_scaffold00023.201	evm_27.model.AmTr_v1.0_scaffold00023.203	evm_27.model.AmTr_v1.0_scaffold00047.115	evm_27.model.AmTr_v1.0_scaffold00136.55	evm_27.model.AmTr_v1.0_scaffold01798.1	evm_27.model.AmTr_v1.0_scaffold01798.2	evm_27.model.AmTr_v1.0_scaffold02473.1	evm_27.model.AmTr_v1.0_scaffold02473.2	evm_27.model.AmTr_v1.0_scaffold02519.1	evm_27.model.AmTr_v1.0_scaffold03244.1	evm_27.model.AmTr_v1.0_scaffold03244.2	evm_27.model.AmTr_v1.0_scaffold03503.1	evm_27.model.AmTr_v1.0_scaffold03682.1	evm_27.model.AmTr_v1.0_scaffold05429.1
OG0000043:	CRO_T100412	CRO_T101106	CRO_T101245	CRO_T101583	CRO_T101720	CRO_T102083	CRO_T102948	CRO_T106289	CRO_T107121	CRO_T107150	CRO_T108806	CRO_T108818	CRO_T109690	CRO_T111834	CRO_T114232	CRO_T114995	CRO_T115247	CRO_T115832	CRO_T116631	CRO_T117546	CRO_T118403	CRO_T118872	CRO_T120730	CRO_T121796	CRO_T125493	CRO_T127422	CRO_T130787	CRO_T131903	CRO_T133330	CRO_T133782	CRO_T136184	CRO_T136429	CRO_T138275	CRO_T139185	CRO_T139605	CRO_T140007	CRO_T140194	CRO_T140815	CRO_T140816	Cac_g002289.t1	Cac_g004797.t1	Cac_g029947.t1	Cac_g033328.t1
OG0000044:	AT1G75130.1	CRO_T103875	CRO_T103881	CRO_T103884	CRO_T103892	CRO_T103900	CRO_T105183	CRO_T106494	CRO_T109448	CRO_T109465	CRO_T109472	CRO_T113655	CRO_T127769	CRO_T129468	Cac_g001389.t1	Cac_g005856.t1	Cac_g012663.t1	Cac_g012664.t1	Cac_g012666.t1	Cac_g013987.t1	Cac_g017136.t1	Cac_g017137.t1	Cac_g023088.t1	Cac_g024818.t1	Cac_g027577.t1	Cac_g027680.t1	Cac_g027981.t1	Cac_g027984.t1	Cac_g027986.t1	Cac_g031949.t1	Cac_g031951.t1	Cac_g031953.t1	Cac_g031955.t1	Cac_g031956.t1	evm_27.model.AmTr_v1.0_scaffold00013.282	evm_27.model.AmTr_v1.0_scaffold00013.283	evm_27.model.AmTr_v1.0_scaffold00059.82	evm_27.model.AmTr_v1.0_scaffold00059.83	evm_27.model.AmTr_v1.0_scaffold00089.15	evm_27.model.AmTr_v1.0_scaffold00117.63	evm_27.model.AmTr_v1.0_scaffold00117.64	evm_27.model.AmTr_v1.0_scaffold00117.65
OG0000045:	CRO_T100230	CRO_T101045	CRO_T103203	CRO_T103733	CRO_T105090	CRO_T105106	CRO_T105139	CRO_T109170	CRO_T111524	CRO_T113293	CRO_T113405	CRO_T114959	CRO_T115025	CRO_T115723	CRO_T116421	CRO_T117040	CRO_T120347	CRO_T120598	CRO_T122683	CRO_T123527	CRO_T125330	CRO_T125394	CRO_T126286	CRO_T126556	CRO_T129001	CRO_T129441	CRO_T129798	CRO_T129873	CRO_T130508	CRO_T132605	CRO_T133647	CRO_T133751	CRO_T134415	CRO_T135162	CRO_T135402	CRO_T136044	CRO_T136686	CRO_T139477	CRO_T139545	CRO_T139794	CRO_T140373	evm_27.model.AmTr_v1.0_scaffold00010.66
OG0000046:	AT5G64950.1	CRO_T106847	CRO_T113644	CRO_T124930	Cac_g002431.t1	Cac_g002562.t1	Cac_g005384.t1	Cac_g028109.t1	Cac_g030201.t1	Cac_g034266.t2	Cac_g034324.t2	evm_27.model.AmTr_v1.0_scaffold00010.153	evm_27.model.AmTr_v1.0_scaffold00010.247	evm_27.model.AmTr_v1.0_scaffold00010.248	evm_27.model.AmTr_v1.0_scaffold00010.249	evm_27.model.AmTr_v1.0_scaffold00010.250	evm_27.model.AmTr_v1.0_scaffold00010.262	evm_27.model.AmTr_v1.0_scaffold00010.280	evm_27.model.AmTr_v1.0_scaffold00010.281	evm_27.model.AmTr_v1.0_scaffold00010.282	evm_27.model.AmTr_v1.0_scaffold00010.284	evm_27.model.AmTr_v1.0_scaffold00010.287	evm_27.model.AmTr_v1.0_scaffold00010.289	evm_27.model.AmTr_v1.0_scaffold00010.290	evm_27.model.AmTr_v1.0_scaffold00010.300	evm_27.model.AmTr_v1.0_scaffold00010.388	evm_27.model.AmTr_v1.0_scaffold00010.68	evm_27.model.AmTr_v1.0_scaffold00010.69	evm_27.model.AmTr_v1.0_scaffold00010.72	evm_27.model.AmTr_v1.0_scaffold00038.116	evm_27.model.AmTr_v1.0_scaffold00060.18	evm_27.model.AmTr_v1.0_scaffold00066.162	evm_27.model.AmTr_v1.0_scaffold00066.163	evm_27.model.AmTr_v1.0_scaffold00126.5	evm_27.model.AmTr_v1.0_scaffold00126.6	evm_27.model.AmTr_v1.0_scaffold00126.7	evm_27.model.AmTr_v1.0_scaffold00126.8	evm_27.model.AmTr_v1.0_scaffold00612.2	evm_27.model.AmTr_v1.0_scaffold00871.1	evm_27.model.AmTr_v1.0_scaffold01293.1	evm_27.model.AmTr_v1.0_scaffold01360.1	evm_27.model.AmTr_v1.0_scaffold02857.1
OG0000047:	AT1G31370.1	AT1G31380.1	AT1G31390.1	AT1G31400.1	AT2G01790.1	AT2G05400.1	AT2G05410.1	AT2G05420.1	AT2G05430.1	AT2G42460.1	AT2G42470.1	AT2G42480.1	AT3G27040.1	AT3G29580.1	AT3G44790.1	AT3G44800.1	AT3G44805.1	AT3G58200.1	AT3G58210.1	AT3G58220.2	AT3G58230.1	AT3G58240.1	AT3G58250.1	AT3G58260.1	AT3G58270.1	AT3G58280.1	AT3G58290.1	AT3G58300.1	AT3G58320.1	AT3G58330.1	AT3G58340.1	AT3G58350.1	AT3G58360.1	AT3G58370.1	AT3G58380.1	AT3G58400.1	AT3G58410.1	AT3G58430.1	AT3G58440.1	AT5G03550.1
OG0000048:	AT4G35150.1	AT4G35160.1	CRO_T102746	CRO_T103890	CRO_T103893	CRO_T104083	CRO_T104091	CRO_T104105	CRO_T104109	CRO_T105006	CRO_T105008	CRO_T110596	CRO_T112287	CRO_T113067	CRO_T113068	CRO_T113071	CRO_T113075	CRO_T114313	CRO_T120802	CRO_T124464	Cac_g014782.t1	Cac_g014785.t1	Cac_g014787.t1	Cac_g014792.t1	Cac_g014889.t1	Cac_g019877.t1	Cac_g029512.t1	Cac_g031807.t2	Cac_g034133.t1	Cac_g034149.t1	evm_27.model.AmTr_v1.0_scaffold00003.285	evm_27.model.AmTr_v1.0_scaffold00003.287	evm_27.model.AmTr_v1.0_scaffold00003.290	evm_27.model.AmTr_v1.0_scaffold00003.292	evm_27.model.AmTr_v1.0_scaffold00003.299	evm_27.model.AmTr_v1.0_scaffold00009.209	evm_27.model.AmTr_v1.0_scaffold00062.194	evm_27.model.AmTr_v1.0_scaffold00741.1	evm_27.model.AmTr_v1.0_scaffold03062.1	evm_27.model.AmTr_v1.0_scaffold03202.1
OG0000049:	AT2G14378.1	AT2G27315.1	AT3G42565.1	AT3G48675.1	AT4G09545.1	AT4G35165.1	AT5G36350.1	AT5G36360.1	AT5G36370.1	AT5G36380.1	AT5G36390.1	AT5G36400.1	AT5G36410.1	AT5G36420.1	AT5G36430.1	AT5G36440.1	AT5G36450.1	AT5G36460.1	AT5G36470.1	AT5G36480.1	AT5G36490.1	AT5G36500.1	AT5G36520.1	AT5G36540.1	AT5G36550.1	AT5G36657.1	AT5G36658.1	AT5G36661.1	AT5G36738.1	AT5G51105.1	AT5G52965.1	AT5G52975.1	AT5G53742.1	AT5G53905.1	AT5G54062.1	CRO_T120931	Cac_g011919.t1	Cac_g011921.t1	Cac_g011923.t1
OG0000050:	AT1G22590.2	AT5G27810.1	AT5G48670.1	CRO_T106445	CRO_T106448	CRO_T106452	CRO_T109254	CRO_T109256	CRO_T112898	CRO_T116119	CRO_T116139	CRO_T116143	CRO_T116144	CRO_T116155	CRO_T116158	CRO_T116159	CRO_T116161	CRO_T116162	CRO_T116163	CRO_T122984	CRO_T122987	CRO_T122991	CRO_T123254	CRO_T124170	CRO_T124171	CRO_T124172	CRO_T124173	CRO_T124174	CRO_T128146	CRO_T128147	CRO_T133866	CRO_T133867	CRO_T134930	CRO_T138995	CRO_T140065	Cac_g017851.t1	Cac_g018678.t1	Cac_g032879.t1	evm_27.model.AmTr_v1.0_scaffold00095.150
OG0000051:	AT1G20650.1	AT1G76370.1	AT3G07070.1	AT3G20530.1	AT3G24790.1	AT4G13190.1	AT5G02800.1	AT5G13160.1	AT5G18610.1	CRO_T100193	CRO_T110701	CRO_T112400	CRO_T117176	CRO_T126708	CRO_T126966	CRO_T127082	CRO_T127705	CRO_T130836	CRO_T131441	Cac_g002331.t1	Cac_g002912.t1	Cac_g010354.t1	Cac_g012025.t1	Cac_g015181.t1	Cac_g020642.t1	Cac_g021156.t1	Cac_g021246.t1	Cac_g021677.t1	Cac_g022061.t1	Cac_g024670.t1	Cac_g029015.t1	Cac_g030728.t1	evm_27.model.AmTr_v1.0_scaffold00016.170	evm_27.model.AmTr_v1.0_scaffold00023.153	evm_27.model.AmTr_v1.0_scaffold00044.183	evm_27.model.AmTr_v1.0_scaffold00059.220	evm_27.model.AmTr_v1.0_scaffold00062.83	evm_27.model.AmTr_v1.0_scaffold00067.115	evm_27.model.AmTr_v1.0_scaffold00101.67
OG0000052:	AT1G21210.1	AT1G21230.1	AT1G21240.1	AT1G21245.1	AT1G21250.1	AT1G21270.1	AT1G22720.1	AT3G25490.1	CRO_T105185	CRO_T111347	CRO_T117957	CRO_T134349	CRO_T137173	CRO_T137443	CRO_T137451	CRO_T137452	Cac_g004087.t1	Cac_g004088.t1	Cac_g004092.t1	Cac_g008985.t1	Cac_g008986.t1	Cac_g008987.t1	Cac_g008988.t1	Cac_g008989.t1	Cac_g008991.t1	Cac_g008992.t1	Cac_g008995.t1	Cac_g008996.t1	Cac_g008998.t1	Cac_g009000.t1	Cac_g009001.t1	Cac_g009796.t1	Cac_g009797.t1	Cac_g033413.t1	evm_27.model.AmTr_v1.0_scaffold00022.14	evm_27.model.AmTr_v1.0_scaffold00022.15	evm_27.model.AmTr_v1.0_scaffold00022.86	evm_27.model.AmTr_v1.0_scaffold00022.89	evm_27.model.AmTr_v1.0_scaffold00072.73
OG0000053:	CRO_T109034	CRO_T109039	CRO_T139514	CRO_T139515	Cac_g006342.t1	Cac_g006343.t1	Cac_g006344.t1	Cac_g006345.t1	Cac_g006346.t1	Cac_g006347.t1	Cac_g006348.t1	Cac_g006349.t1	Cac_g006350.t1	Cac_g006351.t1	Cac_g006352.t1	Cac_g006353.t1	Cac_g009859.t1	Cac_g010532.t1	Cac_g010533.t1	Cac_g013216.t1	Cac_g013218.t1	Cac_g018710.t1	Cac_g021429.t1	Cac_g022407.t1	Cac_g022408.t1	Cac_g022409.t1	Cac_g022410.t1	Cac_g022413.t1	Cac_g022414.t1	Cac_g022415.t1	Cac_g022416.t1	Cac_g025989.t1	Cac_g025990.t1	Cac_g025991.t1	Cac_g025993.t1	Cac_g034466.t1	evm_27.model.AmTr_v1.0_scaffold00003.118	evm_27.model.AmTr_v1.0_scaffold00003.119	evm_27.model.AmTr_v1.0_scaffold00003.127
OG0000054:	AT1G06260.1	AT2G22160.1	AT5G45890.1	CRO_T102421	CRO_T104063	CRO_T113489	CRO_T116393	CRO_T116396	CRO_T116407	Cac_g014777.t1	Cac_g014778.t1	Cac_g024181.t1	Cac_g024186.t1	Cac_g024187.t1	Cac_g024188.t1	Cac_g025268.t1	Cac_g025272.t1	Cac_g028672.t1	Cac_g028673.t1	Cac_g028676.t1	Cac_g028677.t1	Cac_g028680.t1	Cac_g028681.t1	Cac_g029499.t1	Cac_g031828.t1	Cac_g033785.t1	evm_27.model.AmTr_v1.0_scaffold00009.75	evm_27.model.AmTr_v1.0_scaffold00021.133	evm_27.model.AmTr_v1.0_scaffold00061.270	evm_27.model.AmTr_v1.0_scaffold00061.271	evm_27.model.AmTr_v1.0_scaffold00061.272	evm_27.model.AmTr_v1.0_scaffold00061.273	evm_27.model.AmTr_v1.0_scaffold00061.274	evm_27.model.AmTr_v1.0_scaffold00061.276	evm_27.model.AmTr_v1.0_scaffold00090.47	evm_27.model.AmTr_v1.0_scaffold00226.7	evm_27.model.AmTr_v1.0_scaffold00374.1	evm_27.model.AmTr_v1.0_scaffold00374.2	evm_27.model.AmTr_v1.0_scaffold01332.1
OG0000055:	AT1G03400.1	AT1G03410.1	AT1G04350.1	AT1G04380.1	AT1G06620.1	AT1G06640.1	AT1G06645.1	AT1G06650.2	AT2G25450.1	AT2G30830.1	AT2G30840.1	AT3G61400.1	AT5G43440.1	AT5G43450.1	AT5G59530.1	AT5G59540.1	CRO_T127140	CRO_T127142	CRO_T127151	CRO_T129554	CRO_T130969	CRO_T134540	CRO_T139343	Cac_g006157.t1	Cac_g006162.t1	Cac_g006165.t1	Cac_g013369.t1	Cac_g015992.t1	Cac_g015994.t1	Cac_g015996.t1	Cac_g019329.t1	Cac_g019332.t1	Cac_g019336.t1	Cac_g030966.t1	Cac_g030967.t1	Cac_g030968.t1	evm_27.model.AmTr_v1.0_scaffold00002.116	evm_27.model.AmTr_v1.0_scaffold00021.183	evm_27.model.AmTr_v1.0_scaffold00053.148
OG0000056:	AT2G37710.1	AT3G08870.1	AT3G53810.1	AT3G55550.1	AT4G02410.1	AT4G02420.1	AT5G01540.1	AT5G01550.1	AT5G01560.1	CRO_T100781	CRO_T100782	CRO_T131642	CRO_T136217	Cac_g009769.t1	Cac_g015068.t1	Cac_g015072.t1	Cac_g017881.t1	Cac_g021468.t1	Cac_g029460.t1	Cac_g032483.t1	evm_27.model.AmTr_v1.0_scaffold00002.380	evm_27.model.AmTr_v1.0_scaffold00012.269	evm_27.model.AmTr_v1.0_scaffold00012.270	evm_27.model.AmTr_v1.0_scaffold00012.271	evm_27.model.AmTr_v1.0_scaffold00012.272	evm_27.model.AmTr_v1.0_scaffold00012.273	evm_27.model.AmTr_v1.0_scaffold00012.275	evm_27.model.AmTr_v1.0_scaffold00012.276	evm_27.model.AmTr_v1.0_scaffold00012.280	evm_27.model.AmTr_v1.0_scaffold00012.281	evm_27.model.AmTr_v1.0_scaffold00012.282	evm_27.model.AmTr_v1.0_scaffold00012.283	evm_27.model.AmTr_v1.0_scaffold00012.284	evm_27.model.AmTr_v1.0_scaffold00012.285	evm_27.model.AmTr_v1.0_scaffold00012.288	evm_27.model.AmTr_v1.0_scaffold00012.291	evm_27.model.AmTr_v1.0_scaffold00029.286	evm_27.model.AmTr_v1.0_scaffold00078.160
OG0000057:	AT1G04625.1	AT1G10000.1	AT1G27220.1	AT1G27870.1	AT1G47497.1	AT1G50160.1	AT1G52990.1	AT1G77815.1	AT2G02650.1	AT2G04420.1	AT2G06845.1	AT2G13980.1	AT2G22440.1	AT2G34320.1	AT2G46460.1	AT3G01345.1	AT3G09510.1	AT3G23320.1	AT3G25270.1	AT3G26855.1	AT3G32130.1	AT4G03292.1	AT4G03566.1	AT4G09490.1	AT4G09775.1	AT4G29090.1	AT5G01080.1	AT5G19270.1	AT5G26617.1	AT5G33330.1	AT5G35760.1	AT5G38920.1	AT5G42965.1	AT5G43755.1	AT5G44470.1	AT5G65005.1	CRO_T100863
OG0000058:	AT1G45616.1	AT1G47890.1	AT1G71390.1	AT1G71400.1	AT2G15042.1	AT2G15080.1	AT2G25440.1	AT2G32660.1	AT2G32680.1	AT2G33020.1	AT2G33030.1	AT2G33050.1	AT2G33060.1	AT2G33080.1	AT3G05360.1	AT3G05370.1	AT3G05650.1	AT3G05660.1	AT3G11010.1	AT3G11080.1	AT3G23010.1	AT3G23110.1	AT3G23120.1	AT3G24900.1	AT3G24982.1	AT3G25010.1	AT3G25020.1	AT3G28890.1	AT4G13810.1	AT4G13820.1	AT4G13880.1	AT4G13920.1	AT5G25910.1	AT5G27060.1	AT5G40170.1	Cac_g015279.t1	Cac_g020021.t4
OG0000059:	CRO_T101803	CRO_T103341	CRO_T104365	CRO_T105238	CRO_T106042	CRO_T106887	CRO_T109597	CRO_T109688	CRO_T111973	CRO_T114234	CRO_T114347	CRO_T117519	CRO_T118325	CRO_T120294	CRO_T122328	CRO_T124807	CRO_T126602	CRO_T128326	CRO_T129882	CRO_T130321	CRO_T130459	CRO_T131222	CRO_T131304	CRO_T132462	CRO_T132701	CRO_T133802	CRO_T133880	CRO_T133998	CRO_T134000	CRO_T134582	CRO_T135274	CRO_T135451	CRO_T135665	CRO_T136414	CRO_T137476	CRO_T141178	evm_27.model.AmTr_v1.0_scaffold02291.1
OG0000060:	AT1G01370.1	AT1G09200.1	AT1G13370.1	AT1G19890.1	AT1G75600.1	AT3G27360.1	AT4G40030.2	AT4G40040.1	AT5G10390.1	AT5G10400.1	AT5G10980.1	AT5G12910.1	AT5G65350.1	AT5G65360.1	CRO_T100104	CRO_T100106	CRO_T102473	CRO_T106952	CRO_T120260	CRO_T121246	CRO_T123750	CRO_T127868	CRO_T129310	CRO_T139913	Cac_g002532.t1	Cac_g004341.t1	Cac_g004424.t1	Cac_g005464.t1	Cac_g009949.t1	Cac_g017641.t1	Cac_g020859.t1	Cac_g025022.t1	Cac_g031132.t1	Cac_g031808.t1	Cac_g032906.t1	evm_27.model.AmTr_v1.0_scaffold00026.45	evm_27.model.AmTr_v1.0_scaffold00159.20
OG0000061:	AT2G36430.1	AT3G44710.1	AT3G47200.1	AT3G47210.1	AT3G47250.1	AT3G50120.1	AT3G50130.1	AT3G50140.1	AT3G50150.1	AT3G50160.1	AT3G50170.1	AT3G50180.1	AT3G50190.1	AT5G22540.1	AT5G22550.2	CRO_T116582	CRO_T119400	CRO_T119803	CRO_T120981	Cac_g006049.t1	Cac_g008899.t1	Cac_g009589.t1	Cac_g009869.t1	Cac_g010314.t1	Cac_g012201.t1	Cac_g016839.t1	Cac_g016841.t1	Cac_g022377.t1	Cac_g028748.t1	Cac_g033454.t1	Cac_g033455.t1	Cac_g033643.t1	Cac_g033644.t1	Cac_g033650.t1	Cac_g034555.t1	evm_27.model.AmTr_v1.0_scaffold00085.8
OG0000062:	AT2G21730.1	AT2G21890.1	AT4G37980.1	AT4G37990.1	AT4G39330.1	CRO_T113141	CRO_T113155	CRO_T113160	CRO_T113162	CRO_T113167	CRO_T113170	CRO_T125488	CRO_T129372	Cac_g002596.t1	Cac_g002597.t1	Cac_g002599.t1	Cac_g002600.t1	Cac_g002602.t1	Cac_g002603.t1	Cac_g002604.t1	Cac_g005528.t1	Cac_g005529.t1	Cac_g005530.t1	Cac_g005531.t1	Cac_g005532.t1	Cac_g005533.t1	Cac_g005534.t1	Cac_g005535.t1	Cac_g005536.t1	Cac_g005538.t1	Cac_g005539.t1	Cac_g020526.t1	Cac_g020877.t1	Cac_g034473.t2	evm_27.model.AmTr_v1.0_scaffold00040.38	evm_27.model.AmTr_v1.0_scaffold00040.39
OG0000063:	AT3G47090.1	AT3G47110.1	AT3G47570.1	AT3G47580.1	AT5G20480.1	AT5G39390.1	CRO_T102035	CRO_T107926	CRO_T107931	CRO_T107938	CRO_T107940	CRO_T110951	CRO_T113015	CRO_T113563	CRO_T115971	CRO_T115989	CRO_T116733	CRO_T127452	CRO_T128124	CRO_T134872	CRO_T137516	CRO_T137629	Cac_g008791.t1	Cac_g008799.t1	Cac_g008800.t1	Cac_g008801.t2	Cac_g008805.t1	Cac_g008806.t3	Cac_g024486.t1	Cac_g029313.t1	evm_27.model.AmTr_v1.0_scaffold00029.380	evm_27.model.AmTr_v1.0_scaffold00029.389	evm_27.model.AmTr_v1.0_scaffold00029.391	evm_27.model.AmTr_v1.0_scaffold00067.101	evm_27.model.AmTr_v1.0_scaffold00120.19	evm_27.model.AmTr_v1.0_scaffold00140.11
OG0000064:	AT2G21770.1	AT2G25540.1	AT4G18780.1	AT4G32410.1	AT4G39350.1	AT5G05170.1	AT5G09870.1	AT5G17420.1	AT5G44030.1	AT5G64740.1	CRO_T107032	CRO_T112178	CRO_T116056	CRO_T117106	CRO_T122305	CRO_T123706	CRO_T125595	CRO_T133288	CRO_T140562	Cac_g000441.t1	Cac_g001788.t1	Cac_g007274.t1	Cac_g008571.t1	Cac_g009097.t1	Cac_g021708.t2	Cac_g023638.t1	Cac_g024136.t1	Cac_g028157.t1	Cac_g032562.t1	evm_27.model.AmTr_v1.0_scaffold00017.211	evm_27.model.AmTr_v1.0_scaffold00022.66	evm_27.model.AmTr_v1.0_scaffold00067.212	evm_27.model.AmTr_v1.0_scaffold00081.76	evm_27.model.AmTr_v1.0_scaffold00103.76	evm_27.model.AmTr_v1.0_scaffold00137.15	evm_27.model.AmTr_v1.0_scaffold00170.1
OG0000065:	AT5G60900.1	CRO_T125527	CRO_T140889	CRO_T140891	CRO_T140892	CRO_T140894	Cac_g000838.t1	Cac_g004155.t1	Cac_g009066.t1	Cac_g009068.t1	Cac_g017649.t4	Cac_g017650.t1	Cac_g017651.t1	Cac_g024394.t1	Cac_g024396.t1	Cac_g024397.t1	Cac_g026348.t1	Cac_g029276.t1	evm_27.model.AmTr_v1.0_scaffold00002.121	evm_27.model.AmTr_v1.0_scaffold00006.103	evm_27.model.AmTr_v1.0_scaffold00010.263	evm_27.model.AmTr_v1.0_scaffold00022.214	evm_27.model.AmTr_v1.0_scaffold00022.216	evm_27.model.AmTr_v1.0_scaffold00022.217	evm_27.model.AmTr_v1.0_scaffold00022.218	evm_27.model.AmTr_v1.0_scaffold00022.221	evm_27.model.AmTr_v1.0_scaffold00022.222	evm_27.model.AmTr_v1.0_scaffold00022.224	evm_27.model.AmTr_v1.0_scaffold00022.225	evm_27.model.AmTr_v1.0_scaffold00030.53	evm_27.model.AmTr_v1.0_scaffold00030.62	evm_27.model.AmTr_v1.0_scaffold00030.65	evm_27.model.AmTr_v1.0_scaffold00030.66	evm_27.model.AmTr_v1.0_scaffold00058.57	evm_27.model.AmTr_v1.0_scaffold00074.115	evm_27.model.AmTr_v1.0_scaffold00981.1
OG0000066:	AT1G21560.2	AT1G77270.1	AT3G07730.1	AT4G01170.1	CRO_T106688	CRO_T111097	CRO_T111107	CRO_T111110	CRO_T111111	CRO_T111113	CRO_T111122	CRO_T111125	CRO_T113694	CRO_T113696	CRO_T113697	CRO_T113704	CRO_T113705	CRO_T117627	CRO_T117734	CRO_T117737	CRO_T117741	CRO_T117743	CRO_T117760	CRO_T117975	CRO_T117980	CRO_T125467	CRO_T125474	CRO_T129181	CRO_T129182	CRO_T130640	CRO_T130807	CRO_T138079	Cac_g008973.t1	evm_27.model.AmTr_v1.0_scaffold00049.6	evm_27.model.AmTr_v1.0_scaffold00049.60
OG0000067:	AT2G17070.1	AT2G17080.1	AT2G17680.1	AT4G35200.1	AT4G35210.1	AT4G35660.1	AT4G35690.1	AT4G35710.1	CRO_T104975	CRO_T104976	CRO_T104977	CRO_T104978	CRO_T104981	CRO_T104982	CRO_T104984	CRO_T104985	CRO_T104986	CRO_T110724	CRO_T113763	CRO_T121185	CRO_T121186	CRO_T140221	Cac_g003730.t1	Cac_g003731.t1	Cac_g003732.t1	Cac_g003733.t1	Cac_g011582.t1	Cac_g011585.t1	Cac_g014425.t1	Cac_g014426.t1	Cac_g019889.t1	Cac_g019890.t1	Cac_g019891.t1	Cac_g019892.t1
OG0000068:	AT1G05540.1	AT1G05550.3	AT1G30160.2	AT1G30170.1	AT1G68960.1	AT2G45940.1	AT3G25200.1	AT3G43170.1	AT4G13680.1	AT4G14260.1	AT4G16080.1	AT4G25920.1	AT4G25930.1	AT5G03390.1	AT5G46130.1	AT5G46140.1	AT5G52930.1	AT5G52940.1	AT5G53230.1	AT5G53240.1	AT5G53780.1	AT5G53790.1	AT5G54320.1	AT5G54330.1	AT5G54420.1	AT5G54450.1	AT5G54550.1	AT5G54560.1	AT5G55270.1	AT5G55440.1	AT5G55880.1	AT5G55890.1	AT5G67040.1	Cac_g010790.t1
OG0000069:	AT1G10110.1	AT1G27540.1	AT1G27550.1	AT1G27580.1	AT1G67160.1	AT1G69090.1	AT2G03560.1	AT2G04810.1	AT2G04840.1	AT2G05970.1	AT2G14290.1	AT2G14500.1	AT2G24080.1	AT2G33190.1	AT2G33200.1	AT3G03726.1	AT3G03730.1	AT3G22345.1	AT4G10820.1	AT4G12810.1	AT4G12820.1	AT4G14165.1	AT4G17565.1	AT4G22060.1	AT4G22165.1	AT4G22170.1	AT4G22180.1	AT4G22660.1	AT5G14160.1	AT5G25290.1	AT5G25300.1	AT5G38270.1	AT5G66830.1	evm_27.model.AmTr_v1.0_scaffold00057.208
OG0000070:	AT1G05675.1	AT1G05680.1	AT2G43820.1	AT2G43840.2	CRO_T102303	CRO_T107781	CRO_T107788	CRO_T107790	CRO_T107791	CRO_T123700	Cac_g001951.t1	Cac_g001952.t1	Cac_g006572.t1	Cac_g030047.t1	Cac_g030830.t1	Cac_g030831.t1	evm_27.model.AmTr_v1.0_scaffold00036.184	evm_27.model.AmTr_v1.0_scaffold00036.185	evm_27.model.AmTr_v1.0_scaffold00036.186	evm_27.model.AmTr_v1.0_scaffold00066.209	evm_27.model.AmTr_v1.0_scaffold00066.210	evm_27.model.AmTr_v1.0_scaffold00066.211	evm_27.model.AmTr_v1.0_scaffold00066.212	evm_27.model.AmTr_v1.0_scaffold00066.213	evm_27.model.AmTr_v1.0_scaffold00066.214	evm_27.model.AmTr_v1.0_scaffold00066.216	evm_27.model.AmTr_v1.0_scaffold00066.217	evm_27.model.AmTr_v1.0_scaffold00066.218	evm_27.model.AmTr_v1.0_scaffold00066.219	evm_27.model.AmTr_v1.0_scaffold00066.220	evm_27.model.AmTr_v1.0_scaffold00066.221	evm_27.model.AmTr_v1.0_scaffold01680.1	evm_27.model.AmTr_v1.0_scaffold01831.1	evm_27.model.AmTr_v1.0_scaffold02925.1
OG0000071:	AT2G29100.1	AT2G29110.1	AT2G29120.1	AT5G11180.1	AT5G11210.1	CRO_T105923	CRO_T116941	CRO_T116944	CRO_T116945	CRO_T117290	CRO_T139857	Cac_g007651.t1	Cac_g007654.t1	Cac_g008278.t1	Cac_g008280.t1	Cac_g022224.t1	Cac_g030837.t1	Cac_g032566.t1	evm_27.model.AmTr_v1.0_scaffold00019.181	evm_27.model.AmTr_v1.0_scaffold00019.182	evm_27.model.AmTr_v1.0_scaffold00019.183	evm_27.model.AmTr_v1.0_scaffold00019.185	evm_27.model.AmTr_v1.0_scaffold00019.188	evm_27.model.AmTr_v1.0_scaffold00019.190	evm_27.model.AmTr_v1.0_scaffold00019.192	evm_27.model.AmTr_v1.0_scaffold00019.194	evm_27.model.AmTr_v1.0_scaffold00019.196	evm_27.model.AmTr_v1.0_scaffold00019.197	evm_27.model.AmTr_v1.0_scaffold00019.199	evm_27.model.AmTr_v1.0_scaffold00019.200	evm_27.model.AmTr_v1.0_scaffold00019.202	evm_27.model.AmTr_v1.0_scaffold00019.204	evm_27.model.AmTr_v1.0_scaffold00023.215	evm_27.model.AmTr_v1.0_scaffold00055.178
OG0000072:	CRO_T101336	CRO_T101802	CRO_T103811	CRO_T106651	CRO_T107329	CRO_T107491	CRO_T108054	CRO_T108893	CRO_T109615	CRO_T112878	CRO_T114359	CRO_T115361	CRO_T115423	CRO_T119834	CRO_T121024	CRO_T121545	CRO_T122144	CRO_T122818	CRO_T123945	CRO_T126771	CRO_T127230	CRO_T127309	CRO_T127567	CRO_T133547	CRO_T134274	CRO_T134759	CRO_T135234	CRO_T135585	CRO_T137130	CRO_T140042	CRO_T140180	CRO_T140645	CRO_T140647
OG0000073:	CRO_T100238	CRO_T104263	CRO_T105257	CRO_T105397	CRO_T106586	CRO_T108900	CRO_T108992	CRO_T109143	CRO_T112687	CRO_T116611	CRO_T119734	CRO_T120299	CRO_T120505	CRO_T120947	CRO_T122000	CRO_T122152	CRO_T122349	CRO_T123626	CRO_T123627	CRO_T123887	CRO_T125372	CRO_T126121	CRO_T127232	CRO_T130566	CRO_T132155	CRO_T133574	CRO_T136250	CRO_T136325	CRO_T136970	CRO_T137340	CRO_T140164	CRO_T140965	evm_27.model.AmTr_v1.0_scaffold04308.3
OG0000074:	CRO_T101252	CRO_T103340	CRO_T103945	CRO_T104094	CRO_T104533	CRO_T105560	CRO_T105614	CRO_T106929	CRO_T107038	CRO_T107834	CRO_T111677	CRO_T112813	CRO_T113771	CRO_T114711	CRO_T115637	CRO_T115721	CRO_T116345	CRO_T119820	CRO_T120562	CRO_T123163	CRO_T124450	CRO_T124750	CRO_T126248	CRO_T127507	CRO_T129477	CRO_T130063	CRO_T131170	CRO_T132894	CRO_T133856	CRO_T135043	CRO_T140204	CRO_T140565
OG0000075:	AT1G07490.1	AT1G13245.1	AT1G17235.1	AT1G53708.1	AT1G64585.1	AT1G67265.1	AT1G68825.1	AT2G29125.1	AT2G36985.1	AT2G39705.1	AT3G02493.1	AT3G14362.1	AT3G18518.1	AT3G25717.1	AT3G46613.1	AT3G53232.1	AT3G55515.1	AT3G63088.1	AT4G13395.1	AT4G35783.1	AT5G16023.1	AT5G59510.1	CRO_T107499	CRO_T131402	CRO_T133156	Cac_g002208.t1	Cac_g015462.t1	Cac_g021460.t1	Cac_g022214.t1	Cac_g032352.t1	evm_27.model.AmTr_v1.0_scaffold00025.322	evm_27.model.AmTr_v1.0_scaffold00037.75
OG0000076:	AT1G15210.1	AT1G15520.1	AT1G59870.1	AT1G66950.1	AT2G26910.1	AT2G36380.1	AT3G16340.1	CRO_T116588	CRO_T119324	CRO_T122642	CRO_T137586	CRO_T137623	CRO_T137626	CRO_T140924	CRO_T140929	CRO_T140930	CRO_T140937	Cac_g000470.t1	Cac_g006857.t1	Cac_g007321.t2	Cac_g011799.t1	Cac_g017591.t1	Cac_g017592.t1	Cac_g028755.t1	Cac_g029127.t1	Cac_g030487.t1	evm_27.model.AmTr_v1.0_scaffold00013.47	evm_27.model.AmTr_v1.0_scaffold00040.179	evm_27.model.AmTr_v1.0_scaffold00056.84	evm_27.model.AmTr_v1.0_scaffold00122.33	evm_27.model.AmTr_v1.0_scaffold00122.54	evm_27.model.AmTr_v1.0_scaffold00122.55
OG0000077:	AT1G11980.1	AT1G23410.1	AT1G31340.1	AT1G53930.1	AT1G53950.1	AT1G55060.1	AT1G65350.1	AT2G35635.1	AT3G09790.1	AT4G02890.3	AT4G05050.1	AT4G05230.1	AT4G05240.1	AT4G05260.1	AT4G05320.2	AT5G03240.1	AT5G20620.1	AT5G37640.1	CRO_T106122	CRO_T138646	Cac_g001282.t1	Cac_g003177.t1	Cac_g012068.t1	Cac_g015222.t1	Cac_g015223.t1	Cac_g024690.t1	Cac_g030746.t1	Cac_g030970.t1	Cac_g032268.t2	evm_27.model.AmTr_v1.0_scaffold00009.87	evm_27.model.AmTr_v1.0_scaffold00027.40	evm_27.model.AmTr_v1.0_scaffold00101.25
OG0000078:	AT1G20010.1	AT1G75780.1	AT2G29550.1	AT4G20890.1	AT5G12250.1	AT5G23860.1	AT5G44340.1	AT5G62690.1	AT5G62700.1	CRO_T110202	CRO_T125107	CRO_T132111	CRO_T132127	CRO_T135089	CRO_T140712	Cac_g005731.t1	Cac_g011250.t1	Cac_g015015.t1	Cac_g015576.t1	Cac_g018356.t1	Cac_g021775.t1	Cac_g023416.t1	Cac_g024887.t1	Cac_g027083.t1	Cac_g030531.t1	Cac_g033844.t1	evm_27.model.AmTr_v1.0_scaffold00009.262	evm_27.model.AmTr_v1.0_scaffold00009.283	evm_27.model.AmTr_v1.0_scaffold00010.73	evm_27.model.AmTr_v1.0_scaffold00029.256	evm_27.model.AmTr_v1.0_scaffold00032.35	evm_27.model.AmTr_v1.0_scaffold00084.25
OG0000079:	AT2G21200.1	AT2G21210.1	AT3G03820.1	AT3G03830.1	AT3G03840.1	AT3G03850.1	AT4G34800.1	AT4G38825.1	AT4G38840.1	AT4G38850.1	AT5G18010.1	AT5G18020.1	AT5G18030.1	AT5G18050.1	AT5G18060.1	AT5G18080.1	CRO_T127618	Cac_g014522.t1	Cac_g014524.t1	Cac_g014525.t1	Cac_g014526.t1	Cac_g014527.t1	Cac_g014528.t1	Cac_g014529.t1	Cac_g014530.t1	Cac_g014531.t1	Cac_g014532.t1	Cac_g014533.t1	Cac_g014535.t1	Cac_g019794.t1	Cac_g019795.t1
OG0000080:	AT1G24420.1	AT1G24430.1	AT3G26040.1	AT3G30280.1	AT4G15390.1	CRO_T109653	CRO_T109860	CRO_T110713	CRO_T126080	CRO_T130114	CRO_T137511	CRO_T138987	CRO_T139081	CRO_T139082	Cac_g007216.t1	Cac_g012380.t1	Cac_g012382.t1	Cac_g012383.t1	Cac_g012384.t1	Cac_g012385.t1	Cac_g012387.t2	Cac_g012388.t1	Cac_g020551.t1	Cac_g021716.t1	Cac_g030290.t1	Cac_g031640.t1	Cac_g031643.t1	Cac_g031644.t1	Cac_g031646.t1	evm_27.model.AmTr_v1.0_scaffold00174.7	evm_27.model.AmTr_v1.0_scaffold00174.9
OG0000081:	AT1G33540.1	AT1G73270.1	AT1G73280.1	AT1G73290.1	AT1G73300.1	AT1G73310.1	AT2G22920.2	AT2G22970.3	AT2G22980.4	AT2G22990.3	AT2G23000.1	AT2G23010.2	AT3G10450.1	AT3G12203.1	AT3G12220.1	AT3G12230.1	AT3G12240.1	AT5G09640.1	AT5G36180.1	CRO_T129977	CRO_T129978	CRO_T129981	Cac_g009222.t1	Cac_g009223.t1	Cac_g009224.t1	Cac_g009225.t1	Cac_g025001.t1	Cac_g025002.t1	evm_27.model.AmTr_v1.0_scaffold00037.137	evm_27.model.AmTr_v1.0_scaffold00089.79	evm_27.model.AmTr_v1.0_scaffold00089.80
OG0000082:	AT1G50050.1	AT1G50060.1	AT2G14580.1	AT2G14610.1	AT3G19690.1	AT4G33710.1	AT4G33720.1	AT5G26130.1	CRO_T111061	CRO_T111062	CRO_T111064	CRO_T111065	CRO_T111066	CRO_T111067	CRO_T111068	CRO_T111070	CRO_T111075	CRO_T111076	CRO_T111077	CRO_T113387	CRO_T129180	Cac_g009239.t1	Cac_g009240.t1	Cac_g009241.t1	Cac_g009242.t1	Cac_g009243.t1	Cac_g011605.t1	Cac_g021611.t1	evm_27.model.AmTr_v1.0_scaffold00019.410	evm_27.model.AmTr_v1.0_scaffold00029.269	evm_27.model.AmTr_v1.0_scaffold00029.270
OG0000083:	AT1G04150.1	AT1G22610.1	AT1G51570.1	AT3G57880.1	AT4G11610.1	AT5G06850.1	AT5G12970.1	AT5G48060.1	CRO_T100100	CRO_T105132	CRO_T108871	CRO_T108876	CRO_T112636	CRO_T117134	CRO_T118408	CRO_T132117	Cac_g001812.t1	Cac_g004520.t1	Cac_g008123.t1	Cac_g010060.t1	Cac_g017644.t1	Cac_g024085.t1	Cac_g027508.t1	Cac_g031190.t1	Cac_g031193.t1	Cac_g031195.t1	Cac_g031933.t1	evm_27.model.AmTr_v1.0_scaffold00009.279	evm_27.model.AmTr_v1.0_scaffold00022.254	evm_27.model.AmTr_v1.0_scaffold00022.265	evm_27.model.AmTr_v1.0_scaffold00050.35
OG0000084:	AT1G07400.1	AT1G53540.1	AT1G59860.1	AT3G46230.1	CRO_T100940	CRO_T105594	CRO_T105595	CRO_T131708	CRO_T131715	CRO_T140724	CRO_T140725	CRO_T140729	CRO_T140732	CRO_T140756	CRO_T140764	Cac_g008745.t1	Cac_g027070.t1	Cac_g027071.t1	Cac_g027664.t1	Cac_g030515.t1	Cac_g032387.t1	Cac_g032388.t1	Cac_g032393.t1	evm_27.model.AmTr_v1.0_scaffold00009.199	evm_27.model.AmTr_v1.0_scaffold00023.232	evm_27.model.AmTr_v1.0_scaffold00048.22	evm_27.model.AmTr_v1.0_scaffold00048.23	evm_27.model.AmTr_v1.0_scaffold00136.4	evm_27.model.AmTr_v1.0_scaffold00165.36	evm_27.model.AmTr_v1.0_scaffold00165.4	evm_27.model.AmTr_v1.0_scaffold00165.5
OG0000085:	AT1G61680.1	AT2G24210.1	AT3G25810.1	AT3G25820.1	AT3G25830.1	AT4G16730.1	AT4G16740.1	CRO_T119458	CRO_T131521	CRO_T140100	CRO_T140107	Cac_g009315.t1	Cac_g009318.t1	Cac_g014037.t1	Cac_g023162.t1	Cac_g024647.t1	Cac_g033271.t1	evm_27.model.AmTr_v1.0_scaffold00002.146	evm_27.model.AmTr_v1.0_scaffold00003.311	evm_27.model.AmTr_v1.0_scaffold00007.400	evm_27.model.AmTr_v1.0_scaffold00007.401	evm_27.model.AmTr_v1.0_scaffold00032.221	evm_27.model.AmTr_v1.0_scaffold00032.223	evm_27.model.AmTr_v1.0_scaffold00032.237	evm_27.model.AmTr_v1.0_scaffold00033.268	evm_27.model.AmTr_v1.0_scaffold00043.44	evm_27.model.AmTr_v1.0_scaffold00043.45	evm_27.model.AmTr_v1.0_scaffold00043.49	evm_27.model.AmTr_v1.0_scaffold00043.50	evm_27.model.AmTr_v1.0_scaffold00066.146	evm_27.model.AmTr_v1.0_scaffold00169.3
OG0000086:	AT2G25630.1	AT2G44450.1	AT2G44480.1	AT3G60130.1	AT5G42260.1	AT5G44640.1	CRO_T118418	CRO_T138183	CRO_T138200	Cac_g014069.t1	Cac_g024440.t1	Cac_g024448.t1	Cac_g026344.t1	Cac_g026345.t1	Cac_g027849.t2	Cac_g029267.t1	Cac_g029268.t1	Cac_g029269.t1	Cac_g032344.t1	Cac_g032918.t1	Cac_g033036.t1	evm_27.model.AmTr_v1.0_scaffold00022.231	evm_27.model.AmTr_v1.0_scaffold00022.232	evm_27.model.AmTr_v1.0_scaffold00022.233	evm_27.model.AmTr_v1.0_scaffold00022.234	evm_27.model.AmTr_v1.0_scaffold00149.37	evm_27.model.AmTr_v1.0_scaffold00149.38	evm_27.model.AmTr_v1.0_scaffold00149.39	evm_27.model.AmTr_v1.0_scaffold00149.40	evm_27.model.AmTr_v1.0_scaffold00149.41
OG0000087:	evm_27.model.AmTr_v1.0_scaffold00004.254	evm_27.model.AmTr_v1.0_scaffold00004.275	evm_27.model.AmTr_v1.0_scaffold00008.200	evm_27.model.AmTr_v1.0_scaffold00015.14	evm_27.model.AmTr_v1.0_scaffold00020.46	evm_27.model.AmTr_v1.0_scaffold00020.83	evm_27.model.AmTr_v1.0_scaffold00031.59	evm_27.model.AmTr_v1.0_scaffold00034.35	evm_27.model.AmTr_v1.0_scaffold00034.64	evm_27.model.AmTr_v1.0_scaffold00034.9	evm_27.model.AmTr_v1.0_scaffold00038.74	evm_27.model.AmTr_v1.0_scaffold00042.62	evm_27.model.AmTr_v1.0_scaffold00044.239	evm_27.model.AmTr_v1.0_scaffold00050.91	evm_27.model.AmTr_v1.0_scaffold00051.86	evm_27.model.AmTr_v1.0_scaffold00051.89	evm_27.model.AmTr_v1.0_scaffold00073.43	evm_27.model.AmTr_v1.0_scaffold00073.64	evm_27.model.AmTr_v1.0_scaffold00075.56	evm_27.model.AmTr_v1.0_scaffold00076.39	evm_27.model.AmTr_v1.0_scaffold00076.82	evm_27.model.AmTr_v1.0_scaffold00082.37	evm_27.model.AmTr_v1.0_scaffold00093.53	evm_27.model.AmTr_v1.0_scaffold00113.8	evm_27.model.AmTr_v1.0_scaffold00118.20	evm_27.model.AmTr_v1.0_scaffold00118.22	evm_27.model.AmTr_v1.0_scaffold00121.6	evm_27.model.AmTr_v1.0_scaffold00165.49	evm_27.model.AmTr_v1.0_scaffold00189.3	evm_27.model.AmTr_v1.0_scaffold00190.19
OG0000088:	AT1G21835.1	AT1G21864.1	AT1G21866.1	AT1G21925.1	AT1G21928.1	AT1G34792.1	AT1G34795.1	AT1G34800.1	AT1G34805.1	AT1G34810.1	AT1G34815.1	AT1G34820.1	AT1G34825.1	AT1G34830.1	AT1G34840.1	AT1G34850.1	AT1G34860.1	AT1G34930.1	AT1G35035.1	AT1G54775.1	AT1G58242.1	AT1G58245.1	AT1G58248.1	AT3G24465.1	AT5G34828.1	AT5G36720.1	AT5G36805.1	AT5G38378.1	Cac_g020953.t1
OG0000089:	AT1G64065.1	CRO_T101648	CRO_T130230	Cac_g004464.t1	Cac_g008181.t1	Cac_g008182.t1	Cac_g008184.t1	Cac_g008186.t1	Cac_g009992.t1	Cac_g011071.t1	Cac_g011072.t1	Cac_g011073.t1	Cac_g011074.t1	Cac_g011075.t1	Cac_g011076.t1	Cac_g011077.t1	Cac_g011078.t1	Cac_g011079.t1	Cac_g028290.t1	Cac_g028291.t1	Cac_g028292.t1	Cac_g028293.t1	Cac_g028294.t1	Cac_g028295.t1	Cac_g028296.t1	Cac_g028297.t1	Cac_g028299.t1	Cac_g028300.t1	Cac_g028301.t1
OG0000090:	AT1G33790.2	AT1G52030.2	AT1G52040.1	AT1G52050.1	AT1G52060.1	AT1G52070.1	AT1G52100.1	AT1G52110.1	AT1G52120.1	AT1G57570.1	AT1G60095.1	AT1G60110.1	AT1G60130.1	AT1G61230.1	AT2G25980.1	AT2G39310.1	AT2G39330.1	AT3G16420.1	AT3G16440.1	AT3G16450.1	AT3G16460.1	AT3G16470.1	AT5G28520.1	AT5G35940.1	AT5G35950.1	AT5G38540.1	AT5G38550.1	AT5G49850.1	AT5G49870.1
OG0000091:	AT3G18670.1	AT3G54070.1	AT5G04700.1	AT5G35810.1	CRO_T129409	CRO_T129410	CRO_T138137	Cac_g005124.t1	Cac_g005125.t1	Cac_g005129.t1	Cac_g005131.t1	Cac_g005133.t2	Cac_g009582.t2	Cac_g009584.t2	Cac_g013568.t1	Cac_g013576.t1	Cac_g013583.t1	Cac_g013586.t1	Cac_g016235.t1	Cac_g016241.t1	Cac_g020312.t1	Cac_g020315.t1	Cac_g020316.t1	Cac_g020839.t2	Cac_g020841.t1	Cac_g027747.t1	Cac_g031556.t1	Cac_g032775.t1	evm_27.model.AmTr_v1.0_scaffold00149.77
OG0000092:	AT1G07747.1	AT1G43665.1	AT1G43666.1	AT1G43667.1	AT1G48750.1	AT1G66850.1	AT1G73780.1	AT2G14846.1	AT3G18280.1	AT3G29152.1	AT3G57310.1	AT4G12825.1	AT5G38160.1	AT5G38170.1	AT5G38180.1	AT5G38195.1	AT5G38197.1	CRO_T138850	CRO_T138852	Cac_g003522.t1	Cac_g013488.t1	Cac_g018871.t1	Cac_g019437.t1	Cac_g030378.t1	Cac_g030379.t1	evm_27.model.AmTr_v1.0_scaffold00025.96	evm_27.model.AmTr_v1.0_scaffold00044.225	evm_27.model.AmTr_v1.0_scaffold00044.228	evm_27.model.AmTr_v1.0_scaffold00044.229
OG0000093:	AT3G18650.1	AT4G02235.1	AT4G11250.1	AT5G26950.1	AT5G27050.1	AT5G27070.1	AT5G27090.1	AT5G27580.1	AT5G27944.1	AT5G37415.1	AT5G38740.1	AT5G39750.1	AT5G39810.1	AT5G40070.1	AT5G40120.1	AT5G40220.1	AT5G41200.1	AT5G65330.1	CRO_T106160	CRO_T108137	CRO_T121107	CRO_T126964	Cac_g003709.t1	Cac_g006908.t1	Cac_g029098.t1	evm_27.model.AmTr_v1.0_scaffold00022.374	evm_27.model.AmTr_v1.0_scaffold00025.268	evm_27.model.AmTr_v1.0_scaffold00025.271	evm_27.model.AmTr_v1.0_scaffold00116.30
OG0000094:	AT1G17260.1	AT1G80660.1	AT2G07560.1	AT2G18960.1	AT2G24520.1	AT3G42640.1	AT3G47950.1	AT3G60330.1	AT4G30190.2	AT5G57350.1	AT5G62670.1	CRO_T110352	CRO_T118762	CRO_T127722	CRO_T131097	CRO_T131859	CRO_T136681	Cac_g007042.t1	Cac_g008318.t1	Cac_g008446.t1	Cac_g010220.t1	Cac_g015754.t1	Cac_g022212.t1	Cac_g025174.t1	evm_27.model.AmTr_v1.0_scaffold00002.442	evm_27.model.AmTr_v1.0_scaffold00019.326	evm_27.model.AmTr_v1.0_scaffold00026.11	evm_27.model.AmTr_v1.0_scaffold00111.82	evm_27.model.AmTr_v1.0_scaffold00131.44
OG0000095:	AT1G05615.1	AT1G05920.1	AT1G05930.1	AT1G32030.1	AT2G18810.1	AT2G24670.1	AT2G27410.1	AT2G31420.1	AT2G31720.1	AT2G31862.1	AT2G32645.1	AT2G32905.1	AT3G24850.1	AT3G49610.1	AT5G24050.1	AT5G38490.1	AT5G38500.1	CRO_T107484	CRO_T114355	CRO_T114395	CRO_T114396	CRO_T114407	CRO_T114420	CRO_T125590	CRO_T126996	Cac_g017042.t1	Cac_g027367.t1	Cac_g033471.t1
OG0000096:	AT1G09155.1	AT1G56240.1	AT1G56250.1	AT1G80110.1	AT2G02230.1	AT2G02240.1	AT2G02250.1	AT2G02300.1	AT2G02310.1	AT2G02320.1	AT2G02340.1	AT2G02350.1	AT2G02360.1	AT5G24560.1	CRO_T108050	CRO_T108062	CRO_T133811	CRO_T133815	Cac_g000645.t1	Cac_g010299.t1	Cac_g010300.t1	Cac_g018579.t1	Cac_g031479.t1	Cac_g031585.t1	Cac_g031588.t1	Cac_g031589.t1	Cac_g033506.t1	evm_27.model.AmTr_v1.0_scaffold00067.127
OG0000097:	AT1G05260.1	AT2G39040.1	AT3G01190.1	AT3G21770.1	AT4G11290.1	AT5G15180.1	CRO_T108850	CRO_T112437	CRO_T112440	CRO_T112441	CRO_T120067	CRO_T120068	CRO_T120070	CRO_T123365	CRO_T131490	CRO_T133454	Cac_g019018.t1	Cac_g019019.t1	Cac_g019020.t1	Cac_g023188.t1	Cac_g023189.t1	Cac_g024694.t1	Cac_g030147.t1	Cac_g030752.t1	evm_27.model.AmTr_v1.0_scaffold00037.6	evm_27.model.AmTr_v1.0_scaffold00037.7	evm_27.model.AmTr_v1.0_scaffold00057.109	evm_27.model.AmTr_v1.0_scaffold01279.2
OG0000098:	CRO_T100155	CRO_T100574	CRO_T101066	CRO_T102455	CRO_T102475	CRO_T103798	CRO_T104224	CRO_T106165	CRO_T111106	CRO_T111351	CRO_T113085	CRO_T114902	CRO_T117855	CRO_T119692	CRO_T119768	CRO_T119810	CRO_T120431	CRO_T122043	CRO_T122151	CRO_T127535	CRO_T130209	CRO_T132737	CRO_T134684	CRO_T135762	CRO_T140505	CRO_T140674	evm_27.model.AmTr_v1.0_scaffold00013.58	evm_27.model.AmTr_v1.0_scaffold00145.18
OG0000099:	AT1G20090.1	AT1G75840.1	AT2G17800.1	AT2G44690.1	AT3G48040.1	AT3G51300.1	AT4G28950.1	AT4G35020.1	AT4G35950.1	AT5G45970.1	AT5G62880.1	CRO_T102486	CRO_T121136	CRO_T137283	Cac_g001540.t1	Cac_g004709.t1	Cac_g011613.t1	Cac_g011734.t1	Cac_g014774.t1	Cac_g015812.t1	Cac_g019842.t1	Cac_g029501.t1	Cac_g031821.t1	evm_27.model.AmTr_v1.0_scaffold00002.129	evm_27.model.AmTr_v1.0_scaffold00021.146	evm_27.model.AmTr_v1.0_scaffold00088.83	evm_27.model.AmTr_v1.0_scaffold00109.84	evm_27.model.AmTr_v1.0_scaffold00152.2
OG0000100:	AT1G07660.1	AT1G07820.1	AT2G28740.1	AT3G45930.1	AT3G46320.1	AT3G53730.1	AT5G59690.1	AT5G59970.1	CRO_T105619	CRO_T105621	CRO_T105684	Cac_g000174.t1	Cac_g002329.t1	Cac_g008300.t1	Cac_g011977.t1	Cac_g015121.t1	Cac_g018800.t1	Cac_g027647.t1	Cac_g027649.t1	evm_27.model.AmTr_v1.0_scaffold00001.489	evm_27.model.AmTr_v1.0_scaffold00003.187	evm_27.model.AmTr_v1.0_scaffold00003.316	evm_27.model.AmTr_v1.0_scaffold00007.151	evm_27.model.AmTr_v1.0_scaffold00019.276	evm_27.model.AmTr_v1.0_scaffold00019.278	evm_27.model.AmTr_v1.0_scaffold00019.280	evm_27.model.AmTr_v1.0_scaffold00032.49	evm_27.model.AmTr_v1.0_scaffold00059.170
OG0000101:	Cac_g018211.t1	evm_27.model.AmTr_v1.0_scaffold00001.271	evm_27.model.AmTr_v1.0_scaffold00004.218	evm_27.model.AmTr_v1.0_scaffold00010.110	evm_27.model.AmTr_v1.0_scaffold00010.272	evm_27.model.AmTr_v1.0_scaffold00013.250	evm_27.model.AmTr_v1.0_scaffold00016.202	evm_27.model.AmTr_v1.0_scaffold00021.152	evm_27.model.AmTr_v1.0_scaffold00028.144	evm_27.model.AmTr_v1.0_scaffold00028.31	evm_27.model.AmTr_v1.0_scaffold00037.12	evm_27.model.AmTr_v1.0_scaffold00044.87	evm_27.model.AmTr_v1.0_scaffold00047.98	evm_27.model.AmTr_v1.0_scaffold00051.57	evm_27.model.AmTr_v1.0_scaffold00054.55	evm_27.model.AmTr_v1.0_scaffold00062.198	evm_27.model.AmTr_v1.0_scaffold00062.226	evm_27.model.AmTr_v1.0_scaffold00066.109	evm_27.model.AmTr_v1.0_scaffold00088.85	evm_27.model.AmTr_v1.0_scaffold00092.32	evm_27.model.AmTr_v1.0_scaffold00101.36	evm_27.model.AmTr_v1.0_scaffold00105.20	evm_27.model.AmTr_v1.0_scaffold00149.66	evm_27.model.AmTr_v1.0_scaffold00160.22	evm_27.model.AmTr_v1.0_scaffold00163.11	evm_27.model.AmTr_v1.0_scaffold00214.1	evm_27.model.AmTr_v1.0_scaffold00221.2	evm_27.model.AmTr_v1.0_scaffold00332.2
OG0000102:	ATMG01360.1	CRO_T103090	CRO_T105574	CRO_T109125	CRO_T109206	CRO_T109207	CRO_T109906	CRO_T111115	CRO_T111116	CRO_T111996	CRO_T112151	CRO_T112152	CRO_T115719	CRO_T115939	CRO_T116566	CRO_T117751	CRO_T119703	CRO_T119704	CRO_T132493	CRO_T132494	CRO_T136443	CRO_T136444	CRO_T137341	CRO_T138216	CRO_T139314	CRO_T141164	evm_27.model.AmTr_v1.0_scaffold00079.92
OG0000103:	AT3G15720.1	AT4G32375.1	AT4G35670.1	AT5G17200.1	AT5G27530.1	AT5G39910.1	AT5G44830.1	AT5G44840.1	CRO_T107779	CRO_T109235	CRO_T109236	CRO_T111390	CRO_T127365	Cac_g006988.t1	Cac_g012427.t1	Cac_g017560.t2	Cac_g022641.t1	evm_27.model.AmTr_v1.0_scaffold00019.10	evm_27.model.AmTr_v1.0_scaffold00019.409	evm_27.model.AmTr_v1.0_scaffold00019.411	evm_27.model.AmTr_v1.0_scaffold00019.412	evm_27.model.AmTr_v1.0_scaffold00019.413	evm_27.model.AmTr_v1.0_scaffold00090.11	evm_27.model.AmTr_v1.0_scaffold00104.1	evm_27.model.AmTr_v1.0_scaffold00104.2	evm_27.model.AmTr_v1.0_scaffold00104.4	evm_27.model.AmTr_v1.0_scaffold00414.1
OG0000104:	AT1G09600.1	AT1G33770.1	AT1G53050.1	AT1G54610.2	AT1G57700.1	AT1G71530.1	AT4G10010.1	AT5G50860.1	CRO_T102091	CRO_T106267	CRO_T112422	CRO_T112485	CRO_T125666	CRO_T137021	Cac_g000912.t1	Cac_g007146.t1	Cac_g009509.t1	Cac_g010369.t1	Cac_g016761.t1	Cac_g017383.t1	Cac_g018759.t1	Cac_g025702.t1	Cac_g026652.t1	evm_27.model.AmTr_v1.0_scaffold00016.150	evm_27.model.AmTr_v1.0_scaffold00057.196	evm_27.model.AmTr_v1.0_scaffold00068.133	evm_27.model.AmTr_v1.0_scaffold00099.12
OG0000105:	AT2G14060.1	AT3G11480.1	AT3G21950.1	AT4G36470.1	AT5G04370.2	AT5G04380.1	AT5G38020.1	AT5G66430.1	CRO_T113772	CRO_T121305	CRO_T125832	Cac_g018116.t1	Cac_g018117.t1	Cac_g032872.t1	Cac_g032873.t1	Cac_g032874.t1	Cac_g032875.t1	Cac_g032876.t1	evm_27.model.AmTr_v1.0_scaffold00011.53	evm_27.model.AmTr_v1.0_scaffold00011.57	evm_27.model.AmTr_v1.0_scaffold00011.61	evm_27.model.AmTr_v1.0_scaffold00041.257	evm_27.model.AmTr_v1.0_scaffold00058.208	evm_27.model.AmTr_v1.0_scaffold00061.260	evm_27.model.AmTr_v1.0_scaffold00061.261	evm_27.model.AmTr_v1.0_scaffold00061.74	evm_27.model.AmTr_v1.0_scaffold00149.58
OG0000106:	AT1G07790.1	AT2G28720.1	AT2G37470.1	AT3G09480.1	AT3G45980.1	AT3G46030.1	AT3G53650.1	AT5G02570.1	AT5G22880.1	AT5G59910.1	CRO_T115920	CRO_T124798	Cac_g002276.t1	Cac_g002311.t1	Cac_g020896.t2	Cac_g021093.t1	Cac_g021096.t1	Cac_g022499.t1	Cac_g022506.t1	Cac_g028331.t1	Cac_g028489.t1	evm_27.model.AmTr_v1.0_scaffold00010.258	evm_27.model.AmTr_v1.0_scaffold00012.26	evm_27.model.AmTr_v1.0_scaffold00012.38	evm_27.model.AmTr_v1.0_scaffold00012.39	evm_27.model.AmTr_v1.0_scaffold00012.42	evm_27.model.AmTr_v1.0_scaffold00085.91
OG0000107:	CRO_T100592	CRO_T102162	CRO_T104350	CRO_T108616	CRO_T109983	CRO_T111645	CRO_T111646	CRO_T111652	CRO_T111900	CRO_T116602	CRO_T118468	CRO_T120219	CRO_T124720	CRO_T125373	CRO_T125501	CRO_T126180	CRO_T127553	CRO_T131143	CRO_T133271	CRO_T133391	CRO_T133626	CRO_T134678	CRO_T134987	CRO_T138108	CRO_T139114	CRO_T140946
OG0000108:	AT1G08880.1	AT1G51060.1	AT1G54690.1	AT4G27230.1	AT5G27670.1	AT5G54640.1	AT5G59870.1	CRO_T100515	CRO_T105632	CRO_T105635	CRO_T107567	CRO_T118444	CRO_T119048	CRO_T119049	CRO_T125948	Cac_g001000.t1	Cac_g011988.t1	Cac_g013112.t1	Cac_g022889.t1	Cac_g027432.t1	evm_27.model.AmTr_v1.0_scaffold00055.171	evm_27.model.AmTr_v1.0_scaffold00057.272	evm_27.model.AmTr_v1.0_scaffold00058.136	evm_27.model.AmTr_v1.0_scaffold00115.21	evm_27.model.AmTr_v1.0_scaffold00168.14	evm_27.model.AmTr_v1.0_scaffold00197.10
OG0000109:	AT1G34490.1	AT1G34500.1	AT1G34520.1	AT3G51970.1	AT5G51420.1	AT5G55320.1	AT5G55330.1	AT5G55340.1	AT5G55350.1	AT5G55360.1	AT5G55370.1	AT5G55380.1	CRO_T121503	CRO_T124327	CRO_T124330	CRO_T131227	CRO_T138461	Cac_g001109.t2	Cac_g001110.t1	Cac_g003006.t1	Cac_g028236.t1	Cac_g028237.t1	Cac_g029890.t1	Cac_g029891.t1	Cac_g029893.t1	evm_27.model.AmTr_v1.0_scaffold00028.68
OG0000110:	AT1G04645.1	AT1G26799.1	AT3G16960.1	AT3G16970.1	AT3G17080.1	AT3G57840.1	AT4G16195.1	AT4G16295.1	AT4G24973.1	AT4G24974.1	AT4G24975.1	AT4G29035.1	AT5G06020.1	AT5G06030.1	AT5G12060.1	AT5G12070.1	CRO_T105095	Cac_g005003.t1	Cac_g010943.t1	Cac_g016484.t1	Cac_g017800.t1	Cac_g018700.t1	Cac_g020123.t1	Cac_g022964.t1	Cac_g025154.t1	evm_27.model.AmTr_v1.0_scaffold00003.125
OG0000111:	AT1G02790.1	AT4G18180.1	CRO_T106260	CRO_T108000	CRO_T109059	CRO_T112872	CRO_T119172	Cac_g006324.t1	Cac_g013206.t1	Cac_g013207.t1	Cac_g026091.t1	Cac_g030043.t1	evm_27.model.AmTr_v1.0_scaffold00002.592	evm_27.model.AmTr_v1.0_scaffold00019.110	evm_27.model.AmTr_v1.0_scaffold00019.32	evm_27.model.AmTr_v1.0_scaffold00019.33	evm_27.model.AmTr_v1.0_scaffold00019.34	evm_27.model.AmTr_v1.0_scaffold00019.36	evm_27.model.AmTr_v1.0_scaffold00019.46	evm_27.model.AmTr_v1.0_scaffold00026.25	evm_27.model.AmTr_v1.0_scaffold00051.19	evm_27.model.AmTr_v1.0_scaffold00051.23	evm_27.model.AmTr_v1.0_scaffold00052.115	evm_27.model.AmTr_v1.0_scaffold00059.237	evm_27.model.AmTr_v1.0_scaffold00059.238	evm_27.model.AmTr_v1.0_scaffold00154.37
OG0000112:	AT3G45860.1	AT4G05200.1	AT4G23130.2	AT4G23140.2	AT4G23150.1	AT4G23160.1	AT4G23170.1	AT4G23180.1	AT4G23230.1	AT4G23270.1	AT4G23280.1	AT4G23310.1	CRO_T131497	Cac_g013434.t1	Cac_g024661.t1	Cac_g030755.t1	Cac_g033289.t1	Cac_g033290.t1	Cac_g033291.t1	Cac_g033292.t1	Cac_g033293.t1	Cac_g033294.t1	Cac_g033295.t1	Cac_g033296.t1	Cac_g033300.t1
OG0000113:	AT1G45215.1	AT1G45221.1	AT1G45223.1	AT1G57760.1	AT1G57775.1	AT1G57777.1	AT3G30383.1	AT3G30385.1	AT3G30387.1	AT3G44115.1	AT4G07515.1	AT4G08025.1	AT5G34881.1	AT5G34882.1	AT5G34883.1	AT5G34885.1	AT5G34887.1	AT5G34905.1	AT5G34908.1	AT5G42567.1	AT5G42955.1	AT5G42957.1	CRO_T138843	Cac_g016985.t1	Cac_g032094.t1
OG0000114:	AT1G23130.1	AT1G35260.1	AT1G70830.1	AT1G70840.1	AT1G70850.1	AT1G70880.1	AT1G70890.1	AT5G28000.1	AT5G28010.1	CRO_T106036	CRO_T116908	CRO_T116911	CRO_T116915	CRO_T116917	CRO_T116921	CRO_T116924	CRO_T116926	CRO_T132782	CRO_T132791	CRO_T134003	Cac_g020383.t1	Cac_g020384.t1	Cac_g020385.t1	Cac_g020387.t1	Cac_g020388.t1
OG0000115:	AT1G21890.1	AT1G44800.1	AT2G37450.2	AT2G37460.1	AT2G39510.1	AT2G40900.1	AT3G56620.1	AT4G08300.1	AT5G07050.1	CRO_T100503	CRO_T116901	CRO_T123637	CRO_T137334	Cac_g003971.t1	Cac_g003972.t1	Cac_g008914.t1	Cac_g015139.t1	Cac_g017931.t1	Cac_g021419.t1	Cac_g022006.t1	Cac_g027660.t1	Cac_g032631.t1	Cac_g034122.t1	Cac_g034146.t1	evm_27.model.AmTr_v1.0_scaffold00101.83
OG0000116:	AT1G66852.1	AT1G66855.1	AT1G66870.1	AT1G78520.1	AT2G43670.1	AT4G09090.1	AT4G09462.1	AT4G09464.1	AT4G09465.1	AT4G09466.1	AT4G09467.1	AT4G16165.1	AT5G53600.1	AT5G53610.1	AT5G63225.1	AT5G63230.1	AT5G63240.1	AT5G63250.1	CRO_T102126	CRO_T106488	CRO_T112744	Cac_g012661.t1	Cac_g017131.t1	Cac_g026888.t1	evm_27.model.AmTr_v1.0_scaffold00044.126
OG0000117:	AT2G07749.1	ATMG01110.1	ATMG01410.1	CRO_T104167	CRO_T111114	CRO_T111119	CRO_T112005	CRO_T112032	CRO_T112039	CRO_T112048	CRO_T112128	CRO_T112142	CRO_T115409	CRO_T115620	CRO_T117748	CRO_T117750	CRO_T117755	CRO_T119662	CRO_T119706	CRO_T126122	CRO_T129152	CRO_T139294	CRO_T140431	evm_27.model.AmTr_v1.0_scaffold00037.28	evm_27.model.AmTr_v1.0_scaffold05705.1
OG0000118:	AT1G49240.1	AT2G37620.1	AT3G12110.1	AT3G18780.2	AT3G46520.1	AT3G53750.1	AT5G09810.1	AT5G59370.1	CRO_T100636	CRO_T105589	CRO_T115465	CRO_T129312	CRO_T131593	Cac_g002253.t1	Cac_g003250.t1	Cac_g020858.t1	Cac_g021073.t2	Cac_g029420.t2	Cac_g031137.t1	Cac_g032449.t1	evm_27.model.AmTr_v1.0_scaffold00018.104	evm_27.model.AmTr_v1.0_scaffold00030.17	evm_27.model.AmTr_v1.0_scaffold00044.61	evm_27.model.AmTr_v1.0_scaffold00062.182	evm_27.model.AmTr_v1.0_scaffold00131.79
OG0000119:	AT4G05070.1	AT4G10265.1	AT4G10270.1	AT4G28240.1	CRO_T110542	Cac_g000957.t1	Cac_g000958.t1	Cac_g014933.t1	Cac_g018953.t1	Cac_g018954.t1	Cac_g018955.t1	Cac_g018956.t1	Cac_g018957.t1	Cac_g018958.t1	Cac_g018960.t1	Cac_g018961.t1	Cac_g026241.t1	Cac_g030793.t1	Cac_g030796.t1	Cac_g034366.t1	Cac_g034404.t1	evm_27.model.AmTr_v1.0_scaffold00003.444	evm_27.model.AmTr_v1.0_scaffold00003.450	evm_27.model.AmTr_v1.0_scaffold00003.451	evm_27.model.AmTr_v1.0_scaffold02831.1
OG0000120:	AT1G06390.1	AT1G09840.1	AT1G57870.3	AT2G30980.1	AT3G05840.2	AT4G00720.1	AT4G18710.1	AT5G14640.1	AT5G26751.1	CRO_T103938	CRO_T106281	CRO_T112185	CRO_T137936	Cac_g004545.t1	Cac_g007752.t1	Cac_g009500.t1	Cac_g010083.t1	Cac_g022739.t1	Cac_g025231.t1	Cac_g026879.t1	evm_27.model.AmTr_v1.0_scaffold00003.179	evm_27.model.AmTr_v1.0_scaffold00019.82	evm_27.model.AmTr_v1.0_scaffold00071.195	evm_27.model.AmTr_v1.0_scaffold00096.61	evm_27.model.AmTr_v1.0_scaffold00170.9
OG0000121:	AT1G32940.1	AT1G32950.1	AT1G32960.1	AT1G32970.1	AT1G32980.1	AT1G66210.1	AT1G66220.1	AT4G10510.1	AT4G10520.1	AT4G10530.1	AT4G10540.1	AT4G10550.3	AT4G21326.1	AT4G21630.1	AT4G21640.1	AT4G21650.1	AT5G11940.1	CRO_T101331	CRO_T128028	Cac_g000175.t1	Cac_g019776.t2	evm_27.model.AmTr_v1.0_scaffold00001.453	evm_27.model.AmTr_v1.0_scaffold00122.10	evm_27.model.AmTr_v1.0_scaffold00122.7	evm_27.model.AmTr_v1.0_scaffold00122.9
OG0000122:	CRO_T100290	CRO_T100380	CRO_T102389	CRO_T102678	CRO_T102686	CRO_T102708	CRO_T103300	CRO_T105011	CRO_T105784	CRO_T110463	CRO_T110464	CRO_T110466	CRO_T114343	CRO_T116552	CRO_T117463	CRO_T121046	CRO_T121072	CRO_T126932	CRO_T127026	CRO_T127028	CRO_T128761	CRO_T128762	CRO_T134623	CRO_T134828
OG0000123:	CRO_T100591	CRO_T101665	CRO_T102438	CRO_T104012	CRO_T104692	CRO_T109698	CRO_T109982	CRO_T111648	CRO_T114765	CRO_T121591	CRO_T122174	CRO_T122724	CRO_T123102	CRO_T126312	CRO_T126607	CRO_T126608	CRO_T126609	CRO_T129049	CRO_T130340	CRO_T130580	CRO_T131313	CRO_T133706	CRO_T134676	CRO_T134677
OG0000124:	AT3G46840.1	AT3G46850.1	AT5G58820.1	AT5G58830.1	AT5G58840.1	AT5G59090.1	AT5G59100.1	AT5G59110.1	AT5G59120.1	AT5G59130.1	AT5G59190.1	CRO_T128642	CRO_T131696	CRO_T131698	Cac_g008724.t1	Cac_g008725.t1	Cac_g008726.t1	Cac_g008727.t1	Cac_g018404.t1	evm_27.model.AmTr_v1.0_scaffold00040.146	evm_27.model.AmTr_v1.0_scaffold00069.137	evm_27.model.AmTr_v1.0_scaffold00069.156	evm_27.model.AmTr_v1.0_scaffold00165.42	evm_27.model.AmTr_v1.0_scaffold00165.45
OG0000125:	AT1G04680.1	AT1G67750.1	AT3G07010.1	AT3G27400.1	AT4G13710.1	AT4G24780.1	AT5G48900.1	AT5G55720.1	CRO_T111316	CRO_T121719	CRO_T125716	CRO_T134031	CRO_T138518	Cac_g001837.t1	Cac_g003058.t2	Cac_g007237.t1	Cac_g010318.t3	Cac_g020563.t1	Cac_g024348.t1	Cac_g025842.t1	Cac_g031616.t1	evm_27.model.AmTr_v1.0_scaffold00039.150	evm_27.model.AmTr_v1.0_scaffold00039.151	evm_27.model.AmTr_v1.0_scaffold00049.161
OG0000126:	AT1G05530.1	AT1G05560.1	AT4G14090.1	AT4G15550.1	CRO_T103245	CRO_T120899	Cac_g016165.t1	Cac_g016167.t1	Cac_g016169.t1	Cac_g016170.t1	Cac_g016171.t1	Cac_g016172.t1	Cac_g016173.t1	Cac_g016174.t1	Cac_g016175.t1	Cac_g016178.t1	Cac_g025877.t1	Cac_g025878.t1	Cac_g025879.t1	Cac_g025880.t1	Cac_g025883.t1	Cac_g034442.t1	Cac_g034496.t1	evm_27.model.AmTr_v1.0_scaffold00032.150
OG0000127:	AT3G49690.1	AT5G57620.1	AT5G65790.1	CRO_T111386	CRO_T119628	CRO_T124716	CRO_T129940	CRO_T136412	Cac_g000574.t1	Cac_g002649.t1	Cac_g005566.t1	Cac_g006092.t1	Cac_g007420.t1	Cac_g008510.t1	Cac_g012103.t1	Cac_g022480.t1	Cac_g022835.t1	Cac_g023899.t1	Cac_g024957.t1	Cac_g028517.t1	evm_27.model.AmTr_v1.0_scaffold00019.235	evm_27.model.AmTr_v1.0_scaffold00044.207	evm_27.model.AmTr_v1.0_scaffold00056.195	evm_27.model.AmTr_v1.0_scaffold00076.56
OG0000128:	CRO_T104306	CRO_T113621	CRO_T114669	CRO_T115968	CRO_T115973	CRO_T115990	CRO_T115991	CRO_T122352	CRO_T128127	CRO_T129683	CRO_T129685	CRO_T141191	Cac_g008787.t1	Cac_g008793.t1	Cac_g013630.t1	Cac_g013634.t1	evm_27.model.AmTr_v1.0_scaffold00007.354	evm_27.model.AmTr_v1.0_scaffold00010.401	evm_27.model.AmTr_v1.0_scaffold00029.264	evm_27.model.AmTr_v1.0_scaffold00029.384	evm_27.model.AmTr_v1.0_scaffold00029.392	evm_27.model.AmTr_v1.0_scaffold00085.62	evm_27.model.AmTr_v1.0_scaffold00135.12	evm_27.model.AmTr_v1.0_scaffold00143.23
OG0000129:	AT1G01750.1	AT2G31200.1	AT3G46010.2	AT4G00680.1	AT4G25590.1	AT5G52360.1	AT5G59890.1	CRO_T100549	CRO_T105631	CRO_T116893	CRO_T117063	CRO_T127261	CRO_T132109	Cac_g006183.t1	Cac_g010062.t1	Cac_g011984.t3	Cac_g015322.t1	Cac_g018355.t1	Cac_g021094.t1	Cac_g027655.t1	evm_27.model.AmTr_v1.0_scaffold00007.79	evm_27.model.AmTr_v1.0_scaffold00012.43	evm_27.model.AmTr_v1.0_scaffold00140.10	evm_27.model.AmTr_v1.0_scaffold00148.71
OG0000130:	AT1G24300.1	AT1G27430.1	CRO_T101582	CRO_T102643	CRO_T106018	CRO_T106252	CRO_T118157	CRO_T118911	CRO_T125487	CRO_T126657	CRO_T130741	CRO_T130982	CRO_T132891	CRO_T133431	CRO_T133682	CRO_T135707	CRO_T138342	CRO_T140126	CRO_T140190	CRO_T141108	Cac_g012301.t4	Cac_g020474.t3	evm_27.model.AmTr_v1.0_scaffold00005.170	evm_27.model.AmTr_v1.0_scaffold00016.197
OG0000131:	AT1G49480.1	AT3G18990.1	AT5G66980.1	CRO_T110823	CRO_T115738	CRO_T118186	CRO_T133039	CRO_T135172	CRO_T136796	Cac_g018001.t1	Cac_g018003.t1	Cac_g018004.t1	Cac_g018005.t1	Cac_g018006.t1	Cac_g021370.t1	Cac_g023550.t1	Cac_g023625.t1	evm_27.model.AmTr_v1.0_scaffold00002.671	evm_27.model.AmTr_v1.0_scaffold00025.396	evm_27.model.AmTr_v1.0_scaffold00045.243	evm_27.model.AmTr_v1.0_scaffold00045.244	evm_27.model.AmTr_v1.0_scaffold00072.131	evm_27.model.AmTr_v1.0_scaffold00078.88	evm_27.model.AmTr_v1.0_scaffold00214.2
OG0000132:	CRO_T104146	evm_27.model.AmTr_v1.0_scaffold00001.275	evm_27.model.AmTr_v1.0_scaffold00034.43	evm_27.model.AmTr_v1.0_scaffold00055.131	evm_27.model.AmTr_v1.0_scaffold00055.132	evm_27.model.AmTr_v1.0_scaffold00058.3	evm_27.model.AmTr_v1.0_scaffold00058.4	evm_27.model.AmTr_v1.0_scaffold00058.5	evm_27.model.AmTr_v1.0_scaffold00061.179	evm_27.model.AmTr_v1.0_scaffold00061.180	evm_27.model.AmTr_v1.0_scaffold00061.181	evm_27.model.AmTr_v1.0_scaffold00068.35	evm_27.model.AmTr_v1.0_scaffold00074.85	evm_27.model.AmTr_v1.0_scaffold00074.86	evm_27.model.AmTr_v1.0_scaffold00074.87	evm_27.model.AmTr_v1.0_scaffold00074.88	evm_27.model.AmTr_v1.0_scaffold00074.89	evm_27.model.AmTr_v1.0_scaffold00074.91	evm_27.model.AmTr_v1.0_scaffold00074.92	evm_27.model.AmTr_v1.0_scaffold00074.94	evm_27.model.AmTr_v1.0_scaffold00074.95	evm_27.model.AmTr_v1.0_scaffold00074.96	evm_27.model.AmTr_v1.0_scaffold00109.49	evm_27.model.AmTr_v1.0_scaffold00122.1
OG0000133:	AT1G06410.1	AT1G23870.1	AT1G60140.1	AT1G68020.2	AT1G70290.1	AT2G18700.1	AT4G17770.1	CRO_T103914	CRO_T115861	CRO_T116833	CRO_T120578	CRO_T128060	CRO_T128536	Cac_g000710.t3	Cac_g008531.t2	Cac_g013343.t1	Cac_g029293.t1	Cac_g029298.t1	Cac_g032171.t2	evm_27.model.AmTr_v1.0_scaffold00006.323	evm_27.model.AmTr_v1.0_scaffold00007.199	evm_27.model.AmTr_v1.0_scaffold00048.28	evm_27.model.AmTr_v1.0_scaffold00137.3	evm_27.model.AmTr_v1.0_scaffold00176.10
OG0000134:	CRO_T103008	CRO_T105931	CRO_T105932	CRO_T108105	CRO_T114553	CRO_T114554	CRO_T114556	CRO_T114557	CRO_T114560	CRO_T114562	CRO_T114577	CRO_T114593	CRO_T114594	CRO_T114598	CRO_T118804	CRO_T118805	CRO_T121606	CRO_T121608	CRO_T121611	CRO_T130643	CRO_T134005	CRO_T138878	CRO_T138879
OG0000135:	AT1G10920.1	AT1G50180.1	AT1G53350.1	AT1G58390.1	AT1G58400.1	AT1G58410.1	AT1G58602.1	AT1G58807.1	AT1G58848.1	AT1G59124.1	AT1G59218.1	AT1G59620.1	AT1G59780.1	AT4G16095.1	AT5G35450.1	AT5G43470.1	AT5G48620.1	Cac_g016057.t1	Cac_g030197.t1	Cac_g030198.t1	Cac_g030413.t1	Cac_g030414.t1	Cac_g030416.t1
OG0000136:	AT1G12300.1	AT1G12620.1	AT1G12700.1	AT1G12775.1	AT1G62590.1	AT1G62670.1	AT1G62680.1	AT1G62720.1	AT1G62910.1	AT1G62914.1	AT1G62930.1	AT1G63070.1	AT1G63080.1	AT1G63130.1	AT1G63150.1	AT1G63320.1	AT1G63330.1	AT1G63400.1	AT1G64100.1	AT1G64580.1	AT3G16710.1	AT3G22470.1	AT5G16640.1
OG0000137:	AT4G00960.1	AT4G23240.1	AT4G23290.2	Cac_g000664.t1	Cac_g000665.t1	Cac_g000666.t1	Cac_g000667.t3	Cac_g000668.t1	Cac_g000973.t1	Cac_g007494.t1	Cac_g024662.t1	Cac_g030820.t1	Cac_g033299.t1	Cac_g034425.t1	evm_27.model.AmTr_v1.0_scaffold00035.13	evm_27.model.AmTr_v1.0_scaffold00043.14	evm_27.model.AmTr_v1.0_scaffold00067.46	evm_27.model.AmTr_v1.0_scaffold00106.10	evm_27.model.AmTr_v1.0_scaffold00106.13	evm_27.model.AmTr_v1.0_scaffold00106.15	evm_27.model.AmTr_v1.0_scaffold00106.17	evm_27.model.AmTr_v1.0_scaffold00613.1	evm_27.model.AmTr_v1.0_scaffold01216.1
OG0000138:	AT1G26320.1	AT1G65560.1	AT3G03080.1	AT5G16960.1	AT5G16970.1	AT5G16990.1	AT5G17000.1	AT5G37940.1	AT5G37980.1	AT5G38000.1	CRO_T123708	CRO_T123711	CRO_T123712	CRO_T135766	Cac_g021548.t1	Cac_g025600.t1	Cac_g028900.t1	Cac_g030044.t1	evm_27.model.AmTr_v1.0_scaffold00020.11	evm_27.model.AmTr_v1.0_scaffold00066.132	evm_27.model.AmTr_v1.0_scaffold00066.135	evm_27.model.AmTr_v1.0_scaffold00066.137	evm_27.model.AmTr_v1.0_scaffold00066.139
OG0000139:	Cac_g018351.t1	evm_27.model.AmTr_v1.0_scaffold00010.398	evm_27.model.AmTr_v1.0_scaffold00024.172	evm_27.model.AmTr_v1.0_scaffold00024.173	evm_27.model.AmTr_v1.0_scaffold00024.197	evm_27.model.AmTr_v1.0_scaffold00024.314	evm_27.model.AmTr_v1.0_scaffold00114.38	evm_27.model.AmTr_v1.0_scaffold00150.10	evm_27.model.AmTr_v1.0_scaffold00150.9	evm_27.model.AmTr_v1.0_scaffold00154.32	evm_27.model.AmTr_v1.0_scaffold00161.25	evm_27.model.AmTr_v1.0_scaffold00161.28	evm_27.model.AmTr_v1.0_scaffold00215.10	evm_27.model.AmTr_v1.0_scaffold00215.6	evm_27.model.AmTr_v1.0_scaffold00215.7	evm_27.model.AmTr_v1.0_scaffold00215.8	evm_27.model.AmTr_v1.0_scaffold00215.9	evm_27.model.AmTr_v1.0_scaffold00216.2	evm_27.model.AmTr_v1.0_scaffold00243.4	evm_27.model.AmTr_v1.0_scaffold01110.1	evm_27.model.AmTr_v1.0_scaffold01110.2	evm_27.model.AmTr_v1.0_scaffold01113.1	evm_27.model.AmTr_v1.0_scaffold05536.1
OG0000140:	AT3G07620.1	AT5G03795.1	AT5G11130.1	AT5G20260.1	AT5G25310.1	CRO_T122316	CRO_T122317	CRO_T127683	CRO_T139014	CRO_T139960	Cac_g000402.t1	Cac_g007554.t1	Cac_g008690.t1	Cac_g012158.t1	Cac_g012159.t1	Cac_g012740.t2	Cac_g017209.t1	Cac_g028464.t1	evm_27.model.AmTr_v1.0_scaffold00005.172	evm_27.model.AmTr_v1.0_scaffold00046.107	evm_27.model.AmTr_v1.0_scaffold00046.96	evm_27.model.AmTr_v1.0_scaffold00046.97	evm_27.model.AmTr_v1.0_scaffold00046.98
OG0000141:	AT1G35670.1	AT2G17290.1	AT2G38910.1	AT3G10660.1	AT4G09570.1	AT4G35310.1	AT4G38230.2	AT5G04870.1	CRO_T104328	CRO_T105419	CRO_T117809	CRO_T122908	CRO_T123404	Cac_g013728.t1	Cac_g014406.t1	Cac_g027457.t1	Cac_g031320.t2	Cac_g031718.t1	Cac_g032411.t1	Cac_g032698.t1	evm_27.model.AmTr_v1.0_scaffold00004.174	evm_27.model.AmTr_v1.0_scaffold00017.52	evm_27.model.AmTr_v1.0_scaffold00044.74
OG0000142:	AT1G29910.1	AT1G29920.1	AT1G29930.1	AT2G05070.1	AT2G05100.1	AT2G34420.1	AT2G34430.1	AT3G27690.1	CRO_T101917	CRO_T114330	CRO_T114331	Cac_g017263.t1	Cac_g023026.t1	Cac_g023034.t1	Cac_g025617.t1	Cac_g025618.t1	Cac_g025619.t1	evm_27.model.AmTr_v1.0_scaffold00003.104	evm_27.model.AmTr_v1.0_scaffold00006.154	evm_27.model.AmTr_v1.0_scaffold00045.58	evm_27.model.AmTr_v1.0_scaffold00045.59	evm_27.model.AmTr_v1.0_scaffold00088.122	evm_27.model.AmTr_v1.0_scaffold00189.5
OG0000143:	AT1G54620.1	AT1G55770.1	AT4G02250.1	AT5G38610.1	AT5G46930.1	AT5G46940.1	AT5G46950.1	AT5G46960.1	AT5G46970.1	AT5G46980.1	AT5G46990.1	CRO_T110422	CRO_T119163	Cac_g000783.t1	Cac_g004723.t1	Cac_g013202.t1	Cac_g013694.t1	Cac_g026444.t1	Cac_g027306.t1	Cac_g031487.t1	evm_27.model.AmTr_v1.0_scaffold00003.247	evm_27.model.AmTr_v1.0_scaffold00086.52	evm_27.model.AmTr_v1.0_scaffold00088.27
OG0000144:	AT1G50700.1	AT1G76040.2	AT3G20410.1	AT4G04720.1	AT4G21940.2	AT4G23650.1	AT5G12180.1	AT5G19360.1	CRO_T127748	CRO_T130217	CRO_T136679	Cac_g001068.t1	Cac_g002937.t1	Cac_g005698.t1	Cac_g008192.t1	Cac_g024712.t1	Cac_g026573.t1	Cac_g030705.t1	Cac_g031127.t1	evm_27.model.AmTr_v1.0_scaffold00001.145	evm_27.model.AmTr_v1.0_scaffold00010.325	evm_27.model.AmTr_v1.0_scaffold00158.18	evm_27.model.AmTr_v1.0_scaffold00269.4
OG0000145:	AT2G28305.1	AT3G53450.1	AT4G35190.1	AT5G06300.1	AT5G11950.1	CRO_T104988	CRO_T120437	CRO_T127887	CRO_T129617	CRO_T140536	Cac_g005749.t1	Cac_g007464.t2	Cac_g012072.t1	Cac_g019886.t1	Cac_g021725.t1	Cac_g024541.t1	Cac_g028160.t1	Cac_g031009.t1	Cac_g033344.t1	evm_27.model.AmTr_v1.0_scaffold00001.278	evm_27.model.AmTr_v1.0_scaffold00001.279	evm_27.model.AmTr_v1.0_scaffold00036.63	evm_27.model.AmTr_v1.0_scaffold00148.50
OG0000146:	AT1G13470.1	AT1G13480.1	AT1G13490.1	AT1G13500.1	AT1G13510.1	AT1G13520.1	AT1G13530.1	AT1G13540.1	AT1G13550.1	AT1G61600.1	CRO_T113443	CRO_T132975	Cac_g005264.t1	Cac_g023816.t1	Cac_g023817.t1	Cac_g023818.t1	Cac_g023820.t1	evm_27.model.AmTr_v1.0_scaffold00088.29	evm_27.model.AmTr_v1.0_scaffold00088.30	evm_27.model.AmTr_v1.0_scaffold00088.31	evm_27.model.AmTr_v1.0_scaffold00088.37	evm_27.model.AmTr_v1.0_scaffold00088.39
OG0000147:	AT2G24840.1	AT4G36590.1	AT5G60440.1	CRO_T111041	CRO_T111042	CRO_T111043	CRO_T111049	Cac_g008014.t1	Cac_g008015.t1	Cac_g008024.t1	Cac_g009236.t1	Cac_g009237.t1	Cac_g014343.t1	Cac_g016458.t1	Cac_g016500.t1	Cac_g025612.t1	Cac_g032428.t1	evm_27.model.AmTr_v1.0_scaffold00025.385	evm_27.model.AmTr_v1.0_scaffold00050.92	evm_27.model.AmTr_v1.0_scaffold00159.17	evm_27.model.AmTr_v1.0_scaffold00159.18	evm_27.model.AmTr_v1.0_scaffold00159.19
OG0000148:	AT1G14600.1	AT2G02060.1	AT2G38300.1	AT2G42660.1	CRO_T101145	CRO_T123721	CRO_T134675	CRO_T136200	Cac_g002071.t1	Cac_g009772.t2	Cac_g012892.t1	Cac_g014076.t1	Cac_g017094.t1	Cac_g024159.t1	Cac_g024728.t1	Cac_g025240.t1	Cac_g032102.t1	evm_27.model.AmTr_v1.0_scaffold00021.1	evm_27.model.AmTr_v1.0_scaffold00026.77	evm_27.model.AmTr_v1.0_scaffold00037.125	evm_27.model.AmTr_v1.0_scaffold00044.16	evm_27.model.AmTr_v1.0_scaffold00106.21
OG0000149:	AT1G33720.1	AT1G33730.1	AT2G45550.1	AT2G45560.1	AT2G45570.1	AT2G45580.1	AT3G61040.1	CRO_T109994	CRO_T133061	CRO_T138972	Cac_g004584.t1	Cac_g004585.t1	Cac_g007509.t1	Cac_g011323.t1	Cac_g017987.t1	Cac_g027852.t1	Cac_g028556.t1	evm_27.model.AmTr_v1.0_scaffold00018.128	evm_27.model.AmTr_v1.0_scaffold00032.211	evm_27.model.AmTr_v1.0_scaffold00032.222	evm_27.model.AmTr_v1.0_scaffold00032.230	evm_27.model.AmTr_v1.0_scaffold01143.2
OG0000150:	AT3G23730.1	AT4G14130.1	AT4G25810.1	AT5G57550.1	AT5G57560.1	CRO_T103102	CRO_T107989	CRO_T136424	CRO_T136425	CRO_T136427	Cac_g008502.t1	Cac_g008503.t1	Cac_g016163.t1	Cac_g017005.t1	Cac_g017009.t1	Cac_g025876.t1	Cac_g031420.t1	evm_27.model.AmTr_v1.0_scaffold00019.362	evm_27.model.AmTr_v1.0_scaffold00019.364	evm_27.model.AmTr_v1.0_scaffold00062.2	evm_27.model.AmTr_v1.0_scaffold00062.5	evm_27.model.AmTr_v1.0_scaffold00062.6
OG0000151:	AT1G23200.1	AT2G45220.1	AT4G02300.1	AT4G02320.1	AT5G51490.1	AT5G51500.1	CRO_T105982	CRO_T110112	CRO_T119166	CRO_T136763	CRO_T139111	Cac_g004631.t1	Cac_g010159.t2	Cac_g011230.t1	Cac_g013204.t1	Cac_g018225.t1	Cac_g018227.t1	Cac_g020399.t1	Cac_g027305.t1	evm_27.model.AmTr_v1.0_scaffold00002.264	evm_27.model.AmTr_v1.0_scaffold00003.83	evm_27.model.AmTr_v1.0_scaffold00010.124
OG0000152:	AT1G20440.1	AT1G20450.1	AT1G76180.1	AT2G21490.1	AT3G50970.1	AT3G50980.1	AT4G38410.1	AT4G39130.1	AT5G66400.1	CRO_T104996	CRO_T114707	CRO_T121294	CRO_T127481	Cac_g003859.t1	Cac_g005657.t1	Cac_g011679.t1	Cac_g011680.t1	Cac_g014592.t1	Cac_g021278.t1	Cac_g021730.t1	evm_27.model.AmTr_v1.0_scaffold00001.295	evm_27.model.AmTr_v1.0_scaffold00082.27
OG0000153:	AT1G27170.1	AT1G27180.1	Cac_g012559.t1	Cac_g012562.t1	Cac_g022959.t1	Cac_g025547.t1	evm_27.model.AmTr_v1.0_scaffold00001.586	evm_27.model.AmTr_v1.0_scaffold00012.167	evm_27.model.AmTr_v1.0_scaffold00012.169	evm_27.model.AmTr_v1.0_scaffold00024.254	evm_27.model.AmTr_v1.0_scaffold00044.97	evm_27.model.AmTr_v1.0_scaffold00052.68	evm_27.model.AmTr_v1.0_scaffold00056.119	evm_27.model.AmTr_v1.0_scaffold00056.208	evm_27.model.AmTr_v1.0_scaffold00056.213	evm_27.model.AmTr_v1.0_scaffold00056.64	evm_27.model.AmTr_v1.0_scaffold00085.80	evm_27.model.AmTr_v1.0_scaffold00085.83	evm_27.model.AmTr_v1.0_scaffold00085.87	evm_27.model.AmTr_v1.0_scaffold00095.38	evm_27.model.AmTr_v1.0_scaffold00109.130	evm_27.model.AmTr_v1.0_scaffold00119.119
OG0000154:	AT1G05170.2	AT1G32930.1	AT1G33430.2	AT1G77810.1	AT2G32430.1	CRO_T102827	CRO_T127754	CRO_T128027	CRO_T133519	Cac_g001073.t1	Cac_g002943.t1	Cac_g008302.t1	Cac_g009631.t3	Cac_g019052.t1	Cac_g023212.t1	Cac_g031021.t2	Cac_g032419.t1	evm_27.model.AmTr_v1.0_scaffold00001.160	evm_27.model.AmTr_v1.0_scaffold00037.71	evm_27.model.AmTr_v1.0_scaffold00084.20	evm_27.model.AmTr_v1.0_scaffold00099.105	evm_27.model.AmTr_v1.0_scaffold00156.6
OG0000155:	AT1G33710.1	AT1G34440.1	AT1G43730.1	AT1G45063.1	AT1G50080.1	AT1G60720.1	AT2G02520.1	AT2G19146.1	AT3G25720.1	AT3G25727.1	AT3G27590.1	AT4G04650.1	AT4G05095.1	AT4G10613.1	AT5G16486.1	AT5G18880.1	Cac_g022142.t1	Cac_g022658.t1	Cac_g023236.t1	Cac_g023610.t1	Cac_g024058.t1
OG0000156:	AT1G36960.1	AT1G43680.1	AT1G48095.1	AT2G02103.1	AT2G13450.1	AT2G13500.1	AT2G13510.1	AT2G16676.1	AT2G17920.1	AT2G41590.1	AT3G24070.1	AT3G31430.1	AT3G42140.1	AT3G47920.1	AT4G02000.1	AT5G18636.1	AT5G25200.1	AT5G25600.1	AT5G35737.1	AT5G36228.1	CRO_T108049
OG0000157:	CRO_T100045	CRO_T101263	CRO_T101501	CRO_T102581	CRO_T107428	CRO_T108681	CRO_T109666	CRO_T111632	CRO_T111983	CRO_T116236	CRO_T116604	CRO_T118854	CRO_T122437	CRO_T123075	CRO_T123998	CRO_T126217	CRO_T129388	CRO_T136237	CRO_T136991	CRO_T141052	evm_27.model.AmTr_v1.0_scaffold05704.2
OG0000158:	AT1G17170.1	AT1G17180.1	AT1G78340.1	AT1G78360.1	AT1G78370.1	AT1G78380.1	CRO_T106061	CRO_T106062	CRO_T106063	CRO_T106064	Cac_g012693.t1	Cac_g012694.t1	Cac_g012697.t1	Cac_g012698.t1	Cac_g017169.t1	Cac_g017170.t1	Cac_g017174.t1	Cac_g017175.t1	evm_27.model.AmTr_v1.0_scaffold00092.81	evm_27.model.AmTr_v1.0_scaffold00384.1	evm_27.model.AmTr_v1.0_scaffold00384.2
OG0000159:	AT2G16850.1	AT2G37170.1	AT2G37180.1	AT3G53420.1	AT3G54820.1	AT4G35100.1	CRO_T105058	CRO_T126954	CRO_T130732	CRO_T130733	CRO_T130735	CRO_T139066	Cac_g015244.t1	Cac_g019315.t1	Cac_g019849.t1	Cac_g020973.t1	Cac_g021212.t1	Cac_g022769.t1	evm_27.model.AmTr_v1.0_scaffold00148.9	evm_27.model.AmTr_v1.0_scaffold00152.9	evm_27.model.AmTr_v1.0_scaffold00155.35
OG0000160:	AT1G10810.1	AT1G60680.1	AT1G60690.1	AT1G60710.1	AT1G60730.3	AT1G60750.1	CRO_T114113	CRO_T114126	CRO_T122286	CRO_T133183	Cac_g016144.t1	Cac_g016145.t1	Cac_g016146.t1	Cac_g025844.t1	Cac_g025846.t1	Cac_g025847.t1	Cac_g025848.t1	Cac_g025849.t1	Cac_g025852.t1	evm_27.model.AmTr_v1.0_scaffold00062.129	evm_27.model.AmTr_v1.0_scaffold00062.130
OG0000161:	AT1G31450.1	AT1G64830.1	AT2G35615.1	AT5G33340.1	CRO_T102281	CRO_T109317	CRO_T109353	CRO_T113809	CRO_T114175	CRO_T131563	CRO_T140389	Cac_g026618.t1	Cac_g029571.t1	Cac_g029572.t1	Cac_g029573.t1	Cac_g029577.t1	Cac_g029578.t1	Cac_g032056.t1	Cac_g032058.t1	Cac_g032059.t1	evm_27.model.AmTr_v1.0_scaffold00057.157
OG0000162:	AT1G67830.1	AT3G26430.1	AT3G27950.1	AT5G14450.1	CRO_T123916	CRO_T123920	CRO_T128448	CRO_T128449	CRO_T134049	Cac_g003991.t1	Cac_g003995.t1	Cac_g003996.t1	Cac_g012475.t1	Cac_g012477.t1	Cac_g014175.t2	Cac_g020588.t1	Cac_g024365.t1	evm_27.model.AmTr_v1.0_scaffold00049.277	evm_27.model.AmTr_v1.0_scaffold00049.280	evm_27.model.AmTr_v1.0_scaffold00049.281	evm_27.model.AmTr_v1.0_scaffold00049.283
OG0000163:	AT1G05340.1	AT1G56060.1	AT2G32190.1	AT2G32200.1	AT2G32210.1	AT2G41420.1	AT3G22240.1	AT5G04080.1	AT5G17650.1	CRO_T100552	CRO_T128956	CRO_T129126	CRO_T140305	Cac_g005548.t1	Cac_g007320.t1	Cac_g008042.t1	Cac_g009217.t1	Cac_g026110.t1	Cac_g029908.t1	evm_27.model.AmTr_v1.0_scaffold00032.139	evm_27.model.AmTr_v1.0_scaffold00046.176
OG0000164:	CRO_T124560	CRO_T124561	CRO_T134310	CRO_T134311	CRO_T134312	Cac_g006379.t1	Cac_g022381.t1	Cac_g022383.t1	Cac_g028813.t1	Cac_g028815.t1	Cac_g028816.t1	Cac_g028817.t1	evm_27.model.AmTr_v1.0_scaffold00045.193	evm_27.model.AmTr_v1.0_scaffold00045.194	evm_27.model.AmTr_v1.0_scaffold00045.195	evm_27.model.AmTr_v1.0_scaffold00045.196	evm_27.model.AmTr_v1.0_scaffold00045.197	evm_27.model.AmTr_v1.0_scaffold00166.23	evm_27.model.AmTr_v1.0_scaffold00166.25	evm_27.model.AmTr_v1.0_scaffold00166.28	evm_27.model.AmTr_v1.0_scaffold00166.29
OG0000165:	AT1G32910.1	AT1G78990.1	AT5G16410.1	CRO_T113367	CRO_T116753	CRO_T131543	CRO_T138997	Cac_g008355.t1	Cac_g009870.t1	Cac_g017909.t1	Cac_g017910.t1	Cac_g033211.t1	Cac_g033212.t1	Cac_g033213.t1	Cac_g033969.t1	Cac_g033973.t1	evm_27.model.AmTr_v1.0_scaffold00025.324	evm_27.model.AmTr_v1.0_scaffold00025.325	evm_27.model.AmTr_v1.0_scaffold00025.327	evm_27.model.AmTr_v1.0_scaffold00025.328	evm_27.model.AmTr_v1.0_scaffold00025.329
OG0000166:	AT2G41140.1	AT2G46700.1	AT3G49370.1	AT3G50530.2	AT3G56760.1	AT5G24430.1	CRO_T101382	CRO_T110851	CRO_T125532	CRO_T125918	CRO_T133085	Cac_g002823.t1	Cac_g010982.t1	Cac_g017966.t1	Cac_g029363.t1	Cac_g029564.t2	Cac_g032510.t1	Cac_g033601.t1	evm_27.model.AmTr_v1.0_scaffold00018.149	evm_27.model.AmTr_v1.0_scaffold00073.66	evm_27.model.AmTr_v1.0_scaffold00101.130
OG0000167:	AT1G02520.1	AT1G02530.1	AT2G47000.1	AT3G62150.1	AT4G01820.1	AT4G01830.1	AT4G18050.1	AT5G46540.1	CRO_T114274	CRO_T129522	CRO_T129526	CRO_T135983	CRO_T135985	CRO_T136713	CRO_T136714	Cac_g009671.t1	Cac_g009675.t1	Cac_g022991.t1	evm_27.model.AmTr_v1.0_scaffold00017.81	evm_27.model.AmTr_v1.0_scaffold00045.103	evm_27.model.AmTr_v1.0_scaffold00045.105
OG0000168:	AT1G59950.1	AT1G59960.1	CRO_T128583	CRO_T132421	CRO_T132460	CRO_T132461	Cac_g010880.t1	Cac_g010882.t1	Cac_g012543.t2	Cac_g012867.t1	Cac_g012868.t1	Cac_g012869.t1	Cac_g012871.t1	Cac_g012874.t1	Cac_g012875.t1	Cac_g017071.t1	evm_27.model.AmTr_v1.0_scaffold00010.399	evm_27.model.AmTr_v1.0_scaffold00024.174	evm_27.model.AmTr_v1.0_scaffold00024.57	evm_27.model.AmTr_v1.0_scaffold00024.61	evm_27.model.AmTr_v1.0_scaffold00024.62
OG0000169:	AT1G44750.1	AT4G08700.1	AT4G18190.1	AT4G18195.1	AT4G18197.1	AT4G18205.1	AT4G18210.1	AT4G18220.1	CRO_T110429	CRO_T114324	CRO_T119389	Cac_g000076.t1	Cac_g004727.t1	Cac_g004729.t1	Cac_g023018.t1	Cac_g023020.t1	Cac_g023021.t1	Cac_g023023.t1	Cac_g023024.t1	Cac_g025623.t1	evm_27.model.AmTr_v1.0_scaffold00002.96
OG0000170:	Cac_g025567.t1	Cac_g025568.t1	Cac_g025570.t1	Cac_g025571.t1	Cac_g025572.t2	Cac_g025573.t1	Cac_g029724.t1	Cac_g029726.t1	Cac_g029727.t1	Cac_g029728.t1	Cac_g029730.t1	Cac_g029732.t1	Cac_g029733.t1	Cac_g029734.t2	Cac_g031197.t1	Cac_g031198.t1	Cac_g031199.t1	Cac_g034124.t1	Cac_g034125.t1	Cac_g034126.t1
OG0000171:	AT1G07390.3	AT1G54470.2	AT1G58190.2	AT1G74170.1	AT1G74180.1	AT1G74190.1	AT2G25470.1	AT3G53240.1	AT5G49290.1	Cac_g001056.t1	Cac_g001058.t1	Cac_g007564.t1	Cac_g008611.t1	Cac_g011825.t1	Cac_g017515.t1	Cac_g017518.t1	Cac_g018036.t1	Cac_g025733.t1	Cac_g028020.t1	Cac_g028022.t1
OG0000172:	AT1G12210.1	AT1G12220.1	AT1G12280.1	AT1G12290.1	AT1G15890.1	AT1G51480.1	AT1G61180.2	AT1G61190.1	AT1G61300.1	AT1G61310.1	AT1G62630.1	AT1G63350.1	AT1G63360.1	AT4G10780.1	AT5G05400.1	AT5G43730.1	AT5G43740.1	AT5G47250.1	AT5G47260.1	AT5G63020.1
OG0000173:	AT1G47885.1	AT2G34930.1	Cac_g014302.t1	Cac_g014304.t1	Cac_g014307.t1	Cac_g014313.t1	Cac_g014317.t1	Cac_g014319.t1	Cac_g018353.t1	Cac_g020323.t1	Cac_g020324.t1	Cac_g020327.t1	Cac_g020328.t1	Cac_g020510.t1	Cac_g020520.t1	Cac_g020521.t2	Cac_g020523.t1	Cac_g020524.t1	Cac_g028181.t1	evm_27.model.AmTr_v1.0_scaffold00054.51
OG0000174:	AT1G60790.1	AT3G12060.1	AT3G62390.1	AT5G06700.1	AT5G49340.1	CRO_T115496	CRO_T124592	CRO_T128491	CRO_T134332	Cac_g006365.t1	Cac_g012433.t1	Cac_g013834.t1	Cac_g017663.t1	Cac_g024383.t1	Cac_g027246.t1	Cac_g028811.t1	Cac_g031156.t1	evm_27.model.AmTr_v1.0_scaffold00045.201	evm_27.model.AmTr_v1.0_scaffold00048.115	evm_27.model.AmTr_v1.0_scaffold00085.108
OG0000175:	AT2G46600.1	AT4G27280.1	AT5G54490.1	CRO_T119453	CRO_T125933	CRO_T127697	Cac_g000967.t1	Cac_g000974.t1	Cac_g009904.t1	Cac_g018986.t1	Cac_g024635.t1	Cac_g026221.t1	Cac_g027388.t1	Cac_g027406.t1	Cac_g030811.t1	Cac_g034503.t1	evm_27.model.AmTr_v1.0_scaffold00041.78	evm_27.model.AmTr_v1.0_scaffold00190.4	evm_27.model.AmTr_v1.0_scaffold00234.1	evm_27.model.AmTr_v1.0_scaffold00234.2
OG0000176:	Cac_g009127.t1	evm_27.model.AmTr_v1.0_scaffold00041.189	evm_27.model.AmTr_v1.0_scaffold00041.196	evm_27.model.AmTr_v1.0_scaffold00041.197	evm_27.model.AmTr_v1.0_scaffold00041.201	evm_27.model.AmTr_v1.0_scaffold00041.203	evm_27.model.AmTr_v1.0_scaffold00041.204	evm_27.model.AmTr_v1.0_scaffold00041.208	evm_27.model.AmTr_v1.0_scaffold00041.211	evm_27.model.AmTr_v1.0_scaffold00041.212	evm_27.model.AmTr_v1.0_scaffold00041.213	evm_27.model.AmTr_v1.0_scaffold00041.217	evm_27.model.AmTr_v1.0_scaffold00041.218	evm_27.model.AmTr_v1.0_scaffold00041.222	evm_27.model.AmTr_v1.0_scaffold00041.226	evm_27.model.AmTr_v1.0_scaffold00041.230	evm_27.model.AmTr_v1.0_scaffold00041.236	evm_27.model.AmTr_v1.0_scaffold00041.237	evm_27.model.AmTr_v1.0_scaffold00041.240	evm_27.model.AmTr_v1.0_scaffold00041.241
OG0000177:	AT4G08950.1	AT5G09440.1	AT5G64260.1	CRO_T106934	CRO_T106936	CRO_T112196	CRO_T129022	Cac_g004332.t2	Cac_g004333.t1	Cac_g007915.t1	Cac_g009348.t1	Cac_g027542.t1	Cac_g028073.t1	Cac_g028074.t1	evm_27.model.AmTr_v1.0_scaffold00038.237	evm_27.model.AmTr_v1.0_scaffold00038.239	evm_27.model.AmTr_v1.0_scaffold00038.240	evm_27.model.AmTr_v1.0_scaffold00038.241	evm_27.model.AmTr_v1.0_scaffold00038.244	evm_27.model.AmTr_v1.0_scaffold00048.25
OG0000178:	AT1G53920.1	AT1G53940.1	AT1G53990.1	AT3G14225.1	AT5G40990.1	CRO_T107172	CRO_T127044	CRO_T127045	Cac_g001330.t1	Cac_g022183.t1	Cac_g027509.t1	Cac_g027510.t1	Cac_g027511.t1	Cac_g027512.t1	Cac_g027513.t1	Cac_g027514.t1	Cac_g028957.t1	Cac_g033731.t1	evm_27.model.AmTr_v1.0_scaffold00007.314	evm_27.model.AmTr_v1.0_scaffold00106.9
OG0000179:	AT3G17675.1	AT5G20230.1	CRO_T129669	CRO_T132017	Cac_g011328.t1	Cac_g013758.t1	Cac_g013759.t1	Cac_g013761.t1	Cac_g019995.t1	Cac_g019996.t1	Cac_g019997.t1	Cac_g019998.t1	Cac_g020000.t1	Cac_g028559.t1	evm_27.model.AmTr_v1.0_scaffold00004.102	evm_27.model.AmTr_v1.0_scaffold00004.103	evm_27.model.AmTr_v1.0_scaffold00004.105	evm_27.model.AmTr_v1.0_scaffold00004.106	evm_27.model.AmTr_v1.0_scaffold00058.75	evm_27.model.AmTr_v1.0_scaffold00065.2
OG0000180:	AT3G43810.1	AT3G56800.1	AT4G14640.1	AT5G21274.1	CRO_T115704	CRO_T116076	CRO_T118821	CRO_T120416	CRO_T139524	Cac_g005152.t1	Cac_g009864.t1	Cac_g010530.t1	Cac_g013002.t1	Cac_g025759.t1	Cac_g025985.t1	Cac_g030925.t1	evm_27.model.AmTr_v1.0_scaffold00002.557	evm_27.model.AmTr_v1.0_scaffold00024.32	evm_27.model.AmTr_v1.0_scaffold00048.70	evm_27.model.AmTr_v1.0_scaffold00095.70
OG0000181:	AT1G18880.1	AT1G27080.1	AT1G69870.1	AT3G47960.1	AT5G62680.1	CRO_T128626	CRO_T128627	CRO_T131098	CRO_T131099	CRO_T131100	CRO_T131101	CRO_T131102	CRO_T131105	Cac_g010845.t1	Cac_g015753.t1	Cac_g020263.t1	Cac_g020266.t1	evm_27.model.AmTr_v1.0_scaffold00002.432	evm_27.model.AmTr_v1.0_scaffold00002.434	evm_27.model.AmTr_v1.0_scaffold00002.435
OG0000182:	AT1G12540.1	AT1G62975.1	AT4G25400.1	AT4G25410.1	AT5G51780.1	AT5G51790.1	CRO_T119481	CRO_T132027	Cac_g011189.t1	Cac_g011190.t1	Cac_g018279.t1	Cac_g028546.t1	evm_27.model.AmTr_v1.0_scaffold00001.428	evm_27.model.AmTr_v1.0_scaffold00001.430	evm_27.model.AmTr_v1.0_scaffold00001.431	evm_27.model.AmTr_v1.0_scaffold00001.432	evm_27.model.AmTr_v1.0_scaffold00032.24	evm_27.model.AmTr_v1.0_scaffold00038.106	evm_27.model.AmTr_v1.0_scaffold00038.107	evm_27.model.AmTr_v1.0_scaffold00038.108
OG0000183:	AT1G14430.1	AT1G19900.1	AT1G67290.1	AT1G75620.1	AT3G57620.1	AT5G19580.1	CRO_T127867	CRO_T128634	CRO_T137274	Cac_g001532.t1	Cac_g005765.t1	Cac_g021805.t1	Cac_g021806.t1	Cac_g025717.t1	Cac_g033081.t1	evm_27.model.AmTr_v1.0_scaffold00001.156	evm_27.model.AmTr_v1.0_scaffold00027.55	evm_27.model.AmTr_v1.0_scaffold00027.56	evm_27.model.AmTr_v1.0_scaffold00109.136	evm_27.model.AmTr_v1.0_scaffold00225.3
OG0000184:	CRO_T101626	CRO_T106562	CRO_T106836	CRO_T108095	CRO_T108939	CRO_T109334	CRO_T112451	CRO_T115291	CRO_T116208	CRO_T116618	CRO_T120683	CRO_T122590	CRO_T130309	CRO_T131572	CRO_T133230	CRO_T135034	CRO_T135248	CRO_T135784	CRO_T136878
OG0000185:	CRO_T100545	CRO_T100557	CRO_T101015	CRO_T102301	CRO_T103270	CRO_T105514	CRO_T106701	CRO_T112283	CRO_T120711	CRO_T126027	CRO_T126028	CRO_T130637	CRO_T132453	CRO_T132807	CRO_T133770	CRO_T133773	CRO_T135222	CRO_T139258	CRO_T140962
OG0000186:	AT5G51160.1	CRO_T110395	CRO_T110396	CRO_T110397	CRO_T110398	CRO_T110399	CRO_T110400	CRO_T110401	CRO_T115214	Cac_g001408.t1	Cac_g006679.t1	Cac_g018156.t1	Cac_g025396.t1	Cac_g025397.t1	Cac_g025402.t1	Cac_g026464.t1	Cac_g026465.t1	Cac_g029795.t1	Cac_g032992.t1
OG0000187:	AT5G23960.1	CRO_T111308	CRO_T123707	CRO_T125942	CRO_T137624	CRO_T140421	CRO_T140424	CRO_T140426	Cac_g000985.t1	Cac_g000986.t1	Cac_g000987.t1	Cac_g000990.t1	Cac_g007605.t1	Cac_g014746.t1	Cac_g021608.t1	Cac_g027417.t1	Cac_g027418.t1	Cac_g027423.t1	Cac_g034037.t1
OG0000188:	AT3G09110.1	AT3G09120.1	AT3G09140.1	AT5G01120.1	AT5G01130.1	AT5G01140.1	AT5G01150.1	AT5G37320.1	AT5G43240.1	CRO_T100979	Cac_g002156.t1	Cac_g002158.t1	Cac_g007766.t1	Cac_g009487.t1	Cac_g009488.t1	Cac_g021079.t1	Cac_g021635.t1	Cac_g033615.t1	Cac_g033616.t1
OG0000189:	AT1G74000.1	AT1G74010.1	AT1G74020.1	CRO_T103017	CRO_T118184	CRO_T125329	CRO_T140893	Cac_g020226.t1	Cac_g030432.t1	Cac_g030434.t2	Cac_g030435.t1	Cac_g030436.t1	Cac_g030437.t1	Cac_g030440.t1	Cac_g030441.t1	Cac_g030443.t1	Cac_g030446.t1	Cac_g030447.t1	Cac_g033663.t1
OG0000190:	AT1G13420.1	AT1G13430.1	AT1G28170.1	AT2G03750.1	AT2G03760.1	AT2G03770.1	AT2G14920.1	AT2G27570.1	AT3G45070.1	AT3G45080.1	AT4G26280.1	AT5G07000.1	AT5G07010.1	AT5G43690.1	CRO_T103074	CRO_T114339	Cac_g022002.t1	Cac_g023773.t1	Cac_g032403.t1
OG0000191:	AT1G50580.1	AT1G64910.1	AT1G64920.1	AT2G22930.1	AT3G29630.1	AT4G09500.2	AT4G27560.1	AT4G27570.1	AT5G53990.1	AT5G54010.1	AT5G54060.1	CRO_T102478	CRO_T117599	CRO_T121546	CRO_T136928	CRO_T136931	Cac_g014779.t1	Cac_g029508.t1	Cac_g031815.t1
OG0000192:	AT1G09245.1	AT1G11765.1	AT1G28305.1	AT2G06090.1	AT2G23142.1	AT2G23148.1	AT2G24870.1	AT2G24880.1	AT3G10460.1	AT3G26860.2	AT3G26880.1	AT3G27329.1	AT3G27331.1	AT3G27680.1	AT5G04347.1	AT5G04350.1	AT5G27238.1	AT5G38435.1	AT5G38440.1
OG0000193:	ATMG00310.1	ATMG01250.1	CRO_T100480	CRO_T100890	CRO_T104540	CRO_T105512	CRO_T106367	CRO_T107094	CRO_T107188	CRO_T115018	CRO_T115282	CRO_T116510	CRO_T118845	CRO_T120386	CRO_T122758	CRO_T130444	CRO_T139930	Cac_g012138.t1	evm_27.model.AmTr_v1.0_scaffold00142.72
OG0000194:	AT3G08690.1	AT5G53300.1	CRO_T101591	CRO_T121137	CRO_T126601	CRO_T130196	CRO_T138582	Cac_g001212.t1	Cac_g001996.t1	Cac_g004443.t1	Cac_g016591.t1	Cac_g021057.t1	Cac_g032646.t1	evm_27.model.AmTr_v1.0_scaffold00061.43	evm_27.model.AmTr_v1.0_scaffold00077.140	evm_27.model.AmTr_v1.0_scaffold00089.23	evm_27.model.AmTr_v1.0_scaffold00089.50	evm_27.model.AmTr_v1.0_scaffold00152.3	evm_27.model.AmTr_v1.0_scaffold00158.5
OG0000195:	AT1G30490.1	AT1G52150.2	AT2G34710.1	AT4G32880.1	AT5G60690.1	CRO_T111094	CRO_T117709	CRO_T130718	CRO_T139194	Cac_g000552.t2	Cac_g006864.t1	Cac_g007393.t1	Cac_g015615.t1	Cac_g022439.t2	Cac_g022776.t1	Cac_g029122.t1	evm_27.model.AmTr_v1.0_scaffold00056.60	evm_27.model.AmTr_v1.0_scaffold00148.15	evm_27.model.AmTr_v1.0_scaffold00155.45
OG0000196:	AT1G12950.1	AT1G23300.1	AT1G47530.1	AT3G26590.1	AT5G38030.1	CRO_T110792	CRO_T123311	CRO_T128465	CRO_T128466	Cac_g005879.t1	Cac_g012452.t1	Cac_g012453.t1	Cac_g012456.t1	Cac_g033487.t1	Cac_g034188.t1	evm_27.model.AmTr_v1.0_scaffold00049.191	evm_27.model.AmTr_v1.0_scaffold00049.196	evm_27.model.AmTr_v1.0_scaffold00049.199	evm_27.model.AmTr_v1.0_scaffold00059.159
OG0000197:	AT1G05200.1	AT1G42540.1	AT2G17260.1	AT2G32390.3	AT3G51480.1	AT4G35290.2	CRO_T110688	CRO_T121081	CRO_T121748	CRO_T128167	Cac_g003697.t1	Cac_g011552.t9	Cac_g019027.t1	Cac_g022044.t2	Cac_g023202.t2	Cac_g030692.t1	Cac_g033428.t1	evm_27.model.AmTr_v1.0_scaffold00044.128	evm_27.model.AmTr_v1.0_scaffold00062.28
OG0000198:	CRO_T102741	CRO_T114981	Cac_g001797.t1	Cac_g022538.t1	Cac_g024062.t1	Cac_g024063.t1	Cac_g024064.t1	Cac_g024065.t1	Cac_g024066.t1	Cac_g029978.t1	Cac_g029979.t1	evm_27.model.AmTr_v1.0_scaffold00040.69	evm_27.model.AmTr_v1.0_scaffold00040.70	evm_27.model.AmTr_v1.0_scaffold00121.41	evm_27.model.AmTr_v1.0_scaffold00121.42	evm_27.model.AmTr_v1.0_scaffold00121.44	evm_27.model.AmTr_v1.0_scaffold00121.45	evm_27.model.AmTr_v1.0_scaffold00121.46	evm_27.model.AmTr_v1.0_scaffold02363.1
OG0000199:	AT1G78300.1	AT3G02520.1	AT5G10450.4	AT5G38480.1	AT5G65430.3	CRO_T106947	CRO_T109948	CRO_T115978	CRO_T129028	CRO_T129783	Cac_g002556.t1	Cac_g003485.t1	Cac_g005488.t1	Cac_g007928.t1	Cac_g019509.t1	Cac_g028069.t1	Cac_g032742.t1	evm_27.model.AmTr_v1.0_scaffold00038.20	evm_27.model.AmTr_v1.0_scaffold00135.27
OG0000200:	AT1G22340.1	AT1G22360.1	AT1G22370.2	AT1G22380.1	AT1G22400.1	CRO_T106923	CRO_T106930	CRO_T106931	CRO_T129019	Cac_g004329.t1	Cac_g004330.t1	Cac_g009351.t1	Cac_g009358.t1	evm_27.model.AmTr_v1.0_scaffold00033.23	evm_27.model.AmTr_v1.0_scaffold00038.180	evm_27.model.AmTr_v1.0_scaffold00038.185	evm_27.model.AmTr_v1.0_scaffold00038.186	evm_27.model.AmTr_v1.0_scaffold00038.226	evm_27.model.AmTr_v1.0_scaffold00064.108
OG0000201:	AT1G17860.1	CRO_T111752	CRO_T120025	CRO_T120029	CRO_T133576	Cac_g012838.t1	Cac_g016967.t1	Cac_g016968.t1	Cac_g016969.t1	Cac_g016971.t1	Cac_g016972.t1	Cac_g016973.t1	Cac_g016974.t1	Cac_g027954.t1	Cac_g027955.t1	Cac_g027956.t1	Cac_g030915.t1	evm_27.model.AmTr_v1.0_scaffold00029.164	evm_27.model.AmTr_v1.0_scaffold00029.165
OG0000202:	AT1G03495.1	AT1G03940.1	CRO_T106365	CRO_T110809	CRO_T120886	CRO_T124169	CRO_T125680	CRO_T125681	CRO_T132132	Cac_g012457.t2	Cac_g014938.t1	Cac_g018965.t1	Cac_g020604.t1	Cac_g020605.t1	Cac_g020606.t1	Cac_g020607.t1	evm_27.model.AmTr_v1.0_scaffold00025.347	evm_27.model.AmTr_v1.0_scaffold00025.348	evm_27.model.AmTr_v1.0_scaffold00169.7
OG0000203:	AT3G23830.1	AT4G13850.1	AT4G13860.1	AT5G47320.1	AT5G61030.1	ATMG00670.1	ATMG00690.1	CRO_T112147	CRO_T122918	CRO_T123978	CRO_T124355	CRO_T125062	CRO_T137232	Cac_g001823.t1	Cac_g010247.t1	Cac_g016212.t1	Cac_g026170.t1	evm_27.model.AmTr_v1.0_scaffold00013.251	evm_27.model.AmTr_v1.0_scaffold00154.7
OG0000204:	AT3G01940.1	AT3G01950.1	AT3G27027.1	AT3G48660.1	AT5G08391.1	AT5G14110.1	AT5G40960.1	AT5G40970.1	AT5G40980.1	AT5G63500.1	CRO_T134131	CRO_T134132	CRO_T134133	Cac_g012328.t1	Cac_g012329.t1	Cac_g014338.t1	Cac_g024278.t1	evm_27.model.AmTr_v1.0_scaffold00013.45	evm_27.model.AmTr_v1.0_scaffold00013.51
OG0000205:	AT1G33220.1	AT5G20330.1	AT5G20340.1	AT5G20390.1	AT5G20560.1	CRO_T120032	CRO_T129458	CRO_T129459	CRO_T135070	Cac_g000715.t1	Cac_g003274.t1	evm_27.model.AmTr_v1.0_scaffold00013.130	evm_27.model.AmTr_v1.0_scaffold00053.128	evm_27.model.AmTr_v1.0_scaffold00053.129	evm_27.model.AmTr_v1.0_scaffold00053.130	evm_27.model.AmTr_v1.0_scaffold00053.131	evm_27.model.AmTr_v1.0_scaffold00053.134	evm_27.model.AmTr_v1.0_scaffold00107.2	evm_27.model.AmTr_v1.0_scaffold00156.7
OG0000206:	AT2G29130.1	AT5G60020.1	CRO_T100744	CRO_T100750	CRO_T100753	CRO_T113676	CRO_T133154	Cac_g015084.t1	Cac_g015085.t1	Cac_g015087.t1	Cac_g029448.t1	Cac_g029449.t1	Cac_g032354.t1	evm_27.model.AmTr_v1.0_scaffold00012.228	evm_27.model.AmTr_v1.0_scaffold00012.238	evm_27.model.AmTr_v1.0_scaffold00012.24	evm_27.model.AmTr_v1.0_scaffold00012.25	evm_27.model.AmTr_v1.0_scaffold00055.122	evm_27.model.AmTr_v1.0_scaffold00055.123
OG0000207:	AT2G16490.1	AT3G29375.1	CRO_T103280	CRO_T103281	CRO_T103287	CRO_T103961	CRO_T107429	CRO_T120879	CRO_T131613	CRO_T136605	Cac_g017475.t1	Cac_g021455.t1	Cac_g032168.t1	evm_27.model.AmTr_v1.0_scaffold00012.177	evm_27.model.AmTr_v1.0_scaffold00012.179	evm_27.model.AmTr_v1.0_scaffold00012.183	evm_27.model.AmTr_v1.0_scaffold00012.185	evm_27.model.AmTr_v1.0_scaffold00014.123	evm_27.model.AmTr_v1.0_scaffold02578.1
OG0000208:	AT1G17950.1	AT1G26780.2	AT1G69560.1	AT1G73410.1	CRO_T109266	CRO_T117925	CRO_T128712	CRO_T132440	Cac_g004114.t1	Cac_g009031.t1	Cac_g010786.t1	Cac_g014957.t1	Cac_g019630.t1	Cac_g023674.t1	Cac_g025775.t1	evm_27.model.AmTr_v1.0_scaffold00010.503	evm_27.model.AmTr_v1.0_scaffold00024.83	evm_27.model.AmTr_v1.0_scaffold00119.82	evm_27.model.AmTr_v1.0_scaffold00186.1
OG0000209:	AT1G63470.1	AT1G63480.1	AT2G33620.1	AT2G45850.1	AT3G61310.1	AT4G17950.1	AT5G46640.1	CRO_T112638	CRO_T124964	CRO_T132122	Cac_g000046.t1	Cac_g000741.t1	Cac_g004514.t2	Cac_g010056.t1	Cac_g020631.t1	Cac_g023410.t1	evm_27.model.AmTr_v1.0_scaffold00009.273	evm_27.model.AmTr_v1.0_scaffold00022.146	evm_27.model.AmTr_v1.0_scaffold00149.70
OG0000210:	AT1G04160.1	AT1G08730.1	AT1G17580.1	AT1G54560.1	AT2G31900.1	AT4G28710.1	AT4G33200.1	AT5G20490.1	AT5G43900.3	CRO_T113839	CRO_T122284	CRO_T129492	Cac_g001411.t1	Cac_g016403.t3	Cac_g032080.t1	evm_27.model.AmTr_v1.0_scaffold00004.45	evm_27.model.AmTr_v1.0_scaffold00024.260	evm_27.model.AmTr_v1.0_scaffold00058.46	evm_27.model.AmTr_v1.0_scaffold00146.34
OG0000211:	Cac_g004794.t1	Cac_g013013.t1	Cac_g013779.t1	Cac_g014880.t1	Cac_g014881.t1	Cac_g014882.t1	Cac_g024771.t1	Cac_g029867.t1	Cac_g031552.t1	Cac_g033956.t1	Cac_g034000.t1	evm_27.model.AmTr_v1.0_scaffold00002.601	evm_27.model.AmTr_v1.0_scaffold00002.602	evm_27.model.AmTr_v1.0_scaffold00062.170	evm_27.model.AmTr_v1.0_scaffold00067.103	evm_27.model.AmTr_v1.0_scaffold00149.71	evm_27.model.AmTr_v1.0_scaffold00149.73	evm_27.model.AmTr_v1.0_scaffold00149.74	evm_27.model.AmTr_v1.0_scaffold00149.75
OG0000212:	AT5G55150.1	CRO_T114277	CRO_T130799	CRO_T138882	CRO_T138893	CRO_T138894	CRO_T138899	Cac_g008267.t1	Cac_g016099.t1	Cac_g016100.t1	Cac_g016101.t1	Cac_g020884.t1	Cac_g023398.t1	Cac_g023428.t1	Cac_g023433.t1	Cac_g023438.t1	Cac_g028279.t1	Cac_g033594.t1
OG0000213:	AT3G21750.1	AT3G21760.1	AT3G21780.1	AT3G21790.1	AT3G21800.1	AT4G15260.1	AT4G15280.1	CRO_T107511	CRO_T107886	CRO_T111278	CRO_T113457	CRO_T113458	CRO_T114624	CRO_T116511	CRO_T118576	CRO_T120490	CRO_T132147	Cac_g025143.t1
OG0000214:	AT1G08430.1	AT1G08440.1	AT2G27240.1	AT3G11680.1	CRO_T115246	CRO_T115251	CRO_T115255	CRO_T117771	Cac_g004981.t1	Cac_g004986.t1	Cac_g004988.t1	Cac_g013075.t1	Cac_g019941.t1	Cac_g024013.t1	Cac_g024014.t1	Cac_g024015.t1	Cac_g024016.t1	Cac_g031016.t1
OG0000215:	AT1G26680.1	AT2G24645.1	AT2G24650.1	AT2G24680.2	AT2G24700.1	AT4G00260.1	AT4G31610.1	AT4G31615.1	AT4G31620.1	AT4G31630.1	AT4G31640.1	AT4G31650.1	AT4G31660.1	AT4G31680.1	AT4G31690.1	AT5G32460.1	CRO_T118725	Cac_g005894.t1
OG0000216:	AT1G16260.1	AT1G79670.1	Cac_g008460.t1	Cac_g008461.t1	Cac_g008465.t1	Cac_g008467.t1	Cac_g008474.t1	Cac_g012959.t1	Cac_g012960.t1	Cac_g012963.t1	Cac_g012966.t1	Cac_g020129.t1	Cac_g023071.t1	Cac_g024893.t1	Cac_g031897.t1	Cac_g031944.t1	Cac_g031945.t1	Cac_g031947.t1
OG0000217:	CRO_T108555	CRO_T110081	CRO_T131711	CRO_T131713	CRO_T131714	Cac_g008738.t1	Cac_g008739.t1	Cac_g008740.t1	Cac_g008741.t1	Cac_g008742.t1	Cac_g008744.t1	Cac_g015028.t1	Cac_g018416.t1	Cac_g018417.t1	Cac_g018418.t1	Cac_g018419.t1	evm_27.model.AmTr_v1.0_scaffold00165.14	evm_27.model.AmTr_v1.0_scaffold00165.16
OG0000218:	ATMG00510.1	CRO_T100537	CRO_T100797	CRO_T112097	CRO_T112105	CRO_T124862	CRO_T125309	CRO_T128274	CRO_T135351	CRO_T138128	CRO_T139286	CRO_T139296	CRO_T139297	CRO_T139303	evm_27.model.AmTr_v1.0_scaffold00084.38	evm_27.model.AmTr_v1.0_scaffold03399.2	evm_27.model.AmTr_v1.0_scaffold04524.1	evm_27.model.AmTr_v1.0_scaffold05336.1
OG0000219:	AT1G52290.1	AT2G18470.1	AT3G24540.1	AT3G24550.1	AT4G32710.1	AT4G34440.1	CRO_T107887	CRO_T118028	CRO_T119217	CRO_T121356	Cac_g001558.t1	Cac_g003917.t1	Cac_g007354.t1	Cac_g011747.t1	Cac_g018077.t1	Cac_g029090.t1	evm_27.model.AmTr_v1.0_scaffold00059.45	evm_27.model.AmTr_v1.0_scaffold00109.26
OG0000220:	AT1G22640.1	AT1G35515.1	AT2G16720.1	AT2G47460.1	AT3G62610.1	AT4G09460.1	AT4G34990.1	AT4G38620.1	AT5G49330.1	CRO_T105088	CRO_T119208	Cac_g014483.t1	Cac_g019835.t1	Cac_g027268.t1	Cac_g027498.t1	Cac_g032571.t1	evm_27.model.AmTr_v1.0_scaffold00055.19	evm_27.model.AmTr_v1.0_scaffold00139.15
OG0000221:	AT1G05490.1	CRO_T105961	CRO_T110411	CRO_T112919	CRO_T131862	CRO_T131863	CRO_T134916	CRO_T134917	CRO_T134919	CRO_T134921	CRO_T134925	CRO_T137662	CRO_T140265	CRO_T140266	CRO_T140269	Cac_g000798.t1	evm_27.model.AmTr_v1.0_scaffold00041.73	evm_27.model.AmTr_v1.0_scaffold00142.46
OG0000222:	AT2G47480.1	AT3G05725.1	AT5G11970.1	CRO_T119202	CRO_T120435	CRO_T127036	CRO_T129531	CRO_T133752	Cac_g000625.t1	Cac_g006662.t1	Cac_g007465.t1	Cac_g013234.t1	Cac_g022101.t1	Cac_g028917.t1	Cac_g033070.t1	evm_27.model.AmTr_v1.0_scaffold00036.74	evm_27.model.AmTr_v1.0_scaffold00057.56	evm_27.model.AmTr_v1.0_scaffold00079.76
OG0000223:	AT4G33355.1	CRO_T110355	CRO_T110356	CRO_T137800	CRO_T137801	Cac_g004683.t1	Cac_g010222.t1	Cac_g010223.t1	Cac_g010224.t1	Cac_g010225.t1	Cac_g022614.t1	evm_27.model.AmTr_v1.0_scaffold00032.7	evm_27.model.AmTr_v1.0_scaffold00089.7	evm_27.model.AmTr_v1.0_scaffold00092.6	evm_27.model.AmTr_v1.0_scaffold00092.7	evm_27.model.AmTr_v1.0_scaffold00092.8	evm_27.model.AmTr_v1.0_scaffold00092.9	evm_27.model.AmTr_v1.0_scaffold00162.39
OG0000224:	AT5G36110.1	AT5G36140.1	CRO_T118201	CRO_T118202	CRO_T121684	Cac_g008369.t1	Cac_g008370.t1	Cac_g017057.t1	Cac_g017058.t1	Cac_g031399.t1	Cac_g032315.t1	evm_27.model.AmTr_v1.0_scaffold00049.133	evm_27.model.AmTr_v1.0_scaffold00049.134	evm_27.model.AmTr_v1.0_scaffold00049.135	evm_27.model.AmTr_v1.0_scaffold00049.136	evm_27.model.AmTr_v1.0_scaffold00049.137	evm_27.model.AmTr_v1.0_scaffold00049.139	evm_27.model.AmTr_v1.0_scaffold00119.10
OG0000225:	AT2G35930.1	AT3G11840.1	AT3G52450.1	CRO_T115286	CRO_T115290	CRO_T117775	Cac_g004994.t1	Cac_g004996.t1	Cac_g013699.t1	Cac_g013700.t1	Cac_g019943.t1	Cac_g019944.t1	Cac_g024009.t1	Cac_g024010.t1	Cac_g031019.t1	Cac_g031020.t1	evm_27.model.AmTr_v1.0_scaffold00030.100	evm_27.model.AmTr_v1.0_scaffold00030.99
OG0000226:	CRO_T112888	CRO_T136158	CRO_T136159	CRO_T136177	CRO_T136180	CRO_T139926	Cac_g009783.t1	Cac_g009786.t1	Cac_g009788.t2	Cac_g017864.t1	Cac_g017866.t1	Cac_g017867.t1	Cac_g017868.t1	Cac_g017869.t1	Cac_g017873.t1	evm_27.model.AmTr_v1.0_scaffold00029.377	evm_27.model.AmTr_v1.0_scaffold00029.390	evm_27.model.AmTr_v1.0_scaffold00071.80
OG0000227:	AT1G13290.1	AT1G34790.1	AT1G51220.1	AT3G20880.1	AT3G57670.1	CRO_T106922	CRO_T109961	CRO_T119574	CRO_T132385	Cac_g010578.t1	Cac_g017622.t1	Cac_g020723.t1	Cac_g028077.t1	Cac_g029761.t1	Cac_g032892.t1	evm_27.model.AmTr_v1.0_scaffold00022.356	evm_27.model.AmTr_v1.0_scaffold00038.168	evm_27.model.AmTr_v1.0_scaffold00093.55
OG0000228:	AT2G28710.1	AT2G37430.1	AT3G46070.1	AT3G46080.1	AT3G46090.1	AT3G53600.1	AT5G59820.1	CRO_T105646	CRO_T114616	Cac_g002297.t1	Cac_g021101.t1	Cac_g021102.t1	Cac_g027662.t1	evm_27.model.AmTr_v1.0_scaffold00018.137	evm_27.model.AmTr_v1.0_scaffold00018.138	evm_27.model.AmTr_v1.0_scaffold00052.113	evm_27.model.AmTr_v1.0_scaffold00070.129	evm_27.model.AmTr_v1.0_scaffold00145.42
OG0000229:	AT1G77690.1	AT2G21050.1	AT2G38120.1	AT5G01240.1	CRO_T112966	CRO_T123618	CRO_T131762	CRO_T140242	Cac_g003944.t2	Cac_g008889.t1	Cac_g009867.t2	Cac_g009868.t1	Cac_g014492.t1	Cac_g018455.t1	Cac_g019826.t1	evm_27.model.AmTr_v1.0_scaffold00017.124	evm_27.model.AmTr_v1.0_scaffold00029.370	evm_27.model.AmTr_v1.0_scaffold00041.119
OG0000230:	AT1G19510.1	AT1G75250.1	AT2G18328.1	AT2G21650.1	AT4G36570.1	AT4G39250.1	CRO_T127802	Cac_g005818.t1	Cac_g005827.t1	Cac_g014614.t1	Cac_g014616.t1	Cac_g018100.t1	Cac_g021301.t1	Cac_g021305.t1	Cac_g021860.t2	Cac_g021868.t1	evm_27.model.AmTr_v1.0_scaffold00011.148	evm_27.model.AmTr_v1.0_scaffold00045.18
OG0000231:	AT1G32090.1	AT3G21620.1	AT4G02900.1	AT4G04340.2	AT4G22120.1	CRO_T102060	CRO_T107736	CRO_T119007	Cac_g000669.t1	Cac_g007505.t2	Cac_g013087.t1	Cac_g015467.t1	Cac_g019074.t1	Cac_g024756.t1	Cac_g029854.t1	evm_27.model.AmTr_v1.0_scaffold00007.296	evm_27.model.AmTr_v1.0_scaffold00025.85	evm_27.model.AmTr_v1.0_scaffold00048.91
OG0000232:	AT3G05030.1	AT5G27150.1	AT5G55470.1	CRO_T105755	CRO_T112425	CRO_T119073	CRO_T132625	CRO_T138465	Cac_g003013.t1	Cac_g010374.t1	Cac_g016707.t1	Cac_g016756.t1	Cac_g022910.t2	Cac_g030155.t2	evm_27.model.AmTr_v1.0_scaffold00005.44	evm_27.model.AmTr_v1.0_scaffold00025.137	evm_27.model.AmTr_v1.0_scaffold00055.105	evm_27.model.AmTr_v1.0_scaffold00057.137
OG0000233:	AT1G04700.1	AT1G16270.1	AT1G79570.1	AT2G35050.1	AT3G24715.1	CRO_T107465	CRO_T117163	CRO_T136410	CRO_T138666	Cac_g001841.t1	Cac_g003188.t1	Cac_g013563.t1	Cac_g025840.t1	Cac_g028381.t1	evm_27.model.AmTr_v1.0_scaffold00004.294	evm_27.model.AmTr_v1.0_scaffold00026.90	evm_27.model.AmTr_v1.0_scaffold00039.196	evm_27.model.AmTr_v1.0_scaffold00081.26
OG0000234:	AT1G05570.1	AT1G06490.1	AT2G13680.1	AT2G31960.1	AT3G59100.1	AT5G13000.1	CRO_T103713	CRO_T104934	CRO_T130505	CRO_T140863	Cac_g013916.t2	Cac_g020812.t1	Cac_g024416.t1	Cac_g024417.t2	Cac_g032097.t1	evm_27.model.AmTr_v1.0_scaffold00011.28	evm_27.model.AmTr_v1.0_scaffold00044.69	evm_27.model.AmTr_v1.0_scaffold00150.5
OG0000235:	AT3G16520.3	CRO_T105108	CRO_T105111	Cac_g011080.t1	Cac_g011081.t1	Cac_g028285.t1	Cac_g028286.t1	Cac_g028287.t1	Cac_g033004.t1	evm_27.model.AmTr_v1.0_scaffold00009.275	evm_27.model.AmTr_v1.0_scaffold00021.127	evm_27.model.AmTr_v1.0_scaffold00053.10	evm_27.model.AmTr_v1.0_scaffold00053.12	evm_27.model.AmTr_v1.0_scaffold00062.223	evm_27.model.AmTr_v1.0_scaffold00062.224	evm_27.model.AmTr_v1.0_scaffold00062.225	evm_27.model.AmTr_v1.0_scaffold00062.228	evm_27.model.AmTr_v1.0_scaffold00062.229
OG0000236:	AT1G61810.3	AT1G61820.1	AT3G18070.1	AT3G18080.1	AT4G21760.1	CRO_T102941	CRO_T103048	CRO_T110197	CRO_T137106	CRO_T137110	Cac_g019134.t2	Cac_g024675.t1	Cac_g024913.t1	evm_27.model.AmTr_v1.0_scaffold00005.226	evm_27.model.AmTr_v1.0_scaffold00005.227	evm_27.model.AmTr_v1.0_scaffold00005.228	evm_27.model.AmTr_v1.0_scaffold00062.23	evm_27.model.AmTr_v1.0_scaffold00095.27
OG0000237:	AT1G48410.2	AT2G27880.1	AT5G43810.1	CRO_T114768	CRO_T119345	CRO_T124824	CRO_T139547	Cac_g001610.t1	Cac_g010525.t1	Cac_g016981.t1	Cac_g022511.t1	Cac_g025978.t1	Cac_g032142.t1	evm_27.model.AmTr_v1.0_scaffold00002.501	evm_27.model.AmTr_v1.0_scaffold00002.566	evm_27.model.AmTr_v1.0_scaffold00024.271	evm_27.model.AmTr_v1.0_scaffold00044.24	evm_27.model.AmTr_v1.0_scaffold00122.61
OG0000238:	AT1G05760.1	AT1G05770.1	AT1G73040.1	AT2G43730.1	CRO_T134015	Cac_g016504.t1	Cac_g016506.t1	Cac_g016509.t1	Cac_g022374.t1	Cac_g023633.t1	Cac_g033540.t1	Cac_g033541.t1	Cac_g033566.t1	Cac_g033569.t1	evm_27.model.AmTr_v1.0_scaffold00002.344	evm_27.model.AmTr_v1.0_scaffold00036.92	evm_27.model.AmTr_v1.0_scaffold00036.93	evm_27.model.AmTr_v1.0_scaffold00036.94
OG0000239:	AT1G62770.1	AT2G47670.1	AT3G47380.1	AT3G62820.1	AT5G62350.1	CRO_T131973	CRO_T138923	Cac_g011226.t1	Cac_g011228.t1	Cac_g011382.t1	Cac_g011383.t1	Cac_g018234.t1	Cac_g027321.t1	Cac_g028606.t1	evm_27.model.AmTr_v1.0_scaffold00002.261	evm_27.model.AmTr_v1.0_scaffold00010.132	evm_27.model.AmTr_v1.0_scaffold00034.125	evm_27.model.AmTr_v1.0_scaffold00044.51
OG0000240:	AT2G47120.1	AT2G47130.1	AT2G47140.1	AT3G29250.1	AT3G29260.1	CRO_T131108	CRO_T131109	CRO_T131112	CRO_T131113	CRO_T131114	Cac_g013286.t1	Cac_g015751.t1	Cac_g015752.t1	Cac_g020269.t1	Cac_g020270.t1	evm_27.model.AmTr_v1.0_scaffold00002.377	evm_27.model.AmTr_v1.0_scaffold00003.165	evm_27.model.AmTr_v1.0_scaffold00003.167
OG0000241:	AT2G07715.1	ATMG00560.1	CRO_T105627	CRO_T109148	CRO_T111988	CRO_T112123	CRO_T112842	CRO_T114672	CRO_T138365	CRO_T138408	CRO_T141074	Cac_g003840.t1	Cac_g010562.t1	Cac_g020429.t1	Cac_g022254.t1	evm_27.model.AmTr_v1.0_scaffold00001.539	evm_27.model.AmTr_v1.0_scaffold00235.8	evm_27.model.AmTr_v1.0_scaffold00235.9
OG0000242:	AT1G25270.1	AT1G68170.1	CRO_T101295	CRO_T128924	CRO_T128927	CRO_T129355	Cac_g000150.t1	Cac_g007844.t1	Cac_g009411.t3	Cac_g010956.t1	evm_27.model.AmTr_v1.0_scaffold00006.229	evm_27.model.AmTr_v1.0_scaffold00018.63	evm_27.model.AmTr_v1.0_scaffold00018.64	evm_27.model.AmTr_v1.0_scaffold00018.66	evm_27.model.AmTr_v1.0_scaffold00040.11	evm_27.model.AmTr_v1.0_scaffold00040.17	evm_27.model.AmTr_v1.0_scaffold00103.77	evm_27.model.AmTr_v1.0_scaffold00103.78
OG0000243:	AT1G31810.1	AT2G25050.2	AT3G32400.1	AT5G07740.1	CRO_T107283	CRO_T107826	CRO_T122586	CRO_T126283	CRO_T126284	Cac_g000335.t1	Cac_g008596.t1	Cac_g019734.t1	Cac_g026133.t1	Cac_g027751.t2	evm_27.model.AmTr_v1.0_scaffold00001.227	evm_27.model.AmTr_v1.0_scaffold00058.40	evm_27.model.AmTr_v1.0_scaffold00058.41	evm_27.model.AmTr_v1.0_scaffold00065.188
OG0000244:	AT3G21560.1	AT4G15480.1	AT4G15490.1	AT4G15500.1	CRO_T110944	CRO_T120897	Cac_g008096.t1	Cac_g009181.t1	evm_27.model.AmTr_v1.0_scaffold00001.570	evm_27.model.AmTr_v1.0_scaffold00015.4	evm_27.model.AmTr_v1.0_scaffold00031.32	evm_27.model.AmTr_v1.0_scaffold00031.34	evm_27.model.AmTr_v1.0_scaffold00032.166	evm_27.model.AmTr_v1.0_scaffold00047.184	evm_27.model.AmTr_v1.0_scaffold00047.185	evm_27.model.AmTr_v1.0_scaffold00136.34	evm_27.model.AmTr_v1.0_scaffold00136.35	evm_27.model.AmTr_v1.0_scaffold00143.18
OG0000245:	AT1G18590.1	AT1G74090.1	AT1G74100.1	CRO_T103075	CRO_T103076	CRO_T103078	Cac_g005127.t1	Cac_g010939.t1	Cac_g016251.t1	Cac_g016252.t1	Cac_g016253.t1	Cac_g016254.t1	Cac_g019451.t1	Cac_g019683.t1	Cac_g024881.t1	Cac_g031284.t1	Cac_g031285.t1
OG0000246:	AT1G23145.1	AT1G23147.1	AT1G35467.1	AT1G60625.1	AT1G60815.1	AT1G60913.1	AT1G61563.1	AT1G61566.1	AT2G22055.1	AT2G32785.1	AT2G32835.1	AT2G32885.1	AT2G34825.1	AT4G11510.1	AT4G11653.1	Cac_g012811.t1	Cac_g029656.t1
OG0000247:	AT1G61070.1	AT2G02100.1	AT2G02120.1	AT2G02130.1	AT2G02140.1	AT2G02147.1	AT2G26010.1	AT2G31953.1	AT2G31957.1	AT5G44430.1	AT5G63660.1	CRO_T112252	CRO_T138672	Cac_g012900.t1	Cac_g012901.t1	Cac_g012902.t1	Cac_g014036.t1
OG0000248:	AT1G10240.1	AT1G52520.1	AT1G76320.1	AT1G80010.1	AT2G32250.1	AT3G06250.1	AT3G22170.1	AT4G19990.2	AT4G38170.1	AT4G38180.1	AT5G18960.1	AT5G28530.1	Cac_g010404.t3	Cac_g018317.t2	Cac_g025894.t1	Cac_g030479.t1	evm_27.model.AmTr_v1.0_scaffold00079.14
OG0000249:	AT2G25735.1	CRO_T107913	CRO_T119256	CRO_T119258	CRO_T119259	CRO_T119261	CRO_T125978	Cac_g000499.t1	Cac_g001575.t1	Cac_g006930.t1	Cac_g029074.t1	evm_27.model.AmTr_v1.0_scaffold00078.180	evm_27.model.AmTr_v1.0_scaffold00078.181	evm_27.model.AmTr_v1.0_scaffold00078.184	evm_27.model.AmTr_v1.0_scaffold00078.185	evm_27.model.AmTr_v1.0_scaffold00078.187	evm_27.model.AmTr_v1.0_scaffold00078.188
OG0000250:	AT2G03090.1	AT2G40610.1	CRO_T118011	CRO_T128717	CRO_T131260	CRO_T137786	Cac_g002011.t1	Cac_g008702.t1	Cac_g010782.t1	Cac_g015691.t1	Cac_g019631.t1	Cac_g022593.t1	Cac_g023678.t1	Cac_g025466.t1	Cac_g027796.t1	evm_27.model.AmTr_v1.0_scaffold00077.40	evm_27.model.AmTr_v1.0_scaffold00119.39
OG0000251:	AT2G15050.1	AT2G38530.1	AT2G38540.1	AT3G08770.2	AT3G51590.1	AT3G51600.1	AT5G01870.1	AT5G59310.1	AT5G59320.1	AT5G59330.1	CRO_T111289	CRO_T111295	Cac_g009691.t1	Cac_g020301.t1	evm_27.model.AmTr_v1.0_scaffold00077.47	evm_27.model.AmTr_v1.0_scaffold00077.48	evm_27.model.AmTr_v1.0_scaffold00077.49
OG0000252:	AT1G49960.1	AT1G60030.1	AT1G65550.1	AT5G49990.1	AT5G62890.1	CRO_T102275	CRO_T111016	CRO_T128560	CRO_T140286	Cac_g006066.t1	Cac_g008041.t1	Cac_g010903.t1	Cac_g012527.t1	Cac_g015810.t1	Cac_g016294.t1	evm_27.model.AmTr_v1.0_scaffold00065.107	evm_27.model.AmTr_v1.0_scaffold00088.65
OG0000253:	AT1G35720.1	AT5G10220.1	AT5G10230.1	AT5G12380.1	AT5G65020.1	CRO_T100009	CRO_T100011	CRO_T106860	CRO_T116692	Cac_g002483.t1	Cac_g004308.t2	Cac_g005425.t1	Cac_g026607.t1	Cac_g028101.t1	evm_27.model.AmTr_v1.0_scaffold00060.113	evm_27.model.AmTr_v1.0_scaffold00060.114	evm_27.model.AmTr_v1.0_scaffold00097.17
OG0000254:	evm_27.model.AmTr_v1.0_scaffold00057.153	evm_27.model.AmTr_v1.0_scaffold00057.168	evm_27.model.AmTr_v1.0_scaffold00057.170	evm_27.model.AmTr_v1.0_scaffold00066.225	evm_27.model.AmTr_v1.0_scaffold00095.116	evm_27.model.AmTr_v1.0_scaffold00095.119	evm_27.model.AmTr_v1.0_scaffold00095.120	evm_27.model.AmTr_v1.0_scaffold00095.122	evm_27.model.AmTr_v1.0_scaffold00095.130	evm_27.model.AmTr_v1.0_scaffold00095.131	evm_27.model.AmTr_v1.0_scaffold00095.133	evm_27.model.AmTr_v1.0_scaffold00095.134	evm_27.model.AmTr_v1.0_scaffold00095.136	evm_27.model.AmTr_v1.0_scaffold00095.138	evm_27.model.AmTr_v1.0_scaffold00095.144	evm_27.model.AmTr_v1.0_scaffold00095.145	evm_27.model.AmTr_v1.0_scaffold00183.19
OG0000255:	AT4G25470.1	AT4G25480.1	AT4G25490.1	AT5G51990.1	CRO_T123691	CRO_T132051	CRO_T140910	Cac_g011299.t1	Cac_g011300.t1	Cac_g018303.t1	Cac_g022547.t1	Cac_g023360.t1	Cac_g030480.t1	Cac_g030481.t1	Cac_g030482.t1	evm_27.model.AmTr_v1.0_scaffold00040.194	evm_27.model.AmTr_v1.0_scaffold00095.56
OG0000256:	CRO_T107744	CRO_T108521	CRO_T108522	CRO_T108523	CRO_T108524	CRO_T117685	CRO_T118699	CRO_T140913	Cac_g026954.t1	Cac_g026955.t1	Cac_g026956.t1	Cac_g026957.t1	Cac_g026958.t1	Cac_g026964.t1	Cac_g029939.t1	Cac_g030484.t1	evm_27.model.AmTr_v1.0_scaffold00040.190
OG0000257:	AT1G55120.1	AT2G36190.1	AT3G13784.1	AT3G13790.1	AT3G52600.1	CRO_T108451	CRO_T129562	CRO_T138005	Cac_g007453.t1	Cac_g012252.t1	Cac_g027045.t1	Cac_g028928.t1	Cac_g028929.t1	Cac_g028932.t1	Cac_g028933.t1	evm_27.model.AmTr_v1.0_scaffold00039.56	evm_27.model.AmTr_v1.0_scaffold00064.52
OG0000258:	AT1G30900.1	AT2G14720.1	AT2G14740.1	AT2G30290.2	AT2G34940.1	AT3G52850.1	AT4G20110.2	CRO_T111002	CRO_T123213	CRO_T126560	Cac_g008052.t2	Cac_g009213.t1	Cac_g022963.t2	Cac_g027896.t2	evm_27.model.AmTr_v1.0_scaffold00032.170	evm_27.model.AmTr_v1.0_scaffold00077.78	evm_27.model.AmTr_v1.0_scaffold00164.25
OG0000259:	AT1G67800.2	AT1G79380.1	AT3G01650.1	AT5G14420.1	AT5G63970.1	CRO_T120831	CRO_T128440	CRO_T134045	Cac_g003208.t1	Cac_g012485.t1	Cac_g014232.t2	Cac_g020130.t1	Cac_g020576.t1	Cac_g024362.t3	evm_27.model.AmTr_v1.0_scaffold00031.104	evm_27.model.AmTr_v1.0_scaffold00061.138	evm_27.model.AmTr_v1.0_scaffold00166.42
OG0000260:	AT2G41980.1	AT3G58040.1	AT3G61790.1	AT4G27880.1	CRO_T101484	CRO_T115540	CRO_T125603	CRO_T140841	Cac_g004405.t1	Cac_g011019.t1	Cac_g013830.t2	Cac_g017666.t1	Cac_g021966.t1	Cac_g031149.t1	evm_27.model.AmTr_v1.0_scaffold00021.237	evm_27.model.AmTr_v1.0_scaffold00048.133	evm_27.model.AmTr_v1.0_scaffold00116.22
OG0000261:	AT3G25050.1	AT4G13080.1	AT4G13090.1	AT4G37800.1	AT5G65730.1	CRO_T117206	CRO_T119624	CRO_T127689	Cac_g002643.t1	Cac_g005563.t1	Cac_g010272.t1	Cac_g028990.t1	evm_27.model.AmTr_v1.0_scaffold00019.360	evm_27.model.AmTr_v1.0_scaffold00026.110	evm_27.model.AmTr_v1.0_scaffold00026.112	evm_27.model.AmTr_v1.0_scaffold00026.114	evm_27.model.AmTr_v1.0_scaffold00026.117
OG0000262:	CRO_T100194	CRO_T100619	CRO_T105174	CRO_T105448	CRO_T115534	CRO_T119731	CRO_T119836	CRO_T120571	CRO_T120777	CRO_T120782	CRO_T126087	CRO_T126137	CRO_T130365	CRO_T131540	CRO_T131646	CRO_T136363	evm_27.model.AmTr_v1.0_scaffold00017.14
OG0000263:	AT1G22690.1	AT1G75750.1	AT2G18420.1	AT5G14920.1	CRO_T102313	CRO_T113005	CRO_T121220	CRO_T128572	Cac_g005737.t1	Cac_g014134.t1	Cac_g015803.t1	Cac_g027451.t1	evm_27.model.AmTr_v1.0_scaffold00017.1	evm_27.model.AmTr_v1.0_scaffold00041.272	evm_27.model.AmTr_v1.0_scaffold00052.17	evm_27.model.AmTr_v1.0_scaffold00090.100	evm_27.model.AmTr_v1.0_scaffold00151.13
OG0000264:	AT1G76420.1	AT2G24430.1	AT3G18400.1	AT5G53950.1	CRO_T102934	CRO_T124451	CRO_T136950	Cac_g000303.t1	Cac_g000889.t1	Cac_g018902.t1	Cac_g018903.t1	Cac_g019195.t1	Cac_g022030.t1	evm_27.model.AmTr_v1.0_scaffold00022.163	evm_27.model.AmTr_v1.0_scaffold00025.209	evm_27.model.AmTr_v1.0_scaffold00058.98	evm_27.model.AmTr_v1.0_scaffold00079.33
OG0000265:	AT1G22050.1	AT1G77870.1	AT3G01050.1	AT3G26980.1	AT4G24990.1	AT5G15460.1	CRO_T106794	CRO_T134149	CRO_T137726	Cac_g004272.t1	Cac_g009150.t1	Cac_g013138.t1	Cac_g014356.t1	Cac_g024264.t1	evm_27.model.AmTr_v1.0_scaffold00010.244	evm_27.model.AmTr_v1.0_scaffold00016.176	evm_27.model.AmTr_v1.0_scaffold00110.20
OG0000266:	AT1G04820.1	AT1G50010.1	AT4G14960.2	AT5G19770.1	AT5G19780.1	CRO_T111030	CRO_T115606	CRO_T129910	CRO_T137807	CRO_T140745	Cac_g008021.t1	Cac_g009232.t1	Cac_g023914.t1	Cac_g024549.t1	evm_27.model.AmTr_v1.0_scaffold00010.382	evm_27.model.AmTr_v1.0_scaffold00033.52	evm_27.model.AmTr_v1.0_scaffold00068.45
OG0000267:	AT3G09290.1	AT3G53820.1	AT5G43540.1	CRO_T100804	CRO_T108271	CRO_T117043	CRO_T133132	CRO_T139359	Cac_g001721.t1	Cac_g015345.t2	Cac_g015984.t1	Cac_g029462.t1	Cac_g032373.t1	Cac_g033762.t1	evm_27.model.AmTr_v1.0_scaffold00009.124	evm_27.model.AmTr_v1.0_scaffold00012.308	evm_27.model.AmTr_v1.0_scaffold00022.132
OG0000268:	AT1G63460.1	AT2G31570.1	AT2G48150.1	AT3G63080.1	AT4G11600.1	CRO_T119002	CRO_T132119	CRO_T132120	Cac_g006469.t1	Cac_g008125.t1	Cac_g015463.t2	Cac_g023408.t1	Cac_g023409.t1	evm_27.model.AmTr_v1.0_scaffold00009.276	evm_27.model.AmTr_v1.0_scaffold00009.277	evm_27.model.AmTr_v1.0_scaffold00029.252	evm_27.model.AmTr_v1.0_scaffold00066.38
OG0000269:	AT1G06340.1	AT1G09320.1	CRO_T103995	CRO_T104001	CRO_T108698	CRO_T120277	CRO_T124134	Cac_g012621.t1	Cac_g013275.t1	Cac_g013607.t1	Cac_g025252.t1	Cac_g026869.t1	evm_27.model.AmTr_v1.0_scaffold00005.40	evm_27.model.AmTr_v1.0_scaffold00006.208	evm_27.model.AmTr_v1.0_scaffold00050.94	evm_27.model.AmTr_v1.0_scaffold00086.5	evm_27.model.AmTr_v1.0_scaffold00097.3
OG0000270:	AT1G04220.1	AT2G26250.1	AT2G26640.1	AT5G43760.1	CRO_T102124	CRO_T121557	CRO_T137647	CRO_T137650	CRO_T139467	CRO_T139474	Cac_g001614.t1	Cac_g007298.t1	Cac_g008362.t1	Cac_g030075.t1	evm_27.model.AmTr_v1.0_scaffold00002.540	evm_27.model.AmTr_v1.0_scaffold00007.384	evm_27.model.AmTr_v1.0_scaffold00052.41
OG0000271:	AT1G18890.1	AT1G74740.1	AT2G31500.1	AT5G12480.1	AT5G19450.1	CRO_T104295	CRO_T116417	CRO_T118369	CRO_T131095	Cac_g006474.t1	Cac_g015756.t1	Cac_g020260.t1	Cac_g020762.t1	Cac_g022285.t1	Cac_g025590.t1	evm_27.model.AmTr_v1.0_scaffold00002.445	evm_27.model.AmTr_v1.0_scaffold00103.111
OG0000272:	AT1G21660.1	AT1G75310.1	AT4G12770.1	AT4G12780.1	AT4G36520.1	CRO_T108971	CRO_T117313	CRO_T127814	Cac_g001966.t1	Cac_g004039.t1	Cac_g005808.t1	Cac_g008958.t1	Cac_g014041.t2	Cac_g025408.t1	evm_27.model.AmTr_v1.0_scaffold00001.131	evm_27.model.AmTr_v1.0_scaffold00001.343	evm_27.model.AmTr_v1.0_scaffold00011.98
OG0000273:	AT4G04480.1	AT4G22030.1	CRO_T131377	CRO_T131378	Cac_g002958.t1	Cac_g024733.t1	Cac_g029839.t1	Cac_g029841.t1	Cac_g030676.t1	Cac_g030677.t1	Cac_g030678.t1	evm_27.model.AmTr_v1.0_scaffold00001.20	evm_27.model.AmTr_v1.0_scaffold00021.182	evm_27.model.AmTr_v1.0_scaffold00044.112	evm_27.model.AmTr_v1.0_scaffold00044.113	evm_27.model.AmTr_v1.0_scaffold00044.114	evm_27.model.AmTr_v1.0_scaffold00067.68
OG0000274:	CRO_T104505	CRO_T104529	CRO_T108862	CRO_T109599	CRO_T111478	CRO_T114050	CRO_T122334	CRO_T125463	CRO_T125490	CRO_T125759	CRO_T132819	CRO_T134797	CRO_T137347	CRO_T139864	CRO_T140452	CRO_T140957
OG0000275:	CRO_T104081	CRO_T107087	CRO_T107820	CRO_T109012	CRO_T109711	CRO_T109712	CRO_T110897	CRO_T110963	CRO_T113055	CRO_T113205	CRO_T125442	CRO_T125750	CRO_T132697	CRO_T136050	CRO_T137092	CRO_T138875
OG0000276:	AT3G11340.1	AT3G55700.1	AT5G05860.1	AT5G05870.1	AT5G05880.1	CRO_T131707	CRO_T131709	Cac_g008737.t1	Cac_g018414.t1	Cac_g018415.t1	Cac_g032389.t1	evm_27.model.AmTr_v1.0_scaffold00165.10	evm_27.model.AmTr_v1.0_scaffold00165.17	evm_27.model.AmTr_v1.0_scaffold00165.7	evm_27.model.AmTr_v1.0_scaffold00165.8	evm_27.model.AmTr_v1.0_scaffold00165.9
OG0000277:	AT1G10610.1	AT2G16910.1	CRO_T105056	CRO_T117278	Cac_g012420.t1	Cac_g019851.t1	evm_27.model.AmTr_v1.0_scaffold00084.29	evm_27.model.AmTr_v1.0_scaffold00084.30	evm_27.model.AmTr_v1.0_scaffold00100.17	evm_27.model.AmTr_v1.0_scaffold00100.18	evm_27.model.AmTr_v1.0_scaffold00100.19	evm_27.model.AmTr_v1.0_scaffold00100.43	evm_27.model.AmTr_v1.0_scaffold00100.44	evm_27.model.AmTr_v1.0_scaffold00100.45	evm_27.model.AmTr_v1.0_scaffold00100.57	evm_27.model.AmTr_v1.0_scaffold00100.58
OG0000278:	AT2G26560.1	AT4G37060.2	AT4G37070.2	CRO_T127961	CRO_T127962	CRO_T133100	Cac_g005921.t1	Cac_g005922.t1	Cac_g005923.t1	Cac_g005924.t1	Cac_g030630.t1	Cac_g030632.t1	evm_27.model.AmTr_v1.0_scaffold00126.15	evm_27.model.AmTr_v1.0_scaffold00126.18	evm_27.model.AmTr_v1.0_scaffold00126.19	evm_27.model.AmTr_v1.0_scaffold00126.23
OG0000279:	AT1G07090.1	AT2G31160.1	AT3G04510.1	AT5G28490.1	CRO_T114521	CRO_T117075	CRO_T117414	CRO_T127285	Cac_g001762.t2	Cac_g002062.t1	Cac_g015311.t1	Cac_g016032.t1	Cac_g024452.t1	evm_27.model.AmTr_v1.0_scaffold00067.31	evm_27.model.AmTr_v1.0_scaffold00153.20	evm_27.model.AmTr_v1.0_scaffold00155.8
OG0000280:	AT1G23750.1	AT2G33845.1	AT4G28440.1	CRO_T102411	CRO_T112321	CRO_T128518	CRO_T136942	CRO_T137913	Cac_g000885.t1	Cac_g012417.t1	Cac_g019196.t2	Cac_g022717.t1	Cac_g025052.t1	Cac_g031787.t1	Cac_g032153.t1	evm_27.model.AmTr_v1.0_scaffold00058.163
OG0000281:	AT1G49360.1	AT1G57790.1	AT2G44735.1	AT3G18720.1	AT3G56470.1	AT4G00893.1	AT4G10660.1	AT4G10695.1	AT4G10700.1	AT4G12370.1	AT4G12382.1	CRO_T125911	Cac_g027035.t1	evm_27.model.AmTr_v1.0_scaffold00057.209	evm_27.model.AmTr_v1.0_scaffold00057.74	evm_27.model.AmTr_v1.0_scaffold01742.1
OG0000282:	AT4G32800.1	AT5G11590.1	AT5G25810.1	CRO_T107838	CRO_T117719	CRO_T137251	Cac_g000537.t1	Cac_g001501.t1	Cac_g006879.t1	Cac_g007386.t2	Cac_g007387.t1	Cac_g007388.t1	Cac_g011709.t1	Cac_g029120.t1	evm_27.model.AmTr_v1.0_scaffold00056.41	evm_27.model.AmTr_v1.0_scaffold00111.25
OG0000283:	AT1G27770.1	AT2G22950.1	AT2G41560.1	AT3G57330.1	AT4G37640.1	CRO_T116310	CRO_T118583	CRO_T118877	CRO_T130003	Cac_g005599.t1	Cac_g023861.t1	Cac_g025365.t1	Cac_g029905.t1	Cac_g030200.t1	evm_27.model.AmTr_v1.0_scaffold00053.165	evm_27.model.AmTr_v1.0_scaffold00164.5
OG0000284:	AT1G80750.1	AT2G01250.1	AT2G44120.2	AT3G13580.3	CRO_T102179	CRO_T102182	CRO_T122961	CRO_T124305	Cac_g008263.t1	Cac_g017478.t2	Cac_g022234.t1	Cac_g027962.t1	evm_27.model.AmTr_v1.0_scaffold00048.220	evm_27.model.AmTr_v1.0_scaffold00056.81	evm_27.model.AmTr_v1.0_scaffold00061.212	evm_27.model.AmTr_v1.0_scaffold00086.103
OG0000285:	AT1G02500.1	AT2G36880.1	AT3G17390.1	AT4G01850.1	CRO_T102842	CRO_T106244	CRO_T134239	CRO_T137587	Cac_g012105.t1	Cac_g013292.t1	Cac_g018664.t1	Cac_g025820.t1	Cac_g026887.t1	Cac_g028515.t1	evm_27.model.AmTr_v1.0_scaffold00045.62	evm_27.model.AmTr_v1.0_scaffold00057.54
OG0000286:	AT1G02130.1	AT3G11730.1	AT4G17530.1	AT5G47200.1	CRO_T106270	CRO_T131849	Cac_g000132.t1	Cac_g000830.t1	Cac_g004781.t1	Cac_g009507.t1	Cac_g018164.t1	Cac_g018762.t1	Cac_g026476.t1	evm_27.model.AmTr_v1.0_scaffold00036.130	evm_27.model.AmTr_v1.0_scaffold00071.221	evm_27.model.AmTr_v1.0_scaffold00111.127
OG0000287:	AT2G46710.1	AT4G03100.1	AT5G22400.1	CRO_T114945	CRO_T119060	CRO_T125919	CRO_T134545	Cac_g012247.t1	Cac_g013116.t1	Cac_g015500.t1	Cac_g024069.t1	Cac_g027040.t1	Cac_g032511.t1	evm_27.model.AmTr_v1.0_scaffold00027.1	evm_27.model.AmTr_v1.0_scaffold00040.52	evm_27.model.AmTr_v1.0_scaffold00057.110
OG0000288:	AT2G23960.1	AT2G23970.1	AT4G30530.1	AT4G30540.1	AT4G30550.1	CRO_T104905	CRO_T104906	CRO_T104908	CRO_T104909	CRO_T129101	Cac_g006623.t1	Cac_g007962.t1	Cac_g008553.t1	evm_27.model.AmTr_v1.0_scaffold00025.345	evm_27.model.AmTr_v1.0_scaffold00025.351	evm_27.model.AmTr_v1.0_scaffold00025.352
OG0000289:	AT1G51600.1	AT3G21175.1	AT4G24470.3	CRO_T129096	CRO_T129842	CRO_T129843	Cac_g006140.t3	Cac_g006141.t1	Cac_g007959.t1	Cac_g009307.t1	Cac_g009308.t1	Cac_g022235.t1	Cac_g023951.t1	Cac_g023952.t1	evm_27.model.AmTr_v1.0_scaffold00019.427	evm_27.model.AmTr_v1.0_scaffold00033.200
OG0000290:	AT3G01430.1	AT3G48020.1	AT5G14890.1	AT5G25240.1	AT5G62865.1	CRO_T102253	CRO_T129646	CRO_T137898	Cac_g000374.t1	Cac_g008644.t1	Cac_g011957.t1	Cac_g014150.t1	Cac_g015822.t1	Cac_g016299.t1	evm_27.model.AmTr_v1.0_scaffold00019.225	evm_27.model.AmTr_v1.0_scaffold00026.81
OG0000291:	AT2G18910.1	CRO_T103186	Cac_g008326.t1	Cac_g008451.t1	Cac_g008453.t1	Cac_g025011.t1	evm_27.model.AmTr_v1.0_scaffold00019.299	evm_27.model.AmTr_v1.0_scaffold00019.302	evm_27.model.AmTr_v1.0_scaffold00019.304	evm_27.model.AmTr_v1.0_scaffold00019.308	evm_27.model.AmTr_v1.0_scaffold00019.309	evm_27.model.AmTr_v1.0_scaffold00019.311	evm_27.model.AmTr_v1.0_scaffold00019.313	evm_27.model.AmTr_v1.0_scaffold00144.26	evm_27.model.AmTr_v1.0_scaffold00656.1	evm_27.model.AmTr_v1.0_scaffold02905.1
OG0000292:	AT1G43650.1	AT5G64700.1	CRO_T120221	CRO_T120228	CRO_T129382	CRO_T136496	Cac_g004172.t1	Cac_g004173.t1	Cac_g004174.t1	Cac_g009086.t1	Cac_g009088.t1	Cac_g020870.t1	Cac_g033868.t2	evm_27.model.AmTr_v1.0_scaffold00018.61	evm_27.model.AmTr_v1.0_scaffold00040.6	evm_27.model.AmTr_v1.0_scaffold00040.8
OG0000293:	AT1G01030.1	AT2G36080.1	AT2G46870.1	AT3G11580.1	AT3G61970.1	AT5G06250.2	CRO_T128038	CRO_T129588	Cac_g000167.t1	Cac_g000295.t1	Cac_g019898.t1	Cac_g019900.t1	Cac_g027068.t1	Cac_g030986.t1	evm_27.model.AmTr_v1.0_scaffold00018.9	evm_27.model.AmTr_v1.0_scaffold00114.66
OG0000294:	AT1G33170.1	AT2G43200.1	AT2G45750.1	AT4G00750.1	AT4G10440.1	CRO_T112602	CRO_T125620	CRO_T128053	Cac_g000146.t1	Cac_g010087.t1	Cac_g011152.t1	Cac_g018316.t1	Cac_g031070.t1	evm_27.model.AmTr_v1.0_scaffold00018.118	evm_27.model.AmTr_v1.0_scaffold00066.17	evm_27.model.AmTr_v1.0_scaffold00069.73
OG0000295:	AT1G22650.1	AT1G35580.1	AT4G09510.1	AT4G34860.1	CRO_T105552	CRO_T113002	CRO_T127901	Cac_g005735.t1	Cac_g014514.t1	Cac_g019810.t1	Cac_g021781.t1	Cac_g027485.t1	Cac_g033453.t1	evm_27.model.AmTr_v1.0_scaffold00017.15	evm_27.model.AmTr_v1.0_scaffold00041.275	evm_27.model.AmTr_v1.0_scaffold00095.76
OG0000296:	AT2G39060.1	AT3G48740.1	AT4G25010.1	AT5G13170.1	AT5G23660.1	AT5G50790.1	AT5G50800.1	CRO_T102064	CRO_T104088	CRO_T119079	CRO_T126978	Cac_g007151.t1	Cac_g013133.t1	Cac_g017378.t1	Cac_g021247.t1	evm_27.model.AmTr_v1.0_scaffold00016.169
OG0000297:	AT5G24090.1	CRO_T113792	CRO_T132262	Cac_g004456.t1	Cac_g009982.t1	Cac_g009984.t1	Cac_g009985.t1	Cac_g011059.t1	Cac_g011065.t1	Cac_g028315.t1	evm_27.model.AmTr_v1.0_scaffold00014.107	evm_27.model.AmTr_v1.0_scaffold00095.151	evm_27.model.AmTr_v1.0_scaffold00095.61	evm_27.model.AmTr_v1.0_scaffold00095.62	evm_27.model.AmTr_v1.0_scaffold00095.63	evm_27.model.AmTr_v1.0_scaffold00111.15
OG0000298:	AT2G24630.1	AT3G07330.1	AT3G28180.1	AT4G07960.1	AT4G31590.1	CRO_T129951	CRO_T137886	Cac_g001916.t1	Cac_g006085.t1	Cac_g022692.t1	Cac_g023889.t1	Cac_g030879.t1	Cac_g032771.t1	evm_27.model.AmTr_v1.0_scaffold00013.213	evm_27.model.AmTr_v1.0_scaffold00019.171	evm_27.model.AmTr_v1.0_scaffold00065.27
OG0000299:	AT2G25760.2	AT3G03940.1	AT3G13670.1	AT5G18190.1	CRO_T115644	CRO_T139206	CRO_T140826	Cac_g000557.t2	Cac_g007398.t1	Cac_g017669.t1	Cac_g024433.t1	Cac_g025791.t1	Cac_g029125.t1	evm_27.model.AmTr_v1.0_scaffold00024.135	evm_27.model.AmTr_v1.0_scaffold00056.76	evm_27.model.AmTr_v1.0_scaffold00078.179
OG0000300:	AT1G74310.1	AT2G25140.1	AT3G45450.1	AT3G48870.1	AT4G14670.1	AT5G15450.1	AT5G50920.1	AT5G51070.1	CRO_T107144	CRO_T115680	CRO_T116742	evm_27.model.AmTr_v1.0_scaffold00016.120	evm_27.model.AmTr_v1.0_scaffold00016.342	evm_27.model.AmTr_v1.0_scaffold00065.151	evm_27.model.AmTr_v1.0_scaffold00086.64	evm_27.model.AmTr_v1.0_scaffold00110.17
OG0000301:	AT1G33840.1	AT2G14560.1	AT3G11740.1	AT3G16900.1	AT5G01750.2	CRO_T126523	CRO_T126527	CRO_T126528	CRO_T128479	Cac_g009730.t1	Cac_g017797.t1	Cac_g021586.t1	Cac_g021587.t1	Cac_g030759.t1	Cac_g033906.t1	evm_27.model.AmTr_v1.0_scaffold00007.180
OG0000302:	AT3G11100.1	AT3G14180.1	AT3G58630.1	AT5G05550.2	CRO_T101128	CRO_T103979	CRO_T124617	Cac_g018500.t1	Cac_g022013.t1	Cac_g022173.t1	Cac_g024168.t1	Cac_g025247.t1	Cac_g032106.t1	evm_27.model.AmTr_v1.0_scaffold00007.2	evm_27.model.AmTr_v1.0_scaffold00007.338	evm_27.model.AmTr_v1.0_scaffold00021.30
OG0000303:	AT2G26940.1	CRO_T116195	CRO_T138589	Cac_g001220.t1	Cac_g003122.t1	evm_27.model.AmTr_v1.0_scaffold00007.14	evm_27.model.AmTr_v1.0_scaffold00058.80	evm_27.model.AmTr_v1.0_scaffold00061.46	evm_27.model.AmTr_v1.0_scaffold00074.125	evm_27.model.AmTr_v1.0_scaffold00074.126	evm_27.model.AmTr_v1.0_scaffold00090.1	evm_27.model.AmTr_v1.0_scaffold00090.2	evm_27.model.AmTr_v1.0_scaffold00090.22	evm_27.model.AmTr_v1.0_scaffold00090.4	evm_27.model.AmTr_v1.0_scaffold00117.3	evm_27.model.AmTr_v1.0_scaffold03903.1
OG0000304:	AT1G49290.1	AT1G64870.1	AT3G45200.1	AT5G11220.1	AT5G13620.1	AT5G24355.1	CRO_T107778	CRO_T136554	Cac_g000433.t1	Cac_g003265.t1	evm_27.model.AmTr_v1.0_scaffold00006.280	evm_27.model.AmTr_v1.0_scaffold00010.485	evm_27.model.AmTr_v1.0_scaffold00010.486	evm_27.model.AmTr_v1.0_scaffold01092.1	evm_27.model.AmTr_v1.0_scaffold01092.2	evm_27.model.AmTr_v1.0_scaffold02744.1
OG0000305:	AT3G28150.1	AT5G15890.1	AT5G15900.1	CRO_T132979	CRO_T132982	CRO_T137887	Cac_g003460.t1	Cac_g003461.t1	Cac_g003462.t1	Cac_g003465.t1	Cac_g005252.t1	Cac_g022694.t2	evm_27.model.AmTr_v1.0_scaffold00006.283	evm_27.model.AmTr_v1.0_scaffold00006.284	evm_27.model.AmTr_v1.0_scaffold00006.286	evm_27.model.AmTr_v1.0_scaffold00088.80
OG0000306:	AT1G22990.1	AT4G08570.1	AT4G39700.1	AT5G17450.1	CRO_T106749	CRO_T116129	CRO_T132705	Cac_g002446.t1	Cac_g003552.t1	Cac_g004280.t1	Cac_g005402.t1	Cac_g013426.t1	Cac_g013429.t1	Cac_g019387.t1	evm_27.model.AmTr_v1.0_scaffold00005.225	evm_27.model.AmTr_v1.0_scaffold00010.219
OG0000307:	CRO_T121133	CRO_T127889	Cac_g003777.t2	Cac_g005085.t1	Cac_g006731.t1	Cac_g016884.t1	Cac_g022466.t1	Cac_g023129.t1	Cac_g033976.t1	evm_27.model.AmTr_v1.0_scaffold00003.34	evm_27.model.AmTr_v1.0_scaffold00014.121	evm_27.model.AmTr_v1.0_scaffold00031.78	evm_27.model.AmTr_v1.0_scaffold00031.81	evm_27.model.AmTr_v1.0_scaffold00099.114	evm_27.model.AmTr_v1.0_scaffold00114.24	evm_27.model.AmTr_v1.0_scaffold00114.33
OG0000308:	AT3G28960.1	AT5G15240.1	CRO_T128696	CRO_T131367	Cac_g010798.t1	Cac_g019623.t1	Cac_g032846.t1	evm_27.model.AmTr_v1.0_scaffold00009.285	evm_27.model.AmTr_v1.0_scaffold00010.133	evm_27.model.AmTr_v1.0_scaffold00010.361	evm_27.model.AmTr_v1.0_scaffold00010.362	evm_27.model.AmTr_v1.0_scaffold00010.363	evm_27.model.AmTr_v1.0_scaffold00010.364	evm_27.model.AmTr_v1.0_scaffold00029.69	evm_27.model.AmTr_v1.0_scaffold01058.1	evm_27.model.AmTr_v1.0_scaffold01234.1
OG0000309:	AT4G13260.1	AT4G32540.1	AT5G11320.1	AT5G25620.2	CRO_T107898	CRO_T119232	CRO_T137602	CRO_T137605	Cac_g000472.t1	Cac_g000507.t1	Cac_g001566.t1	Cac_g007347.t1	Cac_g011754.t1	evm_27.model.AmTr_v1.0_scaffold00002.564	evm_27.model.AmTr_v1.0_scaffold00122.41	evm_27.model.AmTr_v1.0_scaffold00218.8
OG0000310:	AT1G04260.1	AT1G08770.1	AT1G55190.1	AT3G13710.1	AT3G13720.1	CRO_T117020	CRO_T137652	CRO_T137981	CRO_T139434	Cac_g006758.t1	Cac_g015364.t2	Cac_g015952.t1	Cac_g022127.t1	Cac_g023575.t1	Cac_g029702.t1	evm_27.model.AmTr_v1.0_scaffold00002.497
OG0000311:	AT1G25480.1	AT1G68600.1	AT2G17470.1	AT3G18440.1	CRO_T101233	CRO_T102954	CRO_T109917	CRO_T109935	Cac_g010942.t1	Cac_g013545.t1	Cac_g016355.t1	Cac_g018917.t2	Cac_g019505.t1	Cac_g031278.t2	evm_27.model.AmTr_v1.0_scaffold00002.69	evm_27.model.AmTr_v1.0_scaffold00002.70
OG0000312:	CRO_T114372	CRO_T121740	CRO_T134761	CRO_T134762	CRO_T139557	Cac_g015384.t1	Cac_g025755.t1	Cac_g033390.t1	Cac_g033555.t1	Cac_g033556.t1	Cac_g033558.t1	Cac_g033559.t1	Cac_g033561.t1	evm_27.model.AmTr_v1.0_scaffold00002.582	evm_27.model.AmTr_v1.0_scaffold00002.583	evm_27.model.AmTr_v1.0_scaffold00002.584
OG0000313:	evm_27.model.AmTr_v1.0_scaffold00001.355	evm_27.model.AmTr_v1.0_scaffold00017.240	evm_27.model.AmTr_v1.0_scaffold00017.242	evm_27.model.AmTr_v1.0_scaffold00017.244	evm_27.model.AmTr_v1.0_scaffold00017.245	evm_27.model.AmTr_v1.0_scaffold00030.212	evm_27.model.AmTr_v1.0_scaffold00031.69	evm_27.model.AmTr_v1.0_scaffold00040.13	evm_27.model.AmTr_v1.0_scaffold00040.29	evm_27.model.AmTr_v1.0_scaffold00040.60	evm_27.model.AmTr_v1.0_scaffold00040.76	evm_27.model.AmTr_v1.0_scaffold00040.91	evm_27.model.AmTr_v1.0_scaffold00040.93	evm_27.model.AmTr_v1.0_scaffold00040.94	evm_27.model.AmTr_v1.0_scaffold00040.96	evm_27.model.AmTr_v1.0_scaffold00040.97
OG0000314:	AT3G13750.1	AT3G52840.1	AT4G26140.1	AT4G36360.1	AT5G56870.1	CRO_T121281	CRO_T134527	CRO_T137990	Cac_g001445.t1	Cac_g003849.t1	Cac_g006754.t1	Cac_g011666.t1	Cac_g022125.t1	Cac_g029713.t1	evm_27.model.AmTr_v1.0_scaffold00002.334	evm_27.model.AmTr_v1.0_scaffold00136.60
OG0000315:	AT3G12620.1	AT3G51370.1	AT3G55050.1	AT4G38520.1	AT5G66080.1	CRO_T105039	CRO_T121160	CRO_T126704	CRO_T126959	Cac_g003759.t1	Cac_g011600.t1	Cac_g012021.t1	Cac_g014464.t1	Cac_g019859.t2	evm_27.model.AmTr_v1.0_scaffold00001.113	evm_27.model.AmTr_v1.0_scaffold00023.135
OG0000316:	ATCG00770.1	CRO_T100309	CRO_T101845	CRO_T105553	CRO_T108264	CRO_T114502	CRO_T116215	CRO_T116623	CRO_T117549	CRO_T120284	CRO_T122476	CRO_T122842	CRO_T127269	CRO_T136600	CRO_T137107
OG0000317:	AT3G46650.1	AT3G46660.1	AT3G46670.1	AT3G46680.1	AT3G46690.1	AT3G46700.1	AT3G46720.1	AT5G38010.1	AT5G38040.1	AT5G59580.1	AT5G59590.1	CRO_T131354	CRO_T131356	CRO_T139245	CRO_T140755
OG0000318:	AT2G17060.1	AT3G51570.1	AT4G12010.1	AT4G19470.1	AT4G19510.1	AT4G19530.1	AT4G36150.1	AT5G17880.1	AT5G44870.1	AT5G45060.1	AT5G45200.1	AT5G45230.1	AT5G45250.1	Cac_g016452.t1	Cac_g034168.t1
OG0000319:	AT1G66540.1	AT2G23190.1	AT2G23220.1	AT3G28740.1	AT4G37320.1	AT4G37330.1	AT4G37340.1	AT4G37360.1	AT4G37370.1	AT4G37430.1	AT5G36220.1	CRO_T125644	Cac_g002739.t1	Cac_g009609.t1	Cac_g029826.t1
OG0000320:	ATCG00065.1	ATCG00905.1	ATCG01230.1	CRO_T106817	CRO_T115332	CRO_T123225	CRO_T123828	CRO_T124344	CRO_T124855	CRO_T126768	CRO_T134002	CRO_T136205	CRO_T139292	Cac_g014604.t1	evm_27.model.AmTr_v1.0_scaffold02071.2
OG0000321:	AT1G75580.1	AT2G16580.1	AT2G21220.1	AT4G34760.1	AT4G38860.1	CRO_T127607	CRO_T127884	Cac_g003810.t1	Cac_g005751.t1	Cac_g011638.t1	Cac_g014538.t1	Cac_g019792.t1	Cac_g021794.t1	evm_27.model.AmTr_v1.0_scaffold00204.11	evm_27.model.AmTr_v1.0_scaffold00245.2
OG0000322:	CRO_T111328	CRO_T130577	CRO_T130596	CRO_T130887	Cac_g005440.t1	Cac_g005442.t1	Cac_g005443.t1	evm_27.model.AmTr_v1.0_scaffold00166.35	evm_27.model.AmTr_v1.0_scaffold00174.11	evm_27.model.AmTr_v1.0_scaffold00181.10	evm_27.model.AmTr_v1.0_scaffold00181.22	evm_27.model.AmTr_v1.0_scaffold00181.23	evm_27.model.AmTr_v1.0_scaffold00181.30	evm_27.model.AmTr_v1.0_scaffold00181.31	evm_27.model.AmTr_v1.0_scaffold02359.1
OG0000323:	AT2G26975.1	AT2G37925.1	AT3G46900.1	AT5G59030.1	AT5G59040.1	CRO_T100934	CRO_T100936	CRO_T140727	CRO_T140728	CRO_T140730	Cac_g002166.t1	Cac_g002167.t1	Cac_g030511.t1	evm_27.model.AmTr_v1.0_scaffold00165.19	evm_27.model.AmTr_v1.0_scaffold00165.20
OG0000324:	AT3G14250.1	AT3G53690.1	CRO_T107176	CRO_T110291	CRO_T129906	Cac_g001328.t1	Cac_g006110.t1	Cac_g007088.t1	Cac_g017430.t1	Cac_g017431.t1	Cac_g023917.t1	evm_27.model.AmTr_v1.0_scaffold00129.89	evm_27.model.AmTr_v1.0_scaffold00129.90	evm_27.model.AmTr_v1.0_scaffold00129.91	evm_27.model.AmTr_v1.0_scaffold00129.93
OG0000325:	AT1G21550.1	CRO_T117561	CRO_T117887	Cac_g004060.t1	Cac_g008975.t1	evm_27.model.AmTr_v1.0_scaffold00121.39	evm_27.model.AmTr_v1.0_scaffold00239.2	evm_27.model.AmTr_v1.0_scaffold00263.4	evm_27.model.AmTr_v1.0_scaffold00263.6	evm_27.model.AmTr_v1.0_scaffold00316.1	evm_27.model.AmTr_v1.0_scaffold00316.2	evm_27.model.AmTr_v1.0_scaffold00316.3	evm_27.model.AmTr_v1.0_scaffold01571.1	evm_27.model.AmTr_v1.0_scaffold02547.1	evm_27.model.AmTr_v1.0_scaffold04023.1
OG0000326:	AT3G10480.3	AT3G10490.2	AT3G10500.1	AT5G04410.1	CRO_T126752	CRO_T126753	Cac_g020902.t1	Cac_g020903.t1	Cac_g020904.t2	Cac_g033182.t1	Cac_g033183.t1	Cac_g033184.t1	Cac_g033738.t1	Cac_g033739.t1	evm_27.model.AmTr_v1.0_scaffold00140.39
OG0000327:	AT3G08580.1	AT4G28390.1	AT5G13490.1	AT5G17400.1	CRO_T100278	CRO_T103081	CRO_T135380	CRO_T135900	Cac_g017617.t2	Cac_g023292.t1	Cac_g026199.t1	Cac_g032891.t1	evm_27.model.AmTr_v1.0_scaffold00077.19	evm_27.model.AmTr_v1.0_scaffold00160.25	evm_27.model.AmTr_v1.0_scaffold00183.4
OG0000328:	AT2G45830.1	AT3G48980.1	AT3G61270.1	AT5G23850.1	CRO_T112633	CRO_T112634	CRO_T135092	CRO_T135094	Cac_g004522.t1	Cac_g010063.t1	Cac_g011134.t2	Cac_g011135.t1	Cac_g011252.t2	Cac_g018350.t1	evm_27.model.AmTr_v1.0_scaffold00076.31
OG0000329:	CRO_T102710	CRO_T128132	CRO_T138877	CRO_T140372	Cac_g008454.t2	Cac_g018167.t1	Cac_g021498.t1	Cac_g031342.t1	evm_27.model.AmTr_v1.0_scaffold00065.118	evm_27.model.AmTr_v1.0_scaffold00065.121	evm_27.model.AmTr_v1.0_scaffold00065.122	evm_27.model.AmTr_v1.0_scaffold00065.124	evm_27.model.AmTr_v1.0_scaffold00065.125	evm_27.model.AmTr_v1.0_scaffold00065.127	evm_27.model.AmTr_v1.0_scaffold02674.1
OG0000330:	AT1G05300.1	AT2G32270.1	AT3G12750.1	CRO_T116667	CRO_T116671	CRO_T123078	CRO_T123083	CRO_T138678	Cac_g003197.t1	Cac_g013601.t1	Cac_g013602.t1	Cac_g013603.t1	Cac_g019088.t1	Cac_g028367.t1	evm_27.model.AmTr_v1.0_scaffold00062.177
OG0000331:	AT1G47840.1	AT2G19860.1	AT4G29130.1	AT4G37840.1	CRO_T117694	CRO_T119617	CRO_T127896	CRO_T137206	Cac_g001524.t1	Cac_g005557.t1	Cac_g006846.t1	Cac_g021784.t1	evm_27.model.AmTr_v1.0_scaffold00056.128	evm_27.model.AmTr_v1.0_scaffold00199.3	evm_27.model.AmTr_v1.0_scaffold00254.6
OG0000332:	AT2G07725.1	ATMG00210.1	CRO_T112833	CRO_T118543	CRO_T120884	Cac_g030169.t1	evm_27.model.AmTr_v1.0_scaffold00054.90	evm_27.model.AmTr_v1.0_scaffold00093.58	evm_27.model.AmTr_v1.0_scaffold00127.19	evm_27.model.AmTr_v1.0_scaffold00189.1	evm_27.model.AmTr_v1.0_scaffold00251.3	evm_27.model.AmTr_v1.0_scaffold00363.1	evm_27.model.AmTr_v1.0_scaffold00370.1	evm_27.model.AmTr_v1.0_scaffold00376.1	evm_27.model.AmTr_v1.0_scaffold00670.1
OG0000333:	AT2G35612.1	AT3G50610.1	AT5G66816.1	CRO_T133098	Cac_g017958.t1	Cac_g026718.t1	Cac_g031941.t1	evm_27.model.AmTr_v1.0_scaffold00054.1	evm_27.model.AmTr_v1.0_scaffold00054.5	evm_27.model.AmTr_v1.0_scaffold00240.1	evm_27.model.AmTr_v1.0_scaffold00240.3	evm_27.model.AmTr_v1.0_scaffold00240.4	evm_27.model.AmTr_v1.0_scaffold00270.1	evm_27.model.AmTr_v1.0_scaffold00270.2	evm_27.model.AmTr_v1.0_scaffold00676.1
OG0000334:	AT1G13460.1	AT3G21650.1	AT4G15415.2	AT5G25510.1	CRO_T119318	CRO_T134081	Cac_g001595.t2	Cac_g007323.t1	Cac_g011795.t1	Cac_g014262.t2	Cac_g024332.t2	Cac_g032929.t1	evm_27.model.AmTr_v1.0_scaffold00042.2	evm_27.model.AmTr_v1.0_scaffold00049.40	evm_27.model.AmTr_v1.0_scaffold00123.4
OG0000335:	AT2G27740.1	AT2G36355.1	AT2G36410.1	AT3G09980.1	AT3G52900.1	AT3G52920.1	AT5G03660.1	CRO_T116584	CRO_T140915	Cac_g012203.t1	Cac_g022548.t1	Cac_g026960.t1	Cac_g028752.t1	Cac_g030485.t1	evm_27.model.AmTr_v1.0_scaffold00040.188
OG0000336:	AT1G30100.1	AT1G78390.1	AT3G14440.1	AT3G24220.1	CRO_T106052	CRO_T110149	CRO_T125756	Cac_g012688.t1	Cac_g017164.t1	Cac_g017728.t1	Cac_g026541.t1	Cac_g030299.t1	Cac_g034200.t1	evm_27.model.AmTr_v1.0_scaffold00039.158	evm_27.model.AmTr_v1.0_scaffold00092.158
OG0000337:	AT1G26480.1	AT1G34760.1	AT2G42590.3	CRO_T104003	CRO_T106912	CRO_T127000	Cac_g004322.t3	Cac_g010722.t2	Cac_g012618.t2	Cac_g023725.t1	Cac_g024176.t1	Cac_g028084.t1	Cac_g032114.t1	evm_27.model.AmTr_v1.0_scaffold00038.149	evm_27.model.AmTr_v1.0_scaffold00110.99
OG0000338:	Cac_g009350.t1	Cac_g009353.t1	Cac_g009357.t1	Cac_g009359.t1	evm_27.model.AmTr_v1.0_scaffold00038.190	evm_27.model.AmTr_v1.0_scaffold00038.199	evm_27.model.AmTr_v1.0_scaffold00038.204	evm_27.model.AmTr_v1.0_scaffold00038.206	evm_27.model.AmTr_v1.0_scaffold00038.208	evm_27.model.AmTr_v1.0_scaffold00038.227	evm_27.model.AmTr_v1.0_scaffold00038.231	evm_27.model.AmTr_v1.0_scaffold00038.233	evm_27.model.AmTr_v1.0_scaffold00064.87	evm_27.model.AmTr_v1.0_scaffold00176.27	evm_27.model.AmTr_v1.0_scaffold02378.1
OG0000339:	AT5G49690.1	AT5G65550.1	CRO_T108399	CRO_T108400	CRO_T108401	CRO_T129091	CRO_T129841	Cac_g002582.t1	Cac_g005512.t1	Cac_g006142.t1	Cac_g007958.t1	Cac_g010010.t1	evm_27.model.AmTr_v1.0_scaffold00033.204	evm_27.model.AmTr_v1.0_scaffold00033.207	evm_27.model.AmTr_v1.0_scaffold00033.210
OG0000340:	AT1G58340.1	AT4G23030.1	CRO_T123694	CRO_T129902	CRO_T132053	Cac_g006113.t1	Cac_g011162.t1	Cac_g011296.t1	Cac_g018309.t1	Cac_g023363.t2	Cac_g023919.t1	Cac_g032287.t1	evm_27.model.AmTr_v1.0_scaffold00033.29	evm_27.model.AmTr_v1.0_scaffold00068.163	evm_27.model.AmTr_v1.0_scaffold00069.90
OG0000341:	AT2G35960.1	AT2G35970.1	AT3G11660.1	AT3G44220.1	AT3G52470.1	AT4G09590.1	AT5G06330.1	AT5G22200.1	CRO_T115206	CRO_T117761	Cac_g004958.t1	Cac_g019929.t1	Cac_g024027.t1	Cac_g031013.t1	evm_27.model.AmTr_v1.0_scaffold00030.157
OG0000342:	AT1G23150.1	AT1G70780.1	CRO_T106014	CRO_T106411	Cac_g009520.t1	Cac_g011425.t1	Cac_g013399.t1	Cac_g020389.t1	Cac_g029307.t1	Cac_g030332.t1	evm_27.model.AmTr_v1.0_scaffold00028.114	evm_27.model.AmTr_v1.0_scaffold00130.1	evm_27.model.AmTr_v1.0_scaffold00130.2	evm_27.model.AmTr_v1.0_scaffold00130.23	evm_27.model.AmTr_v1.0_scaffold00364.1
OG0000343:	AT1G54160.1	AT3G14020.1	AT3G20910.1	AT5G12840.1	CRO_T116430	CRO_T140551	Cac_g017595.t1	Cac_g020757.t1	Cac_g026730.t1	Cac_g028159.t2	Cac_g029233.t1	Cac_g029775.t1	evm_27.model.AmTr_v1.0_scaffold00024.166	evm_27.model.AmTr_v1.0_scaffold00048.153	evm_27.model.AmTr_v1.0_scaffold00103.102
OG0000344:	AT5G35550.1	CRO_T122489	Cac_g001390.t1	Cac_g003281.t1	Cac_g003282.t1	Cac_g003283.t1	Cac_g016795.t1	Cac_g022083.t1	Cac_g028888.t1	Cac_g029367.t1	evm_27.model.AmTr_v1.0_scaffold00024.221	evm_27.model.AmTr_v1.0_scaffold00024.222	evm_27.model.AmTr_v1.0_scaffold00024.223	evm_27.model.AmTr_v1.0_scaffold00024.329	evm_27.model.AmTr_v1.0_scaffold00048.187
OG0000345:	AT2G20340.1	AT4G28680.2	CRO_T113480	CRO_T117124	CRO_T125328	Cac_g018974.t1	Cac_g023139.t1	Cac_g026054.t1	Cac_g026482.t1	Cac_g026483.t1	evm_27.model.AmTr_v1.0_scaffold00024.238	evm_27.model.AmTr_v1.0_scaffold00024.87	evm_27.model.AmTr_v1.0_scaffold00039.140	evm_27.model.AmTr_v1.0_scaffold00092.24	evm_27.model.AmTr_v1.0_scaffold00092.26
OG0000346:	CRO_T113541	CRO_T113542	CRO_T113543	CRO_T113545	CRO_T113550	CRO_T123682	CRO_T126748	Cac_g014303.t1	Cac_g014312.t1	Cac_g014318.t1	Cac_g020325.t2	Cac_g020519.t1	Cac_g024840.t1	evm_27.model.AmTr_v1.0_scaffold00022.147	evm_27.model.AmTr_v1.0_scaffold00052.109
OG0000347:	AT1G73730.1	AT2G27050.1	AT3G20770.1	AT5G10120.1	AT5G21120.1	AT5G65100.1	CRO_T118406	CRO_T123049	Cac_g002460.t1	Cac_g005118.t2	Cac_g020657.t1	Cac_g020683.t3	Cac_g030918.t1	evm_27.model.AmTr_v1.0_scaffold00022.260	evm_27.model.AmTr_v1.0_scaffold00119.91
OG0000348:	AT4G18800.1	AT5G45750.1	AT5G60860.1	CRO_T102484	CRO_T103916	CRO_T104070	CRO_T116829	CRO_T133488	Cac_g025017.t1	Cac_g025218.t1	Cac_g029299.t1	Cac_g029502.t1	evm_27.model.AmTr_v1.0_scaffold00021.150	evm_27.model.AmTr_v1.0_scaffold00108.39	evm_27.model.AmTr_v1.0_scaffold00130.15
OG0000349:	AT1G28280.1	AT1G80450.1	AT2G33780.1	AT3G15300.1	CRO_T103331	CRO_T137003	Cac_g000314.t1	Cac_g000905.t1	Cac_g007630.t1	Cac_g014832.t1	Cac_g017519.t1	Cac_g019175.t1	Cac_g025072.t1	Cac_g026339.t1	evm_27.model.AmTr_v1.0_scaffold00019.51
OG0000350:	AT1G09380.1	CRO_T108720	Cac_g026875.t1	evm_27.model.AmTr_v1.0_scaffold00017.37	evm_27.model.AmTr_v1.0_scaffold00055.39	evm_27.model.AmTr_v1.0_scaffold00055.43	evm_27.model.AmTr_v1.0_scaffold00055.49	evm_27.model.AmTr_v1.0_scaffold00055.53	evm_27.model.AmTr_v1.0_scaffold00055.55	evm_27.model.AmTr_v1.0_scaffold00055.58	evm_27.model.AmTr_v1.0_scaffold00055.59	evm_27.model.AmTr_v1.0_scaffold00055.61	evm_27.model.AmTr_v1.0_scaffold00088.158	evm_27.model.AmTr_v1.0_scaffold00131.67	evm_27.model.AmTr_v1.0_scaffold00131.68
OG0000351:	AT1G55310.3	AT3G13570.1	AT3G55460.1	AT5G18810.1	CRO_T115593	CRO_T131602	CRO_T140768	Cac_g020053.t1	Cac_g022885.t2	Cac_g024535.t2	Cac_g032461.t1	evm_27.model.AmTr_v1.0_scaffold00012.170	evm_27.model.AmTr_v1.0_scaffold00012.171	evm_27.model.AmTr_v1.0_scaffold00068.93	evm_27.model.AmTr_v1.0_scaffold00197.8
OG0000352:	AT1G07530.1	AT2G29060.1	AT2G37650.1	CRO_T100714	CRO_T131619	CRO_T133166	Cac_g002219.t2	Cac_g002220.t2	Cac_g015092.t1	Cac_g021457.t1	Cac_g027872.t1	Cac_g027873.t2	Cac_g029438.t1	Cac_g032465.t1	evm_27.model.AmTr_v1.0_scaffold00012.209
OG0000353:	AT1G14870.1	AT1G14880.1	AT1G68630.1	AT5G35525.1	CRO_T109926	CRO_T131056	CRO_T131065	Cac_g009539.t1	Cac_g013381.t1	Cac_g013547.t1	Cac_g013548.t1	Cac_g020401.t1	Cac_g020403.t1	evm_27.model.AmTr_v1.0_scaffold00010.16	evm_27.model.AmTr_v1.0_scaffold00010.17
OG0000354:	AT1G51070.2	AT3G23210.1	AT4G14410.1	AT5G54680.1	CRO_T119474	CRO_T127185	CRO_T131499	Cac_g001007.t1	Cac_g016000.t1	Cac_g019006.t1	Cac_g023177.t1	Cac_g033282.t1	evm_27.model.AmTr_v1.0_scaffold00009.105	evm_27.model.AmTr_v1.0_scaffold00029.122	evm_27.model.AmTr_v1.0_scaffold00098.54
OG0000355:	AT2G32830.1	AT2G38940.1	AT3G54700.1	AT5G43350.1	AT5G43360.1	CRO_T117062	CRO_T127243	CRO_T127247	CRO_T127254	Cac_g001748.t1	Cac_g006179.t1	Cac_g015323.t1	Cac_g016018.t1	Cac_g016020.t1	evm_27.model.AmTr_v1.0_scaffold00009.73
OG0000356:	AT2G43870.1	AT2G43890.1	AT3G59850.1	CRO_T123714	CRO_T123715	CRO_T123716	CRO_T124063	CRO_T124073	CRO_T131325	CRO_T135974	Cac_g030273.t1	Cac_g030277.t1	Cac_g033927.t1	evm_27.model.AmTr_v1.0_scaffold00009.347	evm_27.model.AmTr_v1.0_scaffold00066.130
OG0000357:	AT1G01200.1	AT3G12160.1	AT5G47960.1	AT5G65270.1	CRO_T100120	CRO_T109669	CRO_T115984	CRO_T125926	Cac_g002520.t2	Cac_g005458.t1	Cac_g009900.t1	Cac_g029742.t1	Cac_g032904.t1	evm_27.model.AmTr_v1.0_scaffold00008.8	evm_27.model.AmTr_v1.0_scaffold00022.299
OG0000358:	AT2G24370.1	AT4G31230.1	AT5G12000.1	AT5G26150.1	CRO_T120426	CRO_T124483	CRO_T125629	CRO_T133931	Cac_g008379.t1	Cac_g028922.t1	Cac_g029605.t1	Cac_g032318.t1	evm_27.model.AmTr_v1.0_scaffold00007.396	evm_27.model.AmTr_v1.0_scaffold00025.266	evm_27.model.AmTr_v1.0_scaffold00146.65
OG0000359:	AT1G12140.1	AT1G12160.1	AT1G12200.1	AT1G62540.1	AT1G62560.1	AT1G62570.1	AT1G62600.1	AT1G62620.1	AT1G63370.1	AT1G65860.1	CRO_T131950	Cac_g011404.t2	Cac_g011405.t1	Cac_g028623.t1	evm_27.model.AmTr_v1.0_scaffold00007.125
OG0000360:	AT5G05340.1	CRO_T103939	CRO_T126470	CRO_T138768	Cac_g002034.t1	Cac_g009721.t1	Cac_g018546.t1	Cac_g021491.t1	Cac_g028030.t1	Cac_g030460.t1	evm_27.model.AmTr_v1.0_scaffold00007.230	evm_27.model.AmTr_v1.0_scaffold00007.232	evm_27.model.AmTr_v1.0_scaffold00077.150	evm_27.model.AmTr_v1.0_scaffold00077.2	evm_27.model.AmTr_v1.0_scaffold00170.14
OG0000361:	AT1G60800.1	AT2G23950.1	AT3G25560.3	AT4G30520.1	AT5G16000.1	CRO_T104868	CRO_T113431	CRO_T128492	Cac_g003447.t1	Cac_g006620.t1	Cac_g010635.t1	Cac_g023808.t1	evm_27.model.AmTr_v1.0_scaffold00006.234	evm_27.model.AmTr_v1.0_scaffold00019.81	evm_27.model.AmTr_v1.0_scaffold00085.109
OG0000362:	AT1G12070.1	AT1G62450.1	AT3G07880.1	CRO_T102598	CRO_T117096	Cac_g003010.t1	Cac_g012802.t1	Cac_g015287.t1	Cac_g017289.t1	Cac_g025857.t1	Cac_g028233.t1	Cac_g029894.t1	evm_27.model.AmTr_v1.0_scaffold00005.55	evm_27.model.AmTr_v1.0_scaffold00055.115	evm_27.model.AmTr_v1.0_scaffold00067.177
OG0000363:	CRO_T121624	CRO_T122737	CRO_T122747	Cac_g001682.t1	Cac_g001684.t1	Cac_g001685.t1	Cac_g007000.t1	Cac_g011862.t1	Cac_g011863.t1	Cac_g017545.t1	Cac_g029050.t1	Cac_g032649.t1	evm_27.model.AmTr_v1.0_scaffold00004.192	evm_27.model.AmTr_v1.0_scaffold00078.4	evm_27.model.AmTr_v1.0_scaffold00078.5
OG0000364:	AT1G25340.1	AT1G48000.1	AT1G68320.1	AT3G06490.1	AT5G49620.2	CRO_T130379	CRO_T134259	Cac_g006424.t1	Cac_g013511.t1	Cac_g016377.t1	Cac_g018893.t1	Cac_g019463.t1	Cac_g022337.t1	evm_27.model.AmTr_v1.0_scaffold00003.210	evm_27.model.AmTr_v1.0_scaffold00079.58
OG0000365:	AT5G66460.1	CRO_T120459	CRO_T120462	CRO_T120502	CRO_T120503	CRO_T120504	CRO_T121309	CRO_T127816	Cac_g003870.t1	Cac_g005806.t1	Cac_g026681.t2	evm_27.model.AmTr_v1.0_scaffold00003.124	evm_27.model.AmTr_v1.0_scaffold00003.131	evm_27.model.AmTr_v1.0_scaffold00011.70	evm_27.model.AmTr_v1.0_scaffold00099.49
OG0000366:	AT1G55260.1	AT2G44290.1	AT2G44300.1	AT3G58550.1	CRO_T113853	CRO_T115531	Cac_g017726.t1	Cac_g031146.t1	Cac_g032341.t1	evm_27.model.AmTr_v1.0_scaffold00002.299	evm_27.model.AmTr_v1.0_scaffold00007.150	evm_27.model.AmTr_v1.0_scaffold00048.214	evm_27.model.AmTr_v1.0_scaffold00236.5	evm_27.model.AmTr_v1.0_scaffold00236.6	evm_27.model.AmTr_v1.0_scaffold00964.1
OG0000367:	AT1G55110.1	AT3G13810.2	AT4G02670.1	CRO_T107581	CRO_T116070	CRO_T138003	Cac_g000615.t1	Cac_g007452.t1	Cac_g013010.t1	Cac_g015385.t1	Cac_g022115.t2	Cac_g033235.t1	evm_27.model.AmTr_v1.0_scaffold00002.587	evm_27.model.AmTr_v1.0_scaffold00016.277	evm_27.model.AmTr_v1.0_scaffold00036.29
OG0000368:	AT1G14830.1	AT3G60190.1	AT3G61760.1	AT5G42080.1	CRO_T119390	CRO_T125609	CRO_T134610	Cac_g004407.t1	Cac_g009929.t1	Cac_g011232.t1	Cac_g020432.t1	Cac_g026437.t1	evm_27.model.AmTr_v1.0_scaffold00002.113	evm_27.model.AmTr_v1.0_scaffold00021.256	evm_27.model.AmTr_v1.0_scaffold00176.26
OG0000369:	AT1G19790.1	AT1G75520.1	AT2G21400.1	AT3G51060.1	AT5G66350.1	CRO_T121276	CRO_T127521	CRO_T127851	Cac_g003844.t2	Cac_g005782.t1	Cac_g011663.t1	Cac_g014575.t1	Cac_g019766.t1	Cac_g021818.t1	evm_27.model.AmTr_v1.0_scaffold00001.233
OG0000370:	evm_27.model.AmTr_v1.0_scaffold00001.250	evm_27.model.AmTr_v1.0_scaffold00001.251	evm_27.model.AmTr_v1.0_scaffold00001.252	evm_27.model.AmTr_v1.0_scaffold00001.253	evm_27.model.AmTr_v1.0_scaffold00001.254	evm_27.model.AmTr_v1.0_scaffold00001.255	evm_27.model.AmTr_v1.0_scaffold00001.257	evm_27.model.AmTr_v1.0_scaffold00001.258	evm_27.model.AmTr_v1.0_scaffold00001.259	evm_27.model.AmTr_v1.0_scaffold00001.260	evm_27.model.AmTr_v1.0_scaffold00001.261	evm_27.model.AmTr_v1.0_scaffold00001.262	evm_27.model.AmTr_v1.0_scaffold00001.268	evm_27.model.AmTr_v1.0_scaffold00018.68	evm_27.model.AmTr_v1.0_scaffold00018.90
OG0000371:	AT3G18310.1	CRO_T117825	Cac_g030646.t1	evm_27.model.AmTr_v1.0_scaffold00001.406	evm_27.model.AmTr_v1.0_scaffold00001.407	evm_27.model.AmTr_v1.0_scaffold00006.225	evm_27.model.AmTr_v1.0_scaffold00135.25	evm_27.model.AmTr_v1.0_scaffold00254.2	evm_27.model.AmTr_v1.0_scaffold00254.3	evm_27.model.AmTr_v1.0_scaffold00439.4	evm_27.model.AmTr_v1.0_scaffold00602.1	evm_27.model.AmTr_v1.0_scaffold02053.1	evm_27.model.AmTr_v1.0_scaffold02053.2	evm_27.model.AmTr_v1.0_scaffold02215.1	evm_27.model.AmTr_v1.0_scaffold02336.1
OG0000372:	AT1G24260.2	AT2G45650.1	AT3G02310.1	AT3G61120.1	AT5G15800.2	CRO_T103084	CRO_T114368	CRO_T123326	CRO_T132931	Cac_g010111.t1	Cac_g020489.t1	Cac_g026197.t1	evm_27.model.AmTr_v1.0_scaffold00001.413	evm_27.model.AmTr_v1.0_scaffold00013.53	evm_27.model.AmTr_v1.0_scaffold00047.121
OG0000373:	CRO_T104527	CRO_T104968	CRO_T105022	CRO_T105751	CRO_T109700	CRO_T113953	CRO_T114287	CRO_T115658	CRO_T117746	CRO_T127662	CRO_T134871	CRO_T136066	CRO_T138642	Cac_g030584.t1
OG0000374:	CRO_T106368	CRO_T113927	Cac_g012228.t1	Cac_g027834.t1	Cac_g027901.t1	Cac_g029205.t1	Cac_g029206.t1	Cac_g029214.t1	Cac_g029915.t1	Cac_g029917.t1	Cac_g029920.t1	Cac_g029922.t1	Cac_g029924.t1	Cac_g031421.t1
OG0000375:	AT3G48270.1	AT3G48280.1	AT3G48290.2	AT3G48300.1	AT3G48310.1	AT3G48320.1	AT4G13310.1	CRO_T111264	CRO_T115817	CRO_T119486	CRO_T123699	Cac_g015921.t1	Cac_g020133.t1	Cac_g020134.t1
OG0000376:	AT2G44840.1	AT4G17500.1	AT5G47220.1	CRO_T110359	CRO_T110360	CRO_T110361	CRO_T110365	CRO_T131857	CRO_T138884	Cac_g000138.t1	Cac_g000839.t1	Cac_g004684.t1	Cac_g004686.t1	Cac_g018173.t1
OG0000377:	AT1G16850.1	AT5G64820.1	CRO_T100756	CRO_T107322	CRO_T111686	CRO_T113909	CRO_T118200	CRO_T124200	CRO_T124289	CRO_T124297	CRO_T130471	CRO_T136438	Cac_g002400.t1	Cac_g030899.t1
OG0000378:	AT1G09070.1	CRO_T101914	CRO_T118679	Cac_g003938.t1	Cac_g003939.t1	Cac_g008884.t1	Cac_g031049.t1	Cac_g031050.t1	Cac_g031051.t1	Cac_g031052.t1	Cac_g031053.t1	Cac_g031054.t1	Cac_g031055.t1	Cac_g031056.t1
OG0000379:	AT1G49390.1	AT5G20400.1	AT5G20550.1	AT5G54000.1	CRO_T108439	CRO_T118781	CRO_T120928	CRO_T139504	CRO_T139506	Cac_g007020.t1	Cac_g008670.t1	Cac_g008673.t1	Cac_g011911.t1	Cac_g011912.t1
OG0000380:	Cac_g006827.t1	Cac_g009779.t1	Cac_g016687.t1	Cac_g016688.t1	Cac_g016689.t1	Cac_g016746.t1	Cac_g016749.t1	Cac_g016752.t1	Cac_g016754.t1	Cac_g031066.t1	Cac_g032585.t1	Cac_g032591.t1	Cac_g032593.t1	evm_27.model.AmTr_v1.0_scaffold00210.6
OG0000381:	AT3G01680.1	CRO_T111298	CRO_T128434	CRO_T134576	Cac_g014237.t1	Cac_g014239.t1	Cac_g014242.t1	Cac_g014244.t1	Cac_g020126.t1	Cac_g023823.t1	Cac_g024356.t1	Cac_g031608.t1	evm_27.model.AmTr_v1.0_scaffold00166.13	evm_27.model.AmTr_v1.0_scaffold00166.9
OG0000382:	AT1G07650.2	AT1G53420.1	AT3G14840.2	CRO_T103857	CRO_T113874	CRO_T133356	Cac_g012638.t1	Cac_g012639.t1	Cac_g017108.t1	Cac_g017109.t1	Cac_g017112.t1	Cac_g023081.t1	Cac_g034094.t1	evm_27.model.AmTr_v1.0_scaffold00162.27
OG0000383:	AT4G09440.1	AT4G16530.1	AT5G37400.1	AT5G37410.1	AT5G37420.1	AT5G37430.1	AT5G37460.1	AT5G37470.1	AT5G37650.1	AT5G37920.1	Cac_g007727.t1	Cac_g026611.t1	Cac_g031927.t1	evm_27.model.AmTr_v1.0_scaffold00157.40
OG0000384:	AT5G12020.1	AT5G12030.1	CRO_T122229	CRO_T122232	Cac_g016663.t1	Cac_g016664.t1	Cac_g016666.t1	Cac_g016667.t1	Cac_g016668.t1	evm_27.model.AmTr_v1.0_scaffold00146.12	evm_27.model.AmTr_v1.0_scaffold00146.13	evm_27.model.AmTr_v1.0_scaffold00146.14	evm_27.model.AmTr_v1.0_scaffold00146.15	evm_27.model.AmTr_v1.0_scaffold00146.16
OG0000385:	AT1G01800.1	AT2G24190.2	AT3G61220.2	CRO_T112615	CRO_T112619	CRO_T123072	Cac_g005095.t1	Cac_g010072.t1	Cac_g010073.t1	Cac_g010074.t1	Cac_g010075.t1	Cac_g023977.t1	Cac_g027193.t1	evm_27.model.AmTr_v1.0_scaffold00119.85
OG0000386:	AT2G27310.1	AT2G36090.1	AT3G44326.1	CRO_T115029	CRO_T115036	CRO_T115055	CRO_T115077	CRO_T129580	Cac_g004929.t1	Cac_g004930.t1	Cac_g024043.t1	Cac_g027061.t1	Cac_g030982.t1	evm_27.model.AmTr_v1.0_scaffold00114.52
OG0000387:	AT1G74280.1	AT1G74290.1	AT1G74300.1	AT2G36290.1	AT5G22460.1	CRO_T108493	CRO_T113918	CRO_T114889	Cac_g012224.t1	Cac_g024097.t1	Cac_g027013.t1	Cac_g029964.t1	evm_27.model.AmTr_v1.0_scaffold00114.17	evm_27.model.AmTr_v1.0_scaffold00114.21
OG0000388:	AT3G02100.1	CRO_T123004	CRO_T127691	CRO_T137720	Cac_g019681.t1	Cac_g019682.t1	Cac_g028482.t1	evm_27.model.AmTr_v1.0_scaffold00110.74	evm_27.model.AmTr_v1.0_scaffold00110.76	evm_27.model.AmTr_v1.0_scaffold00110.79	evm_27.model.AmTr_v1.0_scaffold00110.80	evm_27.model.AmTr_v1.0_scaffold00110.81	evm_27.model.AmTr_v1.0_scaffold00110.85	evm_27.model.AmTr_v1.0_scaffold00110.87
OG0000389:	AT5G27220.1	CRO_T126094	CRO_T132798	CRO_T133228	CRO_T133311	Cac_g016738.t1	Cac_g016739.t1	Cac_g016740.t1	Cac_g016741.t1	Cac_g016742.t1	Cac_g016743.t1	Cac_g016744.t1	evm_27.model.AmTr_v1.0_scaffold00088.143	evm_27.model.AmTr_v1.0_scaffold00088.145
OG0000390:	CRO_T101173	CRO_T104653	CRO_T106432	CRO_T107996	CRO_T113984	CRO_T115735	CRO_T116517	CRO_T120557	CRO_T122042	CRO_T125515	CRO_T127192	CRO_T127244	CRO_T128177	evm_27.model.AmTr_v1.0_scaffold00083.16
OG0000391:	ATCG01010.1	ATMG00060.1	ATMG00513.1	ATMG00665.1	CRO_T104161	CRO_T112003	CRO_T112098	CRO_T112211	CRO_T119712	CRO_T123874	Cac_g033781.t1	Cac_g033782.t1	evm_27.model.AmTr_v1.0_scaffold00076.32	evm_27.model.AmTr_v1.0_scaffold00105.67
OG0000392:	AT1G12710.1	AT1G63090.1	AT3G53000.1	AT3G61060.2	CRO_T112600	CRO_T132058	CRO_T139007	Cac_g004549.t1	Cac_g011156.t1	Cac_g011294.t1	Cac_g012165.t1	Cac_g023367.t1	Cac_g028457.t1	evm_27.model.AmTr_v1.0_scaffold00069.78
OG0000393:	Cac_g023836.t1	Cac_g032224.t1	Cac_g032233.t1	Cac_g032240.t1	evm_27.model.AmTr_v1.0_scaffold00066.178	evm_27.model.AmTr_v1.0_scaffold00066.179	evm_27.model.AmTr_v1.0_scaffold00066.180	evm_27.model.AmTr_v1.0_scaffold00066.181	evm_27.model.AmTr_v1.0_scaffold00066.182	evm_27.model.AmTr_v1.0_scaffold00066.184	evm_27.model.AmTr_v1.0_scaffold00066.185	evm_27.model.AmTr_v1.0_scaffold00066.186	evm_27.model.AmTr_v1.0_scaffold00066.187	evm_27.model.AmTr_v1.0_scaffold00066.188
OG0000394:	AT1G55130.1	AT2G24170.1	AT3G13772.1	AT5G10840.1	AT5G25100.2	CRO_T126192	CRO_T127434	CRO_T137993	Cac_g008587.t1	Cac_g018797.t1	Cac_g022123.t1	Cac_g033246.t1	evm_27.model.AmTr_v1.0_scaffold00064.65	evm_27.model.AmTr_v1.0_scaffold00065.212
OG0000395:	AT2G20610.1	AT4G28410.1	AT4G28420.2	AT5G36160.1	AT5G53970.1	CRO_T107631	CRO_T112337	CRO_T118847	Cac_g000888.t7	Cac_g014810.t1	Cac_g023286.t1	evm_27.model.AmTr_v1.0_scaffold00058.94	evm_27.model.AmTr_v1.0_scaffold00127.10	evm_27.model.AmTr_v1.0_scaffold00389.3
OG0000396:	AT1G01380.1	AT2G30420.1	AT2G30432.1	AT2G46410.1	AT4G01060.1	AT5G53200.1	CRO_T131472	Cac_g023193.t1	Cac_g024687.t1	Cac_g030744.t1	Cac_g031526.t1	evm_27.model.AmTr_v1.0_scaffold00057.97	evm_27.model.AmTr_v1.0_scaffold00057.98	evm_27.model.AmTr_v1.0_scaffold00147.46
OG0000397:	AT1G06830.1	AT2G30540.1	AT2G47880.1	AT3G21460.1	AT3G62960.1	CRO_T112399	CRO_T119082	CRO_T128401	Cac_g013139.t1	Cac_g027362.t1	evm_27.model.AmTr_v1.0_scaffold00057.186	evm_27.model.AmTr_v1.0_scaffold00057.189	evm_27.model.AmTr_v1.0_scaffold00057.190	evm_27.model.AmTr_v1.0_scaffold00130.19
OG0000398:	AT1G20080.1	AT2G20990.3	AT5G04220.2	CRO_T105084	CRO_T123380	CRO_T126668	CRO_T126863	Cac_g012074.t1	Cac_g014481.t1	Cac_g019326.t1	Cac_g020958.t1	Cac_g021766.t1	evm_27.model.AmTr_v1.0_scaffold00055.33	evm_27.model.AmTr_v1.0_scaffold00148.37
OG0000399:	AT1G66970.2	AT1G66980.1	AT4G26690.1	AT5G55480.1	AT5G58050.1	AT5G58170.1	CRO_T138466	Cac_g001116.t1	Cac_g001122.t1	Cac_g003014.t1	Cac_g008609.t1	Cac_g032602.t1	evm_27.model.AmTr_v1.0_scaffold00055.91	evm_27.model.AmTr_v1.0_scaffold00252.2
OG0000400:	AT4G10770.1	AT4G27730.1	AT5G53510.1	AT5G53520.1	CRO_T121204	CRO_T128797	Cac_g000270.t1	Cac_g003789.t1	Cac_g011620.t1	Cac_g029382.t1	evm_27.model.AmTr_v1.0_scaffold00041.86	evm_27.model.AmTr_v1.0_scaffold00041.87	evm_27.model.AmTr_v1.0_scaffold00041.88	evm_27.model.AmTr_v1.0_scaffold00041.94
OG0000401:	CRO_T116324	CRO_T116325	CRO_T116328	CRO_T116329	Cac_g025368.t1	Cac_g025532.t1	Cac_g025534.t1	Cac_g025535.t1	Cac_g025543.t1	evm_27.model.AmTr_v1.0_scaffold00039.37	evm_27.model.AmTr_v1.0_scaffold00039.39	evm_27.model.AmTr_v1.0_scaffold00039.44	evm_27.model.AmTr_v1.0_scaffold00039.59	evm_27.model.AmTr_v1.0_scaffold00039.69
OG0000402:	AT1G32350.1	AT3G22360.1	AT3G22370.1	AT3G27620.1	AT5G64210.1	CRO_T107835	CRO_T125338	CRO_T129000	Cac_g007902.t1	Cac_g009369.t1	Cac_g016807.t1	Cac_g019732.t1	evm_27.model.AmTr_v1.0_scaffold00038.119	evm_27.model.AmTr_v1.0_scaffold00048.158
OG0000403:	Cac_g009349.t1	Cac_g009352.t1	Cac_g009354.t1	Cac_g009356.t1	evm_27.model.AmTr_v1.0_scaffold00038.183	evm_27.model.AmTr_v1.0_scaffold00038.191	evm_27.model.AmTr_v1.0_scaffold00038.200	evm_27.model.AmTr_v1.0_scaffold00038.203	evm_27.model.AmTr_v1.0_scaffold00038.209	evm_27.model.AmTr_v1.0_scaffold00038.215	evm_27.model.AmTr_v1.0_scaffold00038.232	evm_27.model.AmTr_v1.0_scaffold00110.3	evm_27.model.AmTr_v1.0_scaffold00427.3	evm_27.model.AmTr_v1.0_scaffold01096.1
OG0000404:	AT1G62040.2	AT3G60640.1	AT4G16520.1	AT4G21980.2	CRO_T127755	CRO_T131930	Cac_g001074.t1	Cac_g002946.t1	Cac_g007742.t1	Cac_g010172.t1	Cac_g024722.t1	Cac_g030699.t2	evm_27.model.AmTr_v1.0_scaffold00037.64	evm_27.model.AmTr_v1.0_scaffold00044.246
OG0000405:	CRO_T130999	CRO_T131000	Cac_g010501.t1	Cac_g010548.t1	Cac_g010555.t2	Cac_g010558.t1	Cac_g010559.t1	Cac_g015953.t1	Cac_g020089.t1	Cac_g027442.t1	Cac_g027445.t1	Cac_g032251.t1	Cac_g032253.t1	evm_27.model.AmTr_v1.0_scaffold00037.21
OG0000406:	AT4G26220.1	AT4G34050.1	CRO_T110904	CRO_T134473	CRO_T134477	Cac_g001470.t1	Cac_g001471.t1	Cac_g006777.t2	Cac_g009565.t1	Cac_g014735.t1	evm_27.model.AmTr_v1.0_scaffold00036.170	evm_27.model.AmTr_v1.0_scaffold00036.171	evm_27.model.AmTr_v1.0_scaffold00036.174	evm_27.model.AmTr_v1.0_scaffold00046.27
OG0000407:	AT2G39380.1	AT3G09520.1	AT3G55150.1	AT5G59730.1	CRO_T100453	CRO_T105666	CRO_T114587	Cac_g012003.t1	Cac_g012006.t1	Cac_g015156.t2	Cac_g021037.t1	Cac_g021121.t1	Cac_g027689.t1	evm_27.model.AmTr_v1.0_scaffold00034.49
OG0000408:	AT2G05760.1	AT2G26510.1	AT2G34190.1	CRO_T101163	CRO_T102015	CRO_T127903	Cac_g005900.t1	Cac_g023260.t1	Cac_g024150.t1	Cac_g025236.t1	Cac_g030647.t1	evm_27.model.AmTr_v1.0_scaffold00033.266	evm_27.model.AmTr_v1.0_scaffold00130.47	evm_27.model.AmTr_v1.0_scaffold00151.25
OG0000409:	AT1G33560.1	AT4G33300.1	AT5G04720.1	AT5G47280.1	AT5G66890.1	AT5G66900.1	AT5G66910.1	CRO_T127905	CRO_T133068	Cac_g002839.t1	Cac_g005901.t1	Cac_g017977.t1	Cac_g017981.t1	evm_27.model.AmTr_v1.0_scaffold00033.264
OG0000410:	AT1G64780.1	AT3G24290.1	AT3G24300.1	AT4G13510.1	AT4G28700.1	CRO_T113569	CRO_T117129	CRO_T119784	CRO_T136487	Cac_g002111.t1	Cac_g006259.t1	Cac_g015252.t1	Cac_g031380.t1	evm_27.model.AmTr_v1.0_scaffold00029.411
OG0000411:	AT1G14530.1	AT2G02180.1	AT4G21790.1	CRO_T129006	CRO_T131438	CRO_T134743	Cac_g007904.t1	Cac_g012940.t1	Cac_g024668.t1	Cac_g030725.t1	Cac_g033044.t1	evm_27.model.AmTr_v1.0_scaffold00029.184	evm_27.model.AmTr_v1.0_scaffold00038.126	evm_27.model.AmTr_v1.0_scaffold00062.95
OG0000412:	AT1G24110.1	AT3G28200.1	AT4G17690.1	AT5G40150.1	AT5G47000.1	CRO_T128576	CRO_T137880	Cac_g012536.t1	Cac_g014131.t1	Cac_g015800.t1	Cac_g016284.t1	Cac_g022687.t1	evm_27.model.AmTr_v1.0_scaffold00029.12	evm_27.model.AmTr_v1.0_scaffold00088.115
OG0000413:	AT1G49420.1	AT1G51090.1	AT4G16380.1	CRO_T113748	Cac_g021918.t1	Cac_g026797.t1	Cac_g026798.t1	Cac_g026799.t1	Cac_g026801.t1	Cac_g026802.t1	Cac_g026803.t1	Cac_g028463.t1	Cac_g033750.t1	evm_27.model.AmTr_v1.0_scaffold00028.4
OG0000414:	AT1G43722.1	AT5G28730.1	AT5G28950.1	AT5G35695.1	AT5G41980.1	CRO_T115535	CRO_T122975	CRO_T130500	CRO_T130520	Cac_g005062.t1	Cac_g020303.t1	Cac_g026796.t1	Cac_g028006.t1	evm_27.model.AmTr_v1.0_scaffold00025.286
OG0000415:	AT1G65960.2	AT2G02000.1	AT2G02010.1	AT3G17760.1	AT5G17330.1	CRO_T106129	CRO_T116937	CRO_T132447	CRO_T132448	Cac_g011479.t1	Cac_g017084.t1	Cac_g018805.t1	evm_27.model.AmTr_v1.0_scaffold00024.104	evm_27.model.AmTr_v1.0_scaffold00024.92
OG0000416:	AT3G45650.1	AT3G45660.1	AT3G45680.1	AT3G45690.1	AT3G45700.1	AT3G45710.1	AT3G45720.1	CRO_T105709	CRO_T105710	Cac_g002343.t1	Cac_g019276.t1	Cac_g019277.t1	evm_27.model.AmTr_v1.0_scaffold00023.241	evm_27.model.AmTr_v1.0_scaffold00023.242
OG0000417:	AT1G62610.4	AT1G63380.1	AT2G17845.1	AT3G46170.1	AT3G55290.1	AT3G55310.1	CRO_T107874	CRO_T125209	CRO_T125683	Cac_g024996.t1	Cac_g029569.t1	Cac_g033606.t1	Cac_g033833.t3	evm_27.model.AmTr_v1.0_scaffold00022.202
OG0000418:	AT1G29660.1	AT1G29670.1	AT1G33811.1	AT4G18970.2	AT5G45670.1	CRO_T125679	CRO_T131557	Cac_g025673.t1	Cac_g025674.t1	Cac_g025675.t1	Cac_g025677.t1	Cac_g033415.t1	evm_27.model.AmTr_v1.0_scaffold00021.297	evm_27.model.AmTr_v1.0_scaffold00071.219
OG0000419:	AT3G25290.1	AT4G12980.1	AT4G17280.1	AT5G47530.1	CRO_T101960	CRO_T102565	CRO_T113733	CRO_T117258	Cac_g012793.t1	Cac_g016156.t1	Cac_g028213.t1	Cac_g029904.t1	evm_27.model.AmTr_v1.0_scaffold00020.8	evm_27.model.AmTr_v1.0_scaffold00055.70
OG0000420:	AT3G06300.1	AT3G28480.2	AT3G28490.1	AT4G25600.1	AT5G18900.1	CRO_T123951	CRO_T135048	CRO_T137852	Cac_g018364.t2	Cac_g019572.t1	Cac_g022661.t1	Cac_g031959.t1	evm_27.model.AmTr_v1.0_scaffold00019.462	evm_27.model.AmTr_v1.0_scaffold00081.13
OG0000421:	AT2G33100.1	AT3G03050.1	AT4G38190.1	AT5G16910.1	CRO_T101188	CRO_T111495	CRO_T123400	CRO_T128109	Cac_g000688.t1	Cac_g014942.t1	Cac_g031305.t1	evm_27.model.AmTr_v1.0_scaffold00019.385	evm_27.model.AmTr_v1.0_scaffold00022.123	evm_27.model.AmTr_v1.0_scaffold00048.59
OG0000422:	AT1G19910.1	AT2G16510.1	AT4G34720.1	AT4G38920.1	CRO_T121248	CRO_T121249	Cac_g005768.t1	Cac_g008936.t1	Cac_g011648.t1	Cac_g014549.t1	Cac_g019785.t1	Cac_g021808.t1	evm_27.model.AmTr_v1.0_scaffold00017.86	evm_27.model.AmTr_v1.0_scaffold00182.7
OG0000423:	AT1G54570.1	AT3G02030.1	AT3G26820.1	AT3G26840.1	AT5G41120.1	AT5G41130.2	CRO_T112452	CRO_T134163	Cac_g014369.t1	Cac_g016764.t1	Cac_g025707.t1	evm_27.model.AmTr_v1.0_scaffold00016.141	evm_27.model.AmTr_v1.0_scaffold00057.149	evm_27.model.AmTr_v1.0_scaffold00057.151
OG0000424:	AT5G45910.1	CRO_T101079	Cac_g024196.t1	Cac_g024198.t1	Cac_g025269.t1	Cac_g025270.t2	Cac_g025273.t1	evm_27.model.AmTr_v1.0_scaffold00016.101	evm_27.model.AmTr_v1.0_scaffold00016.102	evm_27.model.AmTr_v1.0_scaffold00016.103	evm_27.model.AmTr_v1.0_scaffold00016.105	evm_27.model.AmTr_v1.0_scaffold00016.106	evm_27.model.AmTr_v1.0_scaffold00023.156	evm_27.model.AmTr_v1.0_scaffold00023.161
OG0000425:	AT4G11070.1	AT4G23810.1	CRO_T101558	CRO_T124919	CRO_T130174	Cac_g004427.t1	Cac_g008228.t1	Cac_g009950.t1	Cac_g011042.t1	Cac_g031527.t1	Cac_g032664.t1	Cac_g034290.t1	evm_27.model.AmTr_v1.0_scaffold00015.81	evm_27.model.AmTr_v1.0_scaffold00015.82
OG0000426:	AT1G18650.1	AT4G13600.1	AT5G08000.1	CRO_T107202	CRO_T114416	CRO_T125582	CRO_T127340	Cac_g010278.t1	Cac_g010719.t1	Cac_g016207.t1	Cac_g023729.t1	Cac_g026165.t1	evm_27.model.AmTr_v1.0_scaffold00013.226	evm_27.model.AmTr_v1.0_scaffold00110.120
OG0000427:	evm_27.model.AmTr_v1.0_scaffold00013.28	evm_27.model.AmTr_v1.0_scaffold00013.33	evm_27.model.AmTr_v1.0_scaffold00016.321	evm_27.model.AmTr_v1.0_scaffold00016.322	evm_27.model.AmTr_v1.0_scaffold00016.323	evm_27.model.AmTr_v1.0_scaffold00016.324	evm_27.model.AmTr_v1.0_scaffold00016.326	evm_27.model.AmTr_v1.0_scaffold00016.327	evm_27.model.AmTr_v1.0_scaffold00016.329	evm_27.model.AmTr_v1.0_scaffold00023.101	evm_27.model.AmTr_v1.0_scaffold00023.89	evm_27.model.AmTr_v1.0_scaffold00023.91	evm_27.model.AmTr_v1.0_scaffold00023.94	evm_27.model.AmTr_v1.0_scaffold00023.98
OG0000428:	AT1G07920.1	AT1G07930.1	AT1G07940.1	AT5G60390.1	CRO_T120055	CRO_T130766	CRO_T130796	Cac_g010269.t1	Cac_g012046.t1	Cac_g020998.t1	Cac_g021185.t1	evm_27.model.AmTr_v1.0_scaffold00012.200	evm_27.model.AmTr_v1.0_scaffold00059.256	evm_27.model.AmTr_v1.0_scaffold00066.50
OG0000429:	AT3G47500.1	AT5G39660.1	AT5G62430.1	CRO_T128711	CRO_T131253	Cac_g010788.t1	Cac_g013791.t1	Cac_g015696.t2	Cac_g016479.t1	Cac_g022595.t1	Cac_g027802.t1	Cac_g032853.t1	evm_27.model.AmTr_v1.0_scaffold00010.496	evm_27.model.AmTr_v1.0_scaffold00119.78
OG0000430:	AT2G41060.1	AT3G56860.3	CRO_T113635	CRO_T116184	Cac_g005142.t2	Cac_g005392.t1	Cac_g014977.t1	Cac_g030569.t2	Cac_g030573.t2	Cac_g030923.t1	evm_27.model.AmTr_v1.0_scaffold00010.256	evm_27.model.AmTr_v1.0_scaffold00010.259	evm_27.model.AmTr_v1.0_scaffold00101.12	evm_27.model.AmTr_v1.0_scaffold00101.8
OG0000431:	AT2G02850.1	CRO_T128884	CRO_T128885	Cac_g007829.t1	Cac_g009029.t1	Cac_g009431.t1	Cac_g029016.t1	evm_27.model.AmTr_v1.0_scaffold00010.91	evm_27.model.AmTr_v1.0_scaffold00010.92	evm_27.model.AmTr_v1.0_scaffold00010.93	evm_27.model.AmTr_v1.0_scaffold00010.94	evm_27.model.AmTr_v1.0_scaffold00010.95	evm_27.model.AmTr_v1.0_scaffold00010.96	evm_27.model.AmTr_v1.0_scaffold00067.95
OG0000432:	AT1G26945.1	AT1G74500.1	AT3G28857.1	AT3G47710.1	AT5G15160.1	AT5G39860.1	CRO_T131142	Cac_g015729.t1	Cac_g015732.t1	Cac_g019608.t1	Cac_g027828.t1	Cac_g027829.t1	Cac_g033103.t1	evm_27.model.AmTr_v1.0_scaffold00010.380
OG0000433:	AT1G14040.1	AT1G26730.1	AT1G35350.1	AT1G69480.1	AT2G03240.1	AT2G03260.1	AT3G29060.1	CRO_T128738	CRO_T137776	Cac_g010770.t1	Cac_g019641.t1	Cac_g023689.t1	evm_27.model.AmTr_v1.0_scaffold00010.538	evm_27.model.AmTr_v1.0_scaffold00010.539
OG0000434:	AT1G20900.1	AT1G76500.1	AT2G35270.1	AT4G17800.1	CRO_T110665	CRO_T113777	CRO_T128812	Cac_g000044.t1	Cac_g000739.t1	Cac_g026413.t1	Cac_g030031.t1	Cac_g032877.t1	evm_27.model.AmTr_v1.0_scaffold00009.120	evm_27.model.AmTr_v1.0_scaffold00149.78
OG0000435:	AT1G01650.1	AT1G05820.1	AT1G63690.2	AT2G43070.1	CRO_T109739	CRO_T112640	CRO_T130289	Cac_g004499.t2	Cac_g006437.t1	Cac_g010032.t1	Cac_g023442.t1	evm_27.model.AmTr_v1.0_scaffold00009.185	evm_27.model.AmTr_v1.0_scaffold00020.68	evm_27.model.AmTr_v1.0_scaffold00020.70
OG0000436:	AT2G39840.1	AT4G11240.1	CRO_T114530	CRO_T127240	CRO_T131693	CRO_T140741	Cac_g008176.t1	Cac_g016575.t1	Cac_g033312.t1	Cac_g033950.t1	evm_27.model.AmTr_v1.0_scaffold00009.77	evm_27.model.AmTr_v1.0_scaffold00077.208	evm_27.model.AmTr_v1.0_scaffold00097.27	evm_27.model.AmTr_v1.0_scaffold00165.51
OG0000437:	CRO_T115987	CRO_T115988	CRO_T129035	CRO_T129036	CRO_T129037	Cac_g002518.t1	Cac_g005457.t1	Cac_g009342.t1	evm_27.model.AmTr_v1.0_scaffold00008.3	evm_27.model.AmTr_v1.0_scaffold00008.7	evm_27.model.AmTr_v1.0_scaffold00038.249	evm_27.model.AmTr_v1.0_scaffold00215.1	evm_27.model.AmTr_v1.0_scaffold00216.4	evm_27.model.AmTr_v1.0_scaffold04354.1
OG0000438:	AT1G06930.1	AT2G40475.1	AT3G56260.2	AT4G25845.1	CRO_T103148	CRO_T117373	CRO_T126465	CRO_T138770	Cac_g002027.t1	Cac_g008485.t1	Cac_g018550.t1	Cac_g024986.t1	Cac_g030462.t1	evm_27.model.AmTr_v1.0_scaffold00007.224
OG0000439:	AT2G40116.1	AT3G08510.1	AT3G55940.1	AT5G58700.1	CRO_T113540	CRO_T140578	Cac_g002101.t1	Cac_g008826.t1	Cac_g008827.t1	Cac_g009827.t1	Cac_g018471.t1	Cac_g027142.t1	evm_27.model.AmTr_v1.0_scaffold00007.34	evm_27.model.AmTr_v1.0_scaffold00007.35
OG0000440:	AT1G14020.1	AT2G03280.2	AT3G02250.1	AT5G15740.1	CRO_T103055	CRO_T128741	Cac_g005295.t1	Cac_g010767.t1	Cac_g020247.t1	Cac_g026203.t1	evm_27.model.AmTr_v1.0_scaffold00006.148	evm_27.model.AmTr_v1.0_scaffold00010.541	evm_27.model.AmTr_v1.0_scaffold00049.95	evm_27.model.AmTr_v1.0_scaffold00119.11
OG0000441:	AT2G28510.1	AT3G45610.1	AT5G60200.1	AT5G62940.1	CRO_T102172	CRO_T130823	Cac_g002349.t1	Cac_g015853.t1	Cac_g016320.t1	Cac_g021172.t1	evm_27.model.AmTr_v1.0_scaffold00006.141	evm_27.model.AmTr_v1.0_scaffold00058.221	evm_27.model.AmTr_v1.0_scaffold00080.30	evm_27.model.AmTr_v1.0_scaffold00160.8
OG0000442:	AT5G04885.1	AT5G20950.1	CRO_T115432	CRO_T117449	CRO_T117450	CRO_T132489	CRO_T137706	Cac_g013753.t1	Cac_g016461.t6	Cac_g019988.t5	Cac_g019989.t1	evm_27.model.AmTr_v1.0_scaffold00004.120	evm_27.model.AmTr_v1.0_scaffold00004.122	evm_27.model.AmTr_v1.0_scaffold01542.1
OG0000443:	AT1G64160.1	AT4G11180.1	AT4G11190.1	AT4G11210.1	AT4G23690.1	CRO_T130211	CRO_T130212	Cac_g008197.t1	Cac_g008198.t1	Cac_g008199.t1	Cac_g023493.t1	Cac_g023494.t1	evm_27.model.AmTr_v1.0_scaffold00004.219	evm_27.model.AmTr_v1.0_scaffold00004.220
OG0000444:	AT1G09310.1	AT1G56580.1	AT5G46230.1	CRO_T108695	CRO_T108697	CRO_T110192	CRO_T110195	Cac_g018647.t1	Cac_g023057.t1	Cac_g026868.t1	evm_27.model.AmTr_v1.0_scaffold00003.73	evm_27.model.AmTr_v1.0_scaffold00098.40	evm_27.model.AmTr_v1.0_scaffold00141.42	evm_27.model.AmTr_v1.0_scaffold05043.1
OG0000445:	AT1G56560.1	AT3G05820.1	AT3G06500.1	AT5G22510.1	CRO_T108511	CRO_T108702	CRO_T134260	CRO_T140940	Cac_g018650.t1	Cac_g022338.t1	Cac_g029951.t1	Cac_g030490.t1	evm_27.model.AmTr_v1.0_scaffold00003.212	evm_27.model.AmTr_v1.0_scaffold00040.175
OG0000446:	AT2G48130.1	AT3G22600.1	AT4G14815.1	CRO_T116047	CRO_T116048	CRO_T139622	CRO_T139623	Cac_g010493.t1	Cac_g013035.t1	Cac_g013036.t1	Cac_g013037.t1	Cac_g025952.t1	Cac_g025953.t1	evm_27.model.AmTr_v1.0_scaffold00002.664
OG0000447:	AT3G02470.1	AT3G25570.1	AT5G15950.1	CRO_T104881	CRO_T113433	CRO_T115927	CRO_T132970	Cac_g003451.t1	Cac_g005270.t1	Cac_g008549.t1	Cac_g010633.t1	Cac_g023809.t1	evm_27.model.AmTr_v1.0_scaffold00011.226	evm_27.model.AmTr_v1.0_scaffold00019.85
OG0000448:	AT1G24577.1	AT1G67910.1	AT3G13227.1	AT3G56500.1	AT5G55980.1	CRO_T116487	CRO_T128458	Cac_g001573.t1	Cac_g011762.t1	evm_27.model.AmTr_v1.0_scaffold00005.56	evm_27.model.AmTr_v1.0_scaffold00016.312	evm_27.model.AmTr_v1.0_scaffold00049.248	evm_27.model.AmTr_v1.0_scaffold00061.190	evm_27.model.AmTr_v1.0_scaffold00101.15
OG0000449:	AT2G45210.1	AT3G60690.1	AT4G12410.1	AT4G22620.1	CRO_T110110	CRO_T114847	CRO_T131967	Cac_g004634.t1	Cac_g010161.t1	Cac_g011388.t1	Cac_g011389.t1	Cac_g028612.t1	evm_27.model.AmTr_v1.0_scaffold00002.267	evm_27.model.AmTr_v1.0_scaffold00008.198
OG0000450:	AT1G10350.1	AT1G59725.1	AT3G47940.1	AT5G25530.1	CRO_T128620	CRO_T131096	CRO_T137566	Cac_g000483.t1	Cac_g010848.t1	Cac_g012575.t1	Cac_g015755.t1	Cac_g020261.t1	evm_27.model.AmTr_v1.0_scaffold00002.444	evm_27.model.AmTr_v1.0_scaffold00142.62
OG0000451:	AT2G29260.1	AT5G06060.1	CRO_T100811	CRO_T131666	CRO_T133131	CRO_T137318	Cac_g018380.t1	Cac_g029464.t1	Cac_g032374.t1	evm_27.model.AmTr_v1.0_scaffold00002.30	evm_27.model.AmTr_v1.0_scaffold00012.314	evm_27.model.AmTr_v1.0_scaffold00012.315	evm_27.model.AmTr_v1.0_scaffold00012.318	evm_27.model.AmTr_v1.0_scaffold00012.319
OG0000452:	AT1G22410.1	AT4G33510.1	AT4G39980.1	CRO_T106941	CRO_T116729	CRO_T129023	Cac_g002516.t1	Cac_g004335.t1	Cac_g005455.t1	Cac_g007916.t1	Cac_g009347.t1	Cac_g028071.t1	evm_27.model.AmTr_v1.0_scaffold00002.141	evm_27.model.AmTr_v1.0_scaffold00008.219
OG0000453:	AT1G35510.1	AT1G38065.1	AT1G38131.1	AT2G01480.1	CRO_T105170	CRO_T118216	CRO_T122175	Cac_g008885.t2	Cac_g013409.t2	Cac_g020378.t3	Cac_g032572.t3	evm_27.model.AmTr_v1.0_scaffold00010.62	evm_27.model.AmTr_v1.0_scaffold00017.120	evm_27.model.AmTr_v1.0_scaffold00134.28
OG0000454:	CRO_T102070	CRO_T105576	CRO_T112316	CRO_T112490	CRO_T114309	CRO_T115057	CRO_T116606	CRO_T125461	CRO_T126128	CRO_T126617	CRO_T133470	CRO_T138067	CRO_T139939
OG0000455:	CRO_T102082	CRO_T102477	CRO_T105527	CRO_T106793	CRO_T119819	CRO_T122068	CRO_T124491	CRO_T125097	CRO_T125783	CRO_T130782	CRO_T132650	CRO_T132800	CRO_T137062
OG0000456:	CRO_T103289	CRO_T103293	CRO_T103294	CRO_T103683	CRO_T104839	CRO_T104896	CRO_T104899	CRO_T104900	CRO_T118171	CRO_T118173	CRO_T118175	CRO_T118180	Cac_g021391.t1
OG0000457:	CRO_T104991	CRO_T105484	CRO_T105497	CRO_T114718	CRO_T114719	CRO_T114720	CRO_T114721	CRO_T114723	Cac_g014429.t1	Cac_g014430.t1	Cac_g014431.t1	Cac_g014432.t1	Cac_g014433.t1
OG0000458:	AT3G52530.1	AT3G57700.1	AT3G57710.1	AT3G57720.1	AT3G57730.1	AT3G57740.1	AT3G57750.1	AT3G57760.1	AT3G57770.1	CRO_T118942	CRO_T129175	Cac_g008007.t1	Cac_g016658.t1
OG0000459:	AT2G02980.1	CRO_T101013	CRO_T112267	CRO_T112268	CRO_T112278	CRO_T112279	CRO_T112280	CRO_T112943	CRO_T116209	CRO_T117000	CRO_T126897	CRO_T134777	CRO_T134779
OG0000460:	AT1G13790.1	AT3G12550.1	AT3G48670.1	AT4G01780.1	CRO_T103260	CRO_T103277	CRO_T103284	CRO_T107430	CRO_T117330	CRO_T131612	Cac_g002231.t1	Cac_g021453.t1	Cac_g027882.t1
OG0000461:	AT1G28570.1	AT1G28580.1	AT1G28590.1	AT1G28600.1	AT1G28610.2	AT1G28640.1	AT1G28650.1	AT1G28660.1	AT1G28670.1	AT1G31550.2	AT2G27360.1	CRO_T101077	Cac_g024200.t1
OG0000462:	AT1G31630.1	AT1G31640.1	AT1G33070.1	AT1G59920.1	AT1G59930.1	AT1G65300.1	AT1G65330.1	AT5G26580.1	AT5G26630.1	AT5G26650.1	AT5G27960.1	AT5G35120.1	Cac_g031930.t1
OG0000463:	AT1G49610.1	AT1G57690.1	AT2G39415.1	AT3G03360.1	AT3G18150.1	AT3G28410.1	AT5G02700.1	AT5G02910.1	AT5G02920.1	AT5G02930.1	AT5G03100.1	Cac_g018947.t1	Cac_g018949.t1
OG0000464:	AT1G19260.1	AT1G41920.1	AT1G42710.1	AT2G06541.1	AT3G29450.1	AT3G29763.1	AT3G29765.1	AT3G31402.1	AT4G09660.1	CRO_T106128	CRO_T129730	CRO_T132828	CRO_T132829
OG0000465:	AT3G49940.1	AT4G37540.1	AT5G67420.1	CRO_T110994	CRO_T118886	CRO_T130012	Cac_g002706.t1	Cac_g005606.t1	Cac_g006043.t1	Cac_g008059.t1	Cac_g009207.t1	evm_27.model.AmTr_v1.0_scaffold00137.18	evm_27.model.AmTr_v1.0_scaffold00137.41
OG0000466:	AT1G28220.1	AT1G28230.1	AT2G33750.1	CRO_T106994	CRO_T107001	CRO_T129055	CRO_T129705	Cac_g004365.t1	Cac_g028046.t1	Cac_g028047.t1	evm_27.model.AmTr_v1.0_scaffold00135.55	evm_27.model.AmTr_v1.0_scaffold00135.57	evm_27.model.AmTr_v1.0_scaffold00135.58
OG0000467:	AT1G10430.1	AT1G59830.1	AT2G42500.1	AT3G58500.1	CRO_T113851	CRO_T128600	CRO_T140782	Cac_g010866.t1	Cac_g026371.t1	Cac_g032087.t1	Cac_g032332.t1	evm_27.model.AmTr_v1.0_scaffold00133.47	evm_27.model.AmTr_v1.0_scaffold00146.18
OG0000468:	AT1G15550.1	AT1G80330.1	AT1G80340.1	AT4G21690.1	CRO_T125225	CRO_T137593	Cac_g000475.t2	Cac_g001599.t1	Cac_g001600.t1	Cac_g006951.t1	Cac_g007317.t1	Cac_g029045.t1	evm_27.model.AmTr_v1.0_scaffold00122.35
OG0000469:	AT4G17490.1	AT5G47230.1	AT5G51190.1	AT5G61600.1	CRO_T131858	CRO_T138885	Cac_g000139.t1	Cac_g000840.t1	Cac_g000841.t1	Cac_g000842.t1	Cac_g004776.t1	Cac_g018174.t1	evm_27.model.AmTr_v1.0_scaffold00111.88
OG0000470:	AT2G41180.1	AT3G56710.1	CRO_T122940	CRO_T125381	CRO_T133629	Cac_g021990.t1	Cac_g029825.t1	Cac_g030309.t1	Cac_g032033.t1	Cac_g033141.t1	Cac_g033142.t1	Cac_g033143.t1	evm_27.model.AmTr_v1.0_scaffold00095.35
OG0000471:	AT1G12380.1	AT1G62870.1	CRO_T119506	CRO_T131994	Cac_g011352.t2	Cac_g018251.t1	Cac_g028579.t2	evm_27.model.AmTr_v1.0_scaffold00094.13	evm_27.model.AmTr_v1.0_scaffold00125.10	evm_27.model.AmTr_v1.0_scaffold00181.15	evm_27.model.AmTr_v1.0_scaffold00181.20	evm_27.model.AmTr_v1.0_scaffold00181.24	evm_27.model.AmTr_v1.0_scaffold00181.9
OG0000472:	AT1G18390.2	AT1G67025.1	AT5G38210.1	CRO_T112548	CRO_T121451	Cac_g003518.t1	Cac_g005196.t1	Cac_g018873.t1	Cac_g018876.t1	Cac_g019442.t2	Cac_g030384.t1	Cac_g033173.t1	evm_27.model.AmTr_v1.0_scaffold00079.112
OG0000473:	AT1G10140.1	AT1G58420.1	AT4G37700.1	CRO_T118857	CRO_T129975	Cac_g002670.t1	Cac_g002671.t1	Cac_g005583.t1	Cac_g006071.t1	Cac_g009228.t1	Cac_g015582.t1	Cac_g023876.t1	evm_27.model.AmTr_v1.0_scaffold00065.86
OG0000474:	AT1G61890.1	AT3G21690.1	CRO_T125327	CRO_T125901	CRO_T131422	CRO_T131424	CRO_T131426	CRO_T131427	Cac_g023206.t1	Cac_g023207.t1	Cac_g024707.t1	Cac_g028715.t1	evm_27.model.AmTr_v1.0_scaffold00062.165
OG0000475:	AT1G55790.1	AT1G55800.1	AT4G26485.1	AT5G25030.1	AT5G56060.1	AT5G56075.1	CRO_T116513	CRO_T138566	Cac_g017210.t1	Cac_g017211.t1	Cac_g021906.t1	evm_27.model.AmTr_v1.0_scaffold00061.139	evm_27.model.AmTr_v1.0_scaffold00061.140
OG0000476:	AT3G07600.1	AT3G20180.1	AT4G05030.1	AT5G48290.1	CRO_T103693	CRO_T112621	Cac_g001139.t1	Cac_g003087.t1	Cac_g012737.t1	Cac_g012739.t1	Cac_g031335.t1	evm_27.model.AmTr_v1.0_scaffold00061.131	evm_27.model.AmTr_v1.0_scaffold00061.132
OG0000477:	AT1G23710.1	AT1G70420.1	AT5G62770.1	CRO_T102178	CRO_T128510	CRO_T137923	Cac_g012419.t1	Cac_g014181.t1	Cac_g015847.t1	Cac_g016319.t1	Cac_g022726.t1	Cac_g032149.t1	evm_27.model.AmTr_v1.0_scaffold00058.195
OG0000478:	AT2G07698.1	ATCG00120.1	ATMG01190.1	CRO_T100988	CRO_T104173	CRO_T105253	CRO_T109875	CRO_T118808	CRO_T124339	CRO_T128160	CRO_T139302	evm_27.model.AmTr_v1.0_scaffold00058.8	evm_27.model.AmTr_v1.0_scaffold02513.1
OG0000479:	AT1G32790.2	AT1G53650.1	AT3G14450.1	AT3G49390.1	AT4G10610.1	CRO_T101356	CRO_T106048	Cac_g010976.t1	Cac_g012687.t1	Cac_g017163.t1	Cac_g029352.t2	evm_27.model.AmTr_v1.0_scaffold00058.239	evm_27.model.AmTr_v1.0_scaffold00113.27
OG0000480:	AT1G48940.1	AT1G79800.1	AT3G18590.1	AT5G14345.1	CRO_T102995	CRO_T117717	CRO_T134025	Cac_g001168.t1	Cac_g006870.t1	Cac_g020215.t1	Cac_g024344.t1	evm_27.model.AmTr_v1.0_scaffold00056.30	evm_27.model.AmTr_v1.0_scaffold00061.247
OG0000481:	AT2G19760.1	AT2G19770.1	AT4G29340.1	AT4G29350.1	CRO_T137185	Cac_g000567.t1	Cac_g001487.t1	Cac_g001488.t1	Cac_g006815.t1	Cac_g006817.t1	Cac_g007411.t1	evm_27.model.AmTr_v1.0_scaffold00056.136	evm_27.model.AmTr_v1.0_scaffold00056.137
OG0000482:	AT1G18410.1	AT1G63640.1	AT1G73860.1	AT5G41310.1	CRO_T102937	CRO_T130298	Cac_g008131.t1	Cac_g016361.t1	Cac_g018906.t1	Cac_g018907.t1	Cac_g023425.t1	evm_27.model.AmTr_v1.0_scaffold00056.78	evm_27.model.AmTr_v1.0_scaffold00056.80
OG0000483:	AT1G22760.1	AT1G71770.1	AT4G34110.1	CRO_T110910	CRO_T130089	Cac_g004230.t1	Cac_g005973.t1	Cac_g009123.t1	Cac_g009570.t1	Cac_g014738.t1	Cac_g032195.t1	evm_27.model.AmTr_v1.0_scaffold00051.9	evm_27.model.AmTr_v1.0_scaffold00078.126
OG0000484:	AT1G15750.1	AT1G80490.2	AT3G15880.2	CRO_T107742	CRO_T118787	CRO_T122780	Cac_g001692.t2	Cac_g007025.t1	Cac_g007490.t1	Cac_g011867.t1	Cac_g017507.t1	evm_27.model.AmTr_v1.0_scaffold00048.113	evm_27.model.AmTr_v1.0_scaffold00051.29
OG0000485:	AT2G38250.1	AT5G01380.1	CRO_T122969	CRO_T122970	CRO_T128803	CRO_T128804	CRO_T128805	CRO_T128806	CRO_T137487	CRO_T140405	Cac_g021610.t2	Cac_g029598.t1	evm_27.model.AmTr_v1.0_scaffold00048.218
OG0000486:	AT1G17980.1	AT2G25850.2	AT3G06560.1	AT4G32850.8	CRO_T102891	CRO_T117693	CRO_T132256	CRO_T134275	Cac_g006845.t1	Cac_g022348.t1	Cac_g030364.t1	evm_27.model.AmTr_v1.0_scaffold00044.219	evm_27.model.AmTr_v1.0_scaffold00056.149
OG0000487:	AT4G34880.1	CRO_T101105	CRO_T112981	CRO_T112983	CRO_T112984	Cac_g014503.t1	Cac_g014504.t1	Cac_g019821.t1	Cac_g019824.t1	evm_27.model.AmTr_v1.0_scaffold00041.220	evm_27.model.AmTr_v1.0_scaffold00041.224	evm_27.model.AmTr_v1.0_scaffold00041.231	evm_27.model.AmTr_v1.0_scaffold00041.238
OG0000488:	AT5G46040.1	AT5G46050.1	CRO_T104464	CRO_T117102	Cac_g001785.t1	Cac_g006216.t1	Cac_g006217.t1	Cac_g016071.t1	Cac_g016072.t1	evm_27.model.AmTr_v1.0_scaffold00036.136	evm_27.model.AmTr_v1.0_scaffold00067.156	evm_27.model.AmTr_v1.0_scaffold00067.190	evm_27.model.AmTr_v1.0_scaffold00067.196
OG0000489:	evm_27.model.AmTr_v1.0_scaffold00036.149	evm_27.model.AmTr_v1.0_scaffold00036.152	evm_27.model.AmTr_v1.0_scaffold00080.32	evm_27.model.AmTr_v1.0_scaffold00110.62	evm_27.model.AmTr_v1.0_scaffold00239.1	evm_27.model.AmTr_v1.0_scaffold00263.5	evm_27.model.AmTr_v1.0_scaffold00637.1	evm_27.model.AmTr_v1.0_scaffold00719.1	evm_27.model.AmTr_v1.0_scaffold01520.1	evm_27.model.AmTr_v1.0_scaffold01576.1	evm_27.model.AmTr_v1.0_scaffold03514.1	evm_27.model.AmTr_v1.0_scaffold03854.1	evm_27.model.AmTr_v1.0_scaffold04619.1
OG0000490:	AT2G22795.1	AT4G33740.1	AT4G37820.1	CRO_T114205	CRO_T129926	Cac_g001509.t1	Cac_g002639.t1	Cac_g005559.t1	Cac_g006861.t1	Cac_g008012.t1	Cac_g023906.t1	evm_27.model.AmTr_v1.0_scaffold00033.75	evm_27.model.AmTr_v1.0_scaffold00056.71
OG0000491:	AT1G14540.1	AT1G14550.1	CRO_T111623	Cac_g012269.t1	Cac_g012903.t1	Cac_g012905.t1	Cac_g012906.t1	evm_27.model.AmTr_v1.0_scaffold00029.220	evm_27.model.AmTr_v1.0_scaffold00029.227	evm_27.model.AmTr_v1.0_scaffold00029.229	evm_27.model.AmTr_v1.0_scaffold00029.230	evm_27.model.AmTr_v1.0_scaffold00029.231	evm_27.model.AmTr_v1.0_scaffold00029.236
OG0000492:	AT5G50200.3	CRO_T111252	CRO_T123010	CRO_T123012	CRO_T123013	CRO_T135845	Cac_g012478.t1	Cac_g020136.t1	evm_27.model.AmTr_v1.0_scaffold00027.118	evm_27.model.AmTr_v1.0_scaffold00049.225	evm_27.model.AmTr_v1.0_scaffold00174.25	evm_27.model.AmTr_v1.0_scaffold00188.2	evm_27.model.AmTr_v1.0_scaffold00188.6
OG0000493:	AT2G19130.1	CRO_T119447	CRO_T119448	Cac_g018981.t1	Cac_g023145.t1	Cac_g023146.t1	Cac_g023274.t1	Cac_g023305.t1	evm_27.model.AmTr_v1.0_scaffold00024.107	evm_27.model.AmTr_v1.0_scaffold00024.108	evm_27.model.AmTr_v1.0_scaffold00024.109	evm_27.model.AmTr_v1.0_scaffold00072.15	evm_27.model.AmTr_v1.0_scaffold00072.16
OG0000494:	AT1G02900.1	AT1G28270.1	AT2G33775.1	CRO_T118701	CRO_T136998	CRO_T137001	Cac_g019178.t1	Cac_g025069.t1	Cac_g025070.t1	Cac_g026340.t1	Cac_g033513.t1	evm_27.model.AmTr_v1.0_scaffold00022.59	evm_27.model.AmTr_v1.0_scaffold00044.134
OG0000495:	AT1G29050.1	AT1G78710.1	AT2G30900.1	AT2G34070.1	AT2G42570.1	CRO_T101098	CRO_T113889	Cac_g023080.t1	Cac_g024190.t1	Cac_g028666.t1	Cac_g031839.t1	evm_27.model.AmTr_v1.0_scaffold00021.68	evm_27.model.AmTr_v1.0_scaffold00021.73
OG0000496:	AT1G79620.1	AT5G49760.1	AT5G49770.1	AT5G49780.1	CRO_T108566	Cac_g016580.t1	Cac_g018711.t1	Cac_g018712.t1	Cac_g021043.t1	Cac_g026929.t1	Cac_g026930.t1	evm_27.model.AmTr_v1.0_scaffold00021.190	evm_27.model.AmTr_v1.0_scaffold00099.159
OG0000497:	AT2G25250.1	AT3G21570.1	AT4G02040.1	AT4G32020.1	CRO_T123814	CRO_T127627	CRO_T129656	Cac_g000369.t1	Cac_g007575.t1	Cac_g010394.t1	Cac_g011970.t1	Cac_g031963.t1	evm_27.model.AmTr_v1.0_scaffold00019.447
OG0000498:	AT1G01140.3	AT1G30270.1	AT2G26980.4	CRO_T119904	CRO_T125262	CRO_T136657	Cac_g005150.t1	Cac_g009889.t1	Cac_g026513.t1	Cac_g032517.t1	evm_27.model.AmTr_v1.0_scaffold00018.153	evm_27.model.AmTr_v1.0_scaffold00092.53	evm_27.model.AmTr_v1.0_scaffold00095.73
OG0000499:	AT3G16510.1	AT4G15755.1	CRO_T107576	Cac_g013656.t1	Cac_g013659.t1	Cac_g016643.t1	Cac_g021236.t1	Cac_g024225.t1	Cac_g024493.t1	Cac_g024497.t1	Cac_g024507.t1	evm_27.model.AmTr_v1.0_scaffold00016.267	evm_27.model.AmTr_v1.0_scaffold00057.255
OG0000500:	AT1G02850.4	AT1G45191.1	AT1G60090.1	AT3G62750.1	AT4G22100.1	AT4G27820.1	AT4G27830.1	CRO_T119129	evm_27.model.AmTr_v1.0_scaffold00016.350	evm_27.model.AmTr_v1.0_scaffold00016.351	evm_27.model.AmTr_v1.0_scaffold00045.325	evm_27.model.AmTr_v1.0_scaffold00057.290	evm_27.model.AmTr_v1.0_scaffold00057.291
OG0000501:	AT1G47980.1	AT3G62730.1	CRO_T107504	CRO_T107509	CRO_T107547	CRO_T107551	CRO_T116735	CRO_T134272	Cac_g006414.t1	Cac_g013670.t1	Cac_g031452.t1	evm_27.model.AmTr_v1.0_scaffold00016.315	evm_27.model.AmTr_v1.0_scaffold00106.31
OG0000502:	AT2G21520.2	AT2G21540.1	AT4G39170.1	AT4G39180.1	CRO_T139261	CRO_T139264	Cac_g014597.t2	Cac_g014598.t1	Cac_g021282.t1	Cac_g021283.t1	evm_27.model.AmTr_v1.0_scaffold00014.47	evm_27.model.AmTr_v1.0_scaffold00014.48	evm_27.model.AmTr_v1.0_scaffold00061.59
OG0000503:	AT1G02840.1	AT1G09140.1	AT3G49430.1	AT4G02430.2	CRO_T101346	CRO_T104901	CRO_T107508	CRO_T108750	Cac_g010975.t3	Cac_g013681.t1	Cac_g027323.t1	evm_27.model.AmTr_v1.0_scaffold00013.152	evm_27.model.AmTr_v1.0_scaffold00100.7
OG0000504:	AT3G25150.2	AT5G60980.2	CRO_T117223	CRO_T119542	CRO_T137707	Cac_g001892.t1	Cac_g005332.t1	Cac_g016219.t1	Cac_g020109.t1	Cac_g026176.t10	Cac_g028966.t1	evm_27.model.AmTr_v1.0_scaffold00013.243	evm_27.model.AmTr_v1.0_scaffold00154.46
OG0000505:	AT3G02230.1	AT3G08900.1	AT5G15650.1	CRO_T114377	CRO_T119561	CRO_T132927	Cac_g003410.t1	Cac_g005306.t1	Cac_g016231.t1	Cac_g023749.t1	Cac_g026194.t1	evm_27.model.AmTr_v1.0_scaffold00013.86	evm_27.model.AmTr_v1.0_scaffold00047.149
OG0000506:	AT1G07640.3	AT2G28810.1	AT2G37590.1	AT3G55370.3	CRO_T100601	CRO_T105597	CRO_T116867	Cac_g002262.t1	Cac_g015114.t2	Cac_g021441.t1	Cac_g027634.t1	Cac_g029412.t2	evm_27.model.AmTr_v1.0_scaffold00012.109
OG0000507:	AT2G21600.1	AT4G39220.1	CRO_T110732	CRO_T127810	CRO_T130073	Cac_g002762.t1	Cac_g003879.t2	Cac_g005984.t1	Cac_g014606.t1	Cac_g021294.t2	Cac_g032210.t1	evm_27.model.AmTr_v1.0_scaffold00011.105	evm_27.model.AmTr_v1.0_scaffold00051.92
OG0000508:	AT2G18350.1	AT4G24660.1	CRO_T108353	CRO_T121328	CRO_T129769	Cac_g003895.t1	Cac_g004373.t1	Cac_g018097.t1	Cac_g032736.t1	evm_27.model.AmTr_v1.0_scaffold00011.170	evm_27.model.AmTr_v1.0_scaffold00038.7	evm_27.model.AmTr_v1.0_scaffold00070.96	evm_27.model.AmTr_v1.0_scaffold00135.43
OG0000509:	AT3G19270.1	AT4G19230.2	AT5G45340.1	CRO_T110882	CRO_T127930	CRO_T140319	Cac_g005948.t1	Cac_g014718.t1	Cac_g019739.t1	Cac_g021323.t1	Cac_g025159.t1	evm_27.model.AmTr_v1.0_scaffold00011.195	evm_27.model.AmTr_v1.0_scaffold00091.57
OG0000510:	AT1G69710.1	AT5G12350.1	AT5G19420.2	CRO_T102107	CRO_T128669	CRO_T131192	Cac_g015726.t1	Cac_g027855.t1	Cac_g032824.t1	Cac_g033619.t1	evm_27.model.AmTr_v1.0_scaffold00010.395	evm_27.model.AmTr_v1.0_scaffold00044.47	evm_27.model.AmTr_v1.0_scaffold00063.17
OG0000511:	AT3G04060.1	AT5G07680.1	AT5G18270.1	AT5G61430.1	CRO_T131270	CRO_T137779	Cac_g015684.t1	Cac_g019637.t1	Cac_g022587.t1	Cac_g025802.t1	Cac_g027793.t1	evm_27.model.AmTr_v1.0_scaffold00010.523	evm_27.model.AmTr_v1.0_scaffold00119.25
OG0000512:	CRO_T101176	CRO_T101907	CRO_T102850	CRO_T111352	CRO_T121426	Cac_g024960.t1	Cac_g024961.t1	Cac_g028031.t1	Cac_g029315.t1	Cac_g032422.t1	evm_27.model.AmTr_v1.0_scaffold00010.374	evm_27.model.AmTr_v1.0_scaffold00010.400	evm_27.model.AmTr_v1.0_scaffold00022.150
OG0000513:	CRO_T117289	Cac_g003273.t1	Cac_g015685.t1	evm_27.model.AmTr_v1.0_scaffold00010.331	evm_27.model.AmTr_v1.0_scaffold00010.459	evm_27.model.AmTr_v1.0_scaffold00010.468	evm_27.model.AmTr_v1.0_scaffold00016.255	evm_27.model.AmTr_v1.0_scaffold00025.90	evm_27.model.AmTr_v1.0_scaffold00029.116	evm_27.model.AmTr_v1.0_scaffold00029.41	evm_27.model.AmTr_v1.0_scaffold00029.42	evm_27.model.AmTr_v1.0_scaffold00156.13	evm_27.model.AmTr_v1.0_scaffold01859.1
OG0000514:	AT2G33710.2	AT5G07310.1	AT5G13330.1	AT5G61890.1	CRO_T107044	CRO_T124101	Cac_g007119.t1	Cac_g017407.t1	Cac_g032442.t1	evm_27.model.AmTr_v1.0_scaffold00010.53	evm_27.model.AmTr_v1.0_scaffold00010.54	evm_27.model.AmTr_v1.0_scaffold00010.55	evm_27.model.AmTr_v1.0_scaffold00016.53
OG0000515:	AT1G07540.1	AT3G12560.1	AT3G46590.2	AT5G13820.1	AT5G59430.1	CRO_T131618	CRO_T133167	Cac_g002222.t1	Cac_g021456.t1	Cac_g027876.t1	Cac_g032464.t2	evm_27.model.AmTr_v1.0_scaffold00009.51	evm_27.model.AmTr_v1.0_scaffold00012.208
OG0000516:	AT1G63500.1	AT4G00710.1	AT5G41260.1	AT5G59010.1	CRO_T100944	CRO_T100948	CRO_T132126	Cac_g010054.t1	Cac_g015023.t1	Cac_g023415.t1	Cac_g027076.t1	evm_27.model.AmTr_v1.0_scaffold00009.265	evm_27.model.AmTr_v1.0_scaffold00029.243
OG0000517:	AT2G39130.1	AT3G09330.1	AT3G09340.1	AT3G54830.1	AT5G02170.1	AT5G02180.1	CRO_T100758	CRO_T126823	Cac_g019376.t1	Cac_g020933.t1	Cac_g029451.t1	evm_27.model.AmTr_v1.0_scaffold00009.16	evm_27.model.AmTr_v1.0_scaffold00012.244
OG0000518:	AT3G50330.1	AT4G00120.1	AT5G09750.1	AT5G67060.1	CRO_T121695	CRO_T127966	CRO_T130609	Cac_g005959.t1	Cac_g009558.t1	Cac_g020833.t1	Cac_g030601.t1	evm_27.model.AmTr_v1.0_scaffold00008.223	evm_27.model.AmTr_v1.0_scaffold00071.86
OG0000519:	AT1G72220.1	AT4G33565.1	AT5G10380.1	CRO_T106972	CRO_T115957	CRO_T129047	Cac_g002540.t1	Cac_g004352.t1	Cac_g005474.t1	Cac_g007933.t1	Cac_g009334.t1	Cac_g028055.t1	evm_27.model.AmTr_v1.0_scaffold00008.118
OG0000520:	AT1G22500.1	AT1G72200.1	AT3G05200.1	AT5G27420.1	CRO_T105738	CRO_T106977	Cac_g002543.t1	Cac_g004354.t1	Cac_g005480.t1	Cac_g016699.t1	Cac_g022917.t1	Cac_g028053.t1	evm_27.model.AmTr_v1.0_scaffold00008.104
OG0000521:	AT2G42320.1	AT3G01810.1	AT3G57780.1	AT5G43230.1	CRO_T109623	CRO_T120091	CRO_T134106	Cac_g012363.t1	Cac_g013879.t1	Cac_g014292.t1	Cac_g029751.t1	evm_27.model.AmTr_v1.0_scaffold00005.186	evm_27.model.AmTr_v1.0_scaffold00022.318
OG0000522:	AT5G48485.1	AT5G48490.1	CRO_T117271	CRO_T125635	Cac_g001928.t1	Cac_g021390.t1	Cac_g022320.t1	Cac_g030852.t1	evm_27.model.AmTr_v1.0_scaffold00005.19	evm_27.model.AmTr_v1.0_scaffold00005.25	evm_27.model.AmTr_v1.0_scaffold00005.26	evm_27.model.AmTr_v1.0_scaffold00005.27	evm_27.model.AmTr_v1.0_scaffold00055.96
OG0000523:	AT1G27680.1	AT2G21590.1	AT4G39210.1	AT5G19220.1	CRO_T110729	CRO_T118043	CRO_T127817	Cac_g010437.t1	Cac_g014603.t1	Cac_g021292.t1	Cac_g021851.t3	evm_27.model.AmTr_v1.0_scaffold00003.126	evm_27.model.AmTr_v1.0_scaffold00011.69
OG0000524:	AT2G36110.1	AT3G12410.1	AT3G12420.1	AT3G12430.1	AT3G12440.1	AT3G12460.1	AT3G12470.1	CRO_T112270	CRO_T112277	Cac_g006406.t1	Cac_g033197.t1	Cac_g034547.t1	evm_27.model.AmTr_v1.0_scaffold00003.228
OG0000525:	AT3G16370.1	AT5G03810.1	AT5G03820.1	AT5G22810.1	CRO_T117681	CRO_T124843	CRO_T139017	Cac_g006836.t1	Cac_g022518.t1	Cac_g028466.t1	Cac_g029139.t1	evm_27.model.AmTr_v1.0_scaffold00002.397	evm_27.model.AmTr_v1.0_scaffold00136.33
OG0000526:	AT2G29140.1	AT2G29190.1	AT2G29200.1	AT3G10360.1	CRO_T126828	CRO_T131640	CRO_T133149	Cac_g002205.t1	Cac_g020935.t1	Cac_g021466.t1	Cac_g032480.t1	evm_27.model.AmTr_v1.0_scaffold00009.19	evm_27.model.AmTr_v1.0_scaffold00012.251
OG0000527:	AT1G15790.1	Cac_g015515.t1	Cac_g015518.t2	Cac_g015527.t1	Cac_g022014.t1	Cac_g022017.t1	evm_27.model.AmTr_v1.0_scaffold00005.111	evm_27.model.AmTr_v1.0_scaffold00005.113	evm_27.model.AmTr_v1.0_scaffold00089.1	evm_27.model.AmTr_v1.0_scaffold00166.1	evm_27.model.AmTr_v1.0_scaffold00166.3	evm_27.model.AmTr_v1.0_scaffold01901.1	evm_27.model.AmTr_v1.0_scaffold03383.1
OG0000528:	AT1G56360.1	AT2G16430.2	AT2G27190.1	AT4G36350.1	CRO_T105206	CRO_T127495	CRO_T127845	Cac_g003846.t1	Cac_g005786.t1	Cac_g014583.t1	Cac_g019762.t1	evm_27.model.AmTr_v1.0_scaffold00002.345	evm_27.model.AmTr_v1.0_scaffold00002.346
OG0000529:	AT3G22800.1	AT3G24480.1	AT4G13340.1	AT4G18670.1	AT5G25550.1	CRO_T119279	CRO_T139591	Cac_g001582.t1	Cac_g010507.t1	Cac_g011773.t1	Cac_g025959.t1	evm_27.model.AmTr_v1.0_scaffold00002.632	evm_27.model.AmTr_v1.0_scaffold00078.208
OG0000530:	CRO_T105414	CRO_T105415	CRO_T132121	Cac_g004515.t1	Cac_g004516.t1	Cac_g004517.t1	Cac_g010057.t1	Cac_g010058.t1	Cac_g030243.t1	Cac_g030245.t1	Cac_g030246.t1	evm_27.model.AmTr_v1.0_scaffold00002.179	evm_27.model.AmTr_v1.0_scaffold00002.180
OG0000531:	AT2G30140.1	AT2G30150.1	CRO_T116177	CRO_T117405	Cac_g001793.t1	Cac_g001865.t2	Cac_g001867.t2	Cac_g001868.t1	Cac_g025370.t1	Cac_g025537.t1	evm_27.model.AmTr_v1.0_scaffold00002.402	evm_27.model.AmTr_v1.0_scaffold00002.404	evm_27.model.AmTr_v1.0_scaffold00002.406
OG0000532:	AT1G29470.1	AT2G34300.1	AT3G51070.1	AT5G64030.1	CRO_T120846	CRO_T121274	Cac_g003843.t1	Cac_g004096.t1	Cac_g009004.t1	Cac_g011662.t1	Cac_g020789.t3	evm_27.model.AmTr_v1.0_scaffold00001.179	evm_27.model.AmTr_v1.0_scaffold00017.213
OG0000533:	AT1G26355.1	AT1G69230.1	CRO_T119549	CRO_T130256	CRO_T132913	Cac_g003395.t1	Cac_g005323.t1	Cac_g008160.t1	Cac_g010707.t1	Cac_g023470.t1	Cac_g026183.t2	evm_27.model.AmTr_v1.0_scaffold00001.368	evm_27.model.AmTr_v1.0_scaffold00047.198
OG0000534:	AT3G54040.1	AT5G52390.1	CRO_T100959	CRO_T135084	Cac_g002162.t1	Cac_g011131.t1	Cac_g015018.t1	Cac_g018358.t1	Cac_g030522.t1	Cac_g030526.t1	evm_27.model.AmTr_v1.0_scaffold00009.270	evm_27.model.AmTr_v1.0_scaffold00029.247	evm_27.model.AmTr_v1.0_scaffold00029.248
OG0000535:	AT1G73700.1	AT2G34360.1	AT5G52450.1	CRO_T102884	CRO_T121650	CRO_T132188	Cac_g008514.t1	Cac_g013462.t1	Cac_g018851.t1	evm_27.model.AmTr_v1.0_scaffold00006.46	evm_27.model.AmTr_v1.0_scaffold00006.50	evm_27.model.AmTr_v1.0_scaffold00006.53	evm_27.model.AmTr_v1.0_scaffold00016.159
OG0000536:	AT3G30380.1	AT4G24760.1	AT5G14390.1	CRO_T111304	CRO_T132946	CRO_T134035	Cac_g003426.t1	Cac_g014246.t1	Cac_g015933.t1	Cac_g024353.t1	Cac_g031611.t1	evm_27.model.AmTr_v1.0_scaffold00006.164	evm_27.model.AmTr_v1.0_scaffold00049.102
OG0000537:	AT1G20120.1	AT1G58725.1	AT1G59406.1	AT1G75880.1	AT1G75890.1	AT1G75900.1	AT3G14820.1	AT3G43550.1	AT5G42170.1	CRO_T123386	Cac_g005707.t1	Cac_g005708.t1	evm_27.model.AmTr_v1.0_scaffold00001.265
OG0000538:	CRO_T116479	CRO_T120997	Cac_g006694.t1	Cac_g008020.t1	Cac_g021685.t1	Cac_g022691.t1	Cac_g023120.t1	Cac_g023649.t1	Cac_g024149.t1	Cac_g031322.t1	Cac_g031833.t1	Cac_g031834.t1
OG0000539:	AT4G19090.1	AT5G45460.1	AT5G45470.1	AT5G45480.1	AT5G45530.1	AT5G45540.1	CRO_T138692	Cac_g000962.t2	Cac_g010256.t1	Cac_g026232.t1	Cac_g030806.t1	Cac_g032537.t1
OG0000540:	AT4G19060.1	AT5G45440.1	AT5G45490.1	CRO_T118250	Cac_g007416.t1	Cac_g015537.t1	Cac_g015541.t1	Cac_g018585.t1	Cac_g020792.t1	Cac_g026231.t1	Cac_g028664.t1	Cac_g030804.t1
OG0000541:	AT3G05960.1	AT5G26250.1	CRO_T108340	CRO_T108343	CRO_T113591	CRO_T139724	CRO_T139726	Cac_g002133.t1	Cac_g010455.t1	Cac_g010456.t1	Cac_g025913.t1	Cac_g025914.t1
OG0000542:	AT2G18560.1	AT2G18570.1	AT3G50740.1	AT5G26310.1	AT5G66690.1	CRO_T121381	Cac_g002891.t1	Cac_g002892.t1	Cac_g003933.t1	Cac_g003934.t1	Cac_g003936.t1	Cac_g018055.t1
OG0000543:	AT2G23590.1	AT2G23600.1	AT2G23610.1	AT2G23620.1	CRO_T133058	CRO_T133059	CRO_T133060	CRO_T135968	CRO_T135972	Cac_g008473.t1	Cac_g017988.t1	Cac_g017989.t1
OG0000544:	AT1G15125.1	AT1G68040.1	CRO_T103723	CRO_T136128	Cac_g003539.t1	Cac_g005179.t1	Cac_g005180.t1	Cac_g019404.t1	Cac_g020332.t1	Cac_g020333.t1	Cac_g020334.t1	Cac_g033654.t2
OG0000545:	AT1G17150.1	AT1G43080.1	AT1G43090.1	AT1G43100.1	AT1G78400.1	AT2G15450.1	AT2G15460.1	AT2G15470.1	AT2G26620.1	AT2G33160.1	AT2G40310.1	AT4G13760.1
OG0000546:	AT2G29510.1	AT2G37930.1	AT5G01030.1	AT5G59020.1	CRO_T100942	CRO_T140723	Cac_g002165.t1	Cac_g015027.t1	Cac_g027072.t1	Cac_g027075.t1	Cac_g030516.t1	evm_27.model.AmTr_v1.0_scaffold00165.3
OG0000547:	CRO_T123089	CRO_T124236	CRO_T124495	CRO_T124870	CRO_T136071	CRO_T137142	CRO_T138054	CRO_T138149	Cac_g014255.t1	Cac_g031173.t1	Cac_g032727.t3	evm_27.model.AmTr_v1.0_scaffold00162.31
OG0000548:	AT1G08065.1	AT1G08080.1	AT2G28210.1	AT4G20990.1	AT4G21000.1	CRO_T106207	CRO_T116298	CRO_T130674	Cac_g025356.t2	Cac_g025358.t1	Cac_g028500.t1	evm_27.model.AmTr_v1.0_scaffold00157.50
OG0000549:	AT5G16610.2	CRO_T113203	Cac_g003584.t2	evm_27.model.AmTr_v1.0_scaffold00156.1	evm_27.model.AmTr_v1.0_scaffold00156.10	evm_27.model.AmTr_v1.0_scaffold00156.12	evm_27.model.AmTr_v1.0_scaffold00156.9	evm_27.model.AmTr_v1.0_scaffold00194.24	evm_27.model.AmTr_v1.0_scaffold00721.1	evm_27.model.AmTr_v1.0_scaffold02593.1	evm_27.model.AmTr_v1.0_scaffold02593.2	evm_27.model.AmTr_v1.0_scaffold05545.1
OG0000550:	AT2G36540.1	AT2G36550.1	AT3G29760.1	AT4G26190.1	CRO_T119547	CRO_T132911	Cac_g005326.t1	Cac_g016222.t1	Cac_g026181.t1	Cac_g028727.t1	evm_27.model.AmTr_v1.0_scaffold00154.54	evm_27.model.AmTr_v1.0_scaffold00154.55
OG0000551:	AT2G28350.1	AT4G30080.1	CRO_T123770	CRO_T126880	CRO_T130705	Cac_g012069.t1	Cac_g019320.t1	Cac_g020964.t1	Cac_g022444.t1	Cac_g033346.t1	evm_27.model.AmTr_v1.0_scaffold00148.24	evm_27.model.AmTr_v1.0_scaffold00155.56
OG0000552:	AT4G18660.1	AT4G18680.1	AT4G18690.1	AT5G45830.1	CRO_T101152	CRO_T101156	CRO_T133583	Cac_g009670.t1	Cac_g024155.t1	Cac_g024156.t1	evm_27.model.AmTr_v1.0_scaffold00130.57	evm_27.model.AmTr_v1.0_scaffold00130.61
OG0000553:	AT1G53870.1	AT1G53880.1	AT1G53890.3	AT1G53900.1	AT1G63410.1	AT3G14260.1	CRO_T132102	CRO_T132104	Cac_g011253.t1	Cac_g023395.t1	Cac_g023396.t1	evm_27.model.AmTr_v1.0_scaffold00129.69
OG0000554:	AT3G07320.1	AT3G23770.1	AT4G14080.1	CRO_T101124	CRO_T117243	CRO_T137701	Cac_g001911.t1	Cac_g025886.t1	Cac_g030882.t1	Cac_g033983.t1	evm_27.model.AmTr_v1.0_scaffold00117.38	evm_27.model.AmTr_v1.0_scaffold00117.41
OG0000555:	AT1G55560.1	AT1G55570.1	AT3G13390.1	AT3G13400.1	CRO_T121668	CRO_T135730	CRO_T135733	Cac_g016959.t1	Cac_g021558.t1	Cac_g024596.t1	evm_27.model.AmTr_v1.0_scaffold00106.63	evm_27.model.AmTr_v1.0_scaffold00159.11
OG0000556:	AT1G33475.1	AT1G33480.1	AT1G33490.1	AT4G10140.1	AT4G10150.1	AT4G10160.1	AT4G10170.1	CRO_T128426	Cac_g007176.t1	Cac_g019702.t1	evm_27.model.AmTr_v1.0_scaffold00099.88	evm_27.model.AmTr_v1.0_scaffold00099.89
OG0000557:	AT4G03630.1	AT4G05460.1	AT4G05470.1	AT4G05475.1	AT4G05490.1	AT4G05497.1	AT5G52480.1	CRO_T113495	Cac_g015638.t1	Cac_g015640.t1	Cac_g015641.t2	evm_27.model.AmTr_v1.0_scaffold00092.11
OG0000558:	AT3G28345.1	AT3G28360.1	AT3G28380.1	AT3G28390.1	AT3G28415.1	CRO_T124666	Cac_g019563.t1	Cac_g020571.t1	Cac_g022668.t1	Cac_g022669.t1	Cac_g032256.t1	evm_27.model.AmTr_v1.0_scaffold00090.97
OG0000559:	AT1G25450.1	AT1G68530.1	AT1G71160.1	CRO_T121413	Cac_g003494.t1	Cac_g007815.t2	Cac_g026004.t1	Cac_g031500.t1	evm_27.model.AmTr_v1.0_scaffold00079.121	evm_27.model.AmTr_v1.0_scaffold00126.27	evm_27.model.AmTr_v1.0_scaffold00129.77	evm_27.model.AmTr_v1.0_scaffold00135.68
OG0000560:	AT1G29270.1	AT2G40435.1	AT3G56220.1	CRO_T116827	CRO_T126474	CRO_T138764	Cac_g009724.t1	Cac_g018542.t1	Cac_g024132.t1	Cac_g030758.t1	evm_27.model.AmTr_v1.0_scaffold00077.14	evm_27.model.AmTr_v1.0_scaffold00130.12
OG0000561:	AT1G01440.1	AT2G46380.1	AT3G61670.1	AT4G01090.1	CRO_T124914	CRO_T130183	Cac_g004434.t1	Cac_g008223.t1	Cac_g009956.t1	Cac_g032657.t1	evm_27.model.AmTr_v1.0_scaffold00077.116	evm_27.model.AmTr_v1.0_scaffold00093.2
OG0000562:	AT1G74220.1	AT2G03630.1	CRO_T122921	CRO_T137710	Cac_g003387.t1	Cac_g016215.t1	evm_27.model.AmTr_v1.0_scaffold00074.122	evm_27.model.AmTr_v1.0_scaffold00074.128	evm_27.model.AmTr_v1.0_scaffold00074.129	evm_27.model.AmTr_v1.0_scaffold00090.23	evm_27.model.AmTr_v1.0_scaffold00090.3	evm_27.model.AmTr_v1.0_scaffold00154.20
OG0000563:	AT1G05000.2	AT3G02800.1	AT4G03960.1	AT5G16480.1	CRO_T108143	Cac_g012827.t1	Cac_g017321.t1	Cac_g024784.t1	Cac_g024834.t1	Cac_g027584.t1	evm_27.model.AmTr_v1.0_scaffold00071.17	evm_27.model.AmTr_v1.0_scaffold00074.29
OG0000564:	AT1G61795.1	AT2G20430.1	AT2G33460.1	AT3G23380.1	AT4G04900.1	AT4G21745.1	AT4G28556.1	CRO_T131463	Cac_g015295.t1	Cac_g024684.t1	Cac_g030738.t1	evm_27.model.AmTr_v1.0_scaffold00067.80
OG0000565:	AT1G03880.1	AT1G03890.1	AT4G28520.1	AT5G44120.3	CRO_T114525	Cac_g001753.t1	Cac_g001755.t1	Cac_g001756.t1	Cac_g006189.t1	evm_27.model.AmTr_v1.0_scaffold00067.11	evm_27.model.AmTr_v1.0_scaffold00067.12	evm_27.model.AmTr_v1.0_scaffold00067.7
OG0000566:	AT1G13590.1	AT2G22860.1	AT3G49780.1	AT4G37720.1	AT5G65870.1	CRO_T129970	Cac_g002663.t1	Cac_g005580.t1	Cac_g006075.t1	Cac_g008029.t1	Cac_g009230.t1	evm_27.model.AmTr_v1.0_scaffold00065.65
OG0000567:	AT2G04160.1	AT5G59810.1	CRO_T106117	CRO_T138969	Cac_g012720.t1	Cac_g012726.t1	Cac_g012732.t1	Cac_g012735.t2	evm_27.model.AmTr_v1.0_scaffold00061.121	evm_27.model.AmTr_v1.0_scaffold00061.98	evm_27.model.AmTr_v1.0_scaffold00498.2	evm_27.model.AmTr_v1.0_scaffold00910.1
OG0000568:	AT1G47610.1	AT1G49450.1	AT2G26490.1	AT3G18950.1	AT3G50390.1	AT4G34380.1	Cac_g002849.t1	Cac_g005888.t1	Cac_g014674.t1	Cac_g021376.t1	Cac_g030670.t1	evm_27.model.AmTr_v1.0_scaffold00059.218
OG0000569:	AT4G31940.1	AT4G31950.1	AT4G31970.1	CRO_T127029	Cac_g030660.t1	Cac_g030661.t1	Cac_g030669.t1	Cac_g034359.t1	evm_27.model.AmTr_v1.0_scaffold00059.226	evm_27.model.AmTr_v1.0_scaffold00059.227	evm_27.model.AmTr_v1.0_scaffold00059.230	evm_27.model.AmTr_v1.0_scaffold00059.231
OG0000570:	AT3G08943.1	AT3G08947.1	AT5G53480.1	CRO_T101454	CRO_T101455	CRO_T136216	Cac_g011005.t1	Cac_g017880.t1	Cac_g029403.t1	evm_27.model.AmTr_v1.0_scaffold00058.135	evm_27.model.AmTr_v1.0_scaffold00058.186	evm_27.model.AmTr_v1.0_scaffold00252.1
OG0000571:	AT2G03310.1	AT5G07730.1	AT5G61360.1	CRO_T107290	CRO_T128751	Cac_g010740.t1	Cac_g027757.t2	Cac_g027759.t1	Cac_g027763.t1	Cac_g027768.t1	Cac_g027773.t1	evm_27.model.AmTr_v1.0_scaffold00058.23
OG0000572:	AT1G16530.1	AT1G31320.1	CRO_T117326	CRO_T118394	CRO_T138636	CRO_T138733	Cac_g001269.t1	Cac_g001977.t1	Cac_g003166.t1	Cac_g016530.t1	evm_27.model.AmTr_v1.0_scaffold00058.116	evm_27.model.AmTr_v1.0_scaffold00076.41
OG0000573:	AT1G56280.1	AT3G05700.1	AT3G06760.2	AT5G26990.1	AT5G49230.1	CRO_T109032	Cac_g006355.t1	Cac_g013223.t2	Cac_g018598.t1	Cac_g027287.t1	Cac_g031507.t1	evm_27.model.AmTr_v1.0_scaffold00057.88
OG0000574:	AT2G01760.1	AT3G16857.2	AT4G16110.1	CRO_T109031	CRO_T134580	Cac_g006356.t1	Cac_g013349.t1	Cac_g020434.t2	Cac_g022405.t2	Cac_g022412.t1	evm_27.model.AmTr_v1.0_scaffold00057.85	evm_27.model.AmTr_v1.0_scaffold00176.20
OG0000575:	AT1G10340.1	AT1G34050.1	AT2G24600.3	AT5G50140.1	AT5G54700.1	AT5G54710.1	Cac_g006871.t1	Cac_g006873.t1	Cac_g007378.t1	evm_27.model.AmTr_v1.0_scaffold00056.12	evm_27.model.AmTr_v1.0_scaffold00088.44	evm_27.model.AmTr_v1.0_scaffold00109.158
OG0000576:	AT1G05810.1	AT2G31680.1	AT2G43130.1	AT3G07410.1	CRO_T102561	CRO_T117260	CRO_T120119	Cac_g016155.t1	Cac_g022318.t1	Cac_g025861.t1	Cac_g030864.t1	evm_27.model.AmTr_v1.0_scaffold00055.87
OG0000577:	AT1G46768.1	AT2G23340.1	AT3G50260.1	AT4G36900.1	AT5G67190.1	CRO_T120971	CRO_T130087	Cac_g002773.t1	Cac_g005976.t1	Cac_g009572.t1	Cac_g032198.t1	evm_27.model.AmTr_v1.0_scaffold00051.83
OG0000578:	AT1G24580.1	AT1G67856.1	AT2G04240.1	CRO_T106811	CRO_T116488	CRO_T128453	Cac_g005395.t1	Cac_g012473.t1	Cac_g012745.t1	Cac_g017218.t1	evm_27.model.AmTr_v1.0_scaffold00049.265	evm_27.model.AmTr_v1.0_scaffold00061.186
OG0000579:	AT1G11250.1	AT1G61290.1	AT3G11820.1	AT4G03330.1	CRO_T110563	CRO_T117780	Cac_g013702.t1	Cac_g014916.t1	Cac_g019949.t1	Cac_g026261.t1	evm_27.model.AmTr_v1.0_scaffold00049.23	evm_27.model.AmTr_v1.0_scaffold00111.115
OG0000580:	AT5G10530.1	AT5G65600.1	CRO_T113178	Cac_g002606.t1	Cac_g005543.t1	Cac_g005544.t1	Cac_g007977.t1	Cac_g009287.t1	evm_27.model.AmTr_v1.0_scaffold00046.122	evm_27.model.AmTr_v1.0_scaffold00046.123	evm_27.model.AmTr_v1.0_scaffold00046.124	evm_27.model.AmTr_v1.0_scaffold00046.126
OG0000581:	AT1G56720.1	AT2G42960.1	AT3G59110.1	CRO_T103734	CRO_T134244	CRO_T140037	Cac_g017693.t1	Cac_g018666.t1	Cac_g025824.t1	Cac_g026089.t1	Cac_g026889.t1	evm_27.model.AmTr_v1.0_scaffold00045.70
OG0000582:	AT1G21320.1	AT1G76940.1	CRO_T101460	CRO_T120337	CRO_T122213	Cac_g004156.t1	Cac_g009070.t1	Cac_g010996.t1	Cac_g016436.t1	Cac_g029383.t1	evm_27.model.AmTr_v1.0_scaffold00041.81	evm_27.model.AmTr_v1.0_scaffold00146.52
OG0000583:	AT4G24180.1	AT4G38660.1	CRO_T112964	CRO_T121207	CRO_T123373	Cac_g003791.t1	Cac_g005723.t1	Cac_g011622.t1	Cac_g014490.t1	Cac_g019827.t1	evm_27.model.AmTr_v1.0_scaffold00041.116	evm_27.model.AmTr_v1.0_scaffold00041.117
OG0000584:	AT3G04860.1	AT5G28150.1	CRO_T116029	CRO_T121919	CRO_T139697	Cac_g013048.t1	Cac_g015420.t1	Cac_g016791.t3	Cac_g025736.t2	Cac_g025929.t1	evm_27.model.AmTr_v1.0_scaffold00040.205	evm_27.model.AmTr_v1.0_scaffold00103.4
OG0000585:	AT3G63470.1	CRO_T110857	CRO_T111152	CRO_T123861	Cac_g005912.t1	Cac_g005913.t2	Cac_g014680.t1	Cac_g028201.t1	Cac_g029914.t1	evm_27.model.AmTr_v1.0_scaffold00038.40	evm_27.model.AmTr_v1.0_scaffold00038.41	evm_27.model.AmTr_v1.0_scaffold00173.6
OG0000586:	AT2G32460.1	AT3G11440.1	AT4G26930.1	AT5G06100.2	AT5G55020.1	CRO_T125316	CRO_T132408	Cac_g021673.t1	Cac_g023214.t1	Cac_g029836.t2	evm_27.model.AmTr_v1.0_scaffold00037.85	evm_27.model.AmTr_v1.0_scaffold00038.91
OG0000587:	AT1G32450.1	AT5G19640.1	CRO_T110451	CRO_T124936	CRO_T140871	Cac_g000059.t1	Cac_g000759.t1	Cac_g024405.t1	Cac_g026419.t1	Cac_g032887.t1	evm_27.model.AmTr_v1.0_scaffold00036.146	evm_27.model.AmTr_v1.0_scaffold00149.30
OG0000588:	AT5G11730.1	AT5G16170.1	AT5G25970.1	CRO_T113094	CRO_T134017	Cac_g000579.t1	Cac_g005202.t1	Cac_g007426.t1	Cac_g022147.t1	Cac_g033165.t1	evm_27.model.AmTr_v1.0_scaffold00036.103	evm_27.model.AmTr_v1.0_scaffold00079.98
OG0000589:	AT2G38970.1	AT3G54780.1	AT5G60710.1	CRO_T126856	CRO_T126864	CRO_T130686	Cac_g019325.t1	Cac_g020959.t1	Cac_g022456.t1	Cac_g022792.t1	evm_27.model.AmTr_v1.0_scaffold00032.119	evm_27.model.AmTr_v1.0_scaffold00148.42
OG0000590:	AT1G30330.2	AT5G37020.1	CRO_T113467	CRO_T118728	CRO_T136865	Cac_g003654.t1	Cac_g011520.t1	Cac_g015649.t1	Cac_g019101.t1	Cac_g026498.t1	evm_27.model.AmTr_v1.0_scaffold00029.187	evm_27.model.AmTr_v1.0_scaffold00092.36
OG0000591:	AT1G13140.1	AT1G13150.1	AT1G24540.1	AT3G26125.1	AT5G08250.1	AT5G23190.1	CRO_T105902	Cac_g012282.t1	Cac_g020573.t1	evm_27.model.AmTr_v1.0_scaffold00029.65	evm_27.model.AmTr_v1.0_scaffold00166.37	evm_27.model.AmTr_v1.0_scaffold00166.43
OG0000592:	AT1G02450.1	AT4G01895.1	CRO_T108724	Cac_g013283.t1	Cac_g013284.t1	Cac_g018657.t1	Cac_g026876.t1	Cac_g028850.t1	evm_27.model.AmTr_v1.0_scaffold00028.9	evm_27.model.AmTr_v1.0_scaffold00079.12	evm_27.model.AmTr_v1.0_scaffold00079.13	evm_27.model.AmTr_v1.0_scaffold00079.16
OG0000593:	AT1G28360.1	AT1G28370.1	AT1G80580.1	AT5G44210.1	CRO_T102401	CRO_T118767	Cac_g007039.t1	Cac_g017498.t1	Cac_g025057.t1	Cac_g033534.t1	evm_27.model.AmTr_v1.0_scaffold00026.86	evm_27.model.AmTr_v1.0_scaffold00040.172
OG0000594:	AT1G18760.1	AT1G18770.1	AT1G18780.1	AT1G21960.1	AT2G29840.1	AT3G13228.1	AT5G53910.1	CRO_T131158	evm_27.model.AmTr_v1.0_scaffold00024.126	evm_27.model.AmTr_v1.0_scaffold00030.82	evm_27.model.AmTr_v1.0_scaffold00095.149	evm_27.model.AmTr_v1.0_scaffold04543.1
OG0000595:	AT1G54200.1	AT3G13980.1	CRO_T122251	CRO_T122484	CRO_T129482	Cac_g001400.t1	Cac_g006682.t1	Cac_g022088.t1	Cac_g024619.t1	Cac_g028902.t1	Cac_g032325.t1	evm_27.model.AmTr_v1.0_scaffold00024.196
OG0000596:	AT1G14700.1	AT1G25230.1	AT2G01880.1	AT2G01890.1	AT3G17790.1	CRO_T108612	CRO_T120534	Cac_g012854.t1	Cac_g017040.t1	Cac_g017041.t1	Cac_g017043.t1	evm_27.model.AmTr_v1.0_scaffold00024.16
OG0000597:	AT1G47870.1	AT5G22220.2	CRO_T105850	CRO_T115177	CRO_T129614	Cac_g004954.t1	Cac_g005744.t1	Cac_g019924.t1	Cac_g024030.t1	Cac_g031005.t3	evm_27.model.AmTr_v1.0_scaffold00030.186	evm_27.model.AmTr_v1.0_scaffold00220.3
OG0000598:	AT1G72570.1	AT4G37750.1	CRO_T119632	CRO_T122492	CRO_T129957	Cac_g002657.t1	Cac_g005576.t1	Cac_g006083.t1	Cac_g023887.t1	Cac_g032540.t1	evm_27.model.AmTr_v1.0_scaffold00024.229	evm_27.model.AmTr_v1.0_scaffold00065.42
OG0000599:	AT1G14510.1	AT2G02470.1	AT3G42790.1	AT5G20510.1	CRO_T125639	CRO_T129488	CRO_T135512	Cac_g001406.t1	Cac_g032321.t1	Cac_g032946.t3	evm_27.model.AmTr_v1.0_scaffold00024.176	evm_27.model.AmTr_v1.0_scaffold00099.151
OG0000600:	AT2G30250.1	AT2G38470.1	AT5G07100.1	CRO_T115783	CRO_T117389	Cac_g002042.t1	Cac_g009739.t1	Cac_g021569.t1	Cac_g025494.t1	Cac_g026854.t1	evm_27.model.AmTr_v1.0_scaffold00023.51	evm_27.model.AmTr_v1.0_scaffold00089.64
OG0000601:	AT2G30210.1	AT2G40370.1	AT5G05390.1	AT5G07130.1	CRO_T117397	CRO_T133161	CRO_T138739	Cac_g002048.t2	Cac_g018524.t1	Cac_g021510.t1	Cac_g025502.t1	evm_27.model.AmTr_v1.0_scaffold00023.19
OG0000602:	AT2G38310.1	AT5G45860.1	AT5G45870.1	CRO_T101137	CRO_T136257	CRO_T138737	Cac_g009758.t1	Cac_g021512.t1	Cac_g021626.t1	Cac_g024163.t1	Cac_g025244.t1	evm_27.model.AmTr_v1.0_scaffold00023.12
OG0000603:	AT1G76640.1	AT1G76650.1	AT3G01830.1	AT5G42380.1	CRO_T134108	Cac_g012359.t1	Cac_g014294.t1	Cac_g014295.t1	Cac_g014296.t1	Cac_g021703.t1	Cac_g024302.t1	evm_27.model.AmTr_v1.0_scaffold00022.47
OG0000604:	AT1G20880.1	AT1G22330.1	AT1G76460.1	AT1G78260.1	CRO_T106921	CRO_T110669	Cac_g003672.t1	Cac_g004326.t1	Cac_g020629.t1	Cac_g028078.t1	evm_27.model.AmTr_v1.0_scaffold00022.138	evm_27.model.AmTr_v1.0_scaffold00038.171
OG0000605:	AT2G23770.1	AT2G33580.1	CRO_T123305	CRO_T133010	Cac_g002871.t2	Cac_g002872.t1	Cac_g005874.t1	Cac_g018032.t1	Cac_g023641.t1	evm_27.model.AmTr_v1.0_scaffold00022.42	evm_27.model.AmTr_v1.0_scaffold00022.43	evm_27.model.AmTr_v1.0_scaffold00059.148
OG0000606:	AT2G42250.1	AT5G06900.1	CRO_T105660	CRO_T108857	Cac_g002288.t1	Cac_g013861.t1	Cac_g013863.t1	Cac_g013864.t1	Cac_g029739.t1	Cac_g029740.t1	evm_27.model.AmTr_v1.0_scaffold00022.287	evm_27.model.AmTr_v1.0_scaffold00022.290
OG0000607:	AT1G54730.2	AT2G48020.2	AT5G18840.1	CRO_T119036	CRO_T123937	Cac_g013103.t1	Cac_g022899.t2	Cac_g030143.t1	evm_27.model.AmTr_v1.0_scaffold00019.449	evm_27.model.AmTr_v1.0_scaffold00019.451	evm_27.model.AmTr_v1.0_scaffold00019.454	evm_27.model.AmTr_v1.0_scaffold00103.38
OG0000608:	AT1G16060.1	AT1G79700.2	AT3G54320.1	CRO_T110308	CRO_T138162	CRO_T140476	Cac_g006625.t1	Cac_g007076.t1	Cac_g008554.t1	Cac_g017444.t1	evm_27.model.AmTr_v1.0_scaffold00019.64	evm_27.model.AmTr_v1.0_scaffold00101.2
OG0000609:	AT3G02875.1	AT5G54140.1	CRO_T101302	CRO_T129583	Cac_g010957.t2	Cac_g010958.t1	Cac_g019903.t1	Cac_g019906.t1	evm_27.model.AmTr_v1.0_scaffold00018.22	evm_27.model.AmTr_v1.0_scaffold00030.222	evm_27.model.AmTr_v1.0_scaffold00114.67	evm_27.model.AmTr_v1.0_scaffold00501.1
OG0000610:	AT1G06330.1	AT1G29100.1	AT3G56891.1	CRO_T101118	CRO_T104002	CRO_T107356	Cac_g024178.t1	Cac_g025257.t1	Cac_g028687.t2	Cac_g030579.t1	evm_27.model.AmTr_v1.0_scaffold00018.18	evm_27.model.AmTr_v1.0_scaffold00021.17
OG0000611:	AT5G67090.1	CRO_T104875	CRO_T127972	CRO_T127973	CRO_T127974	CRO_T133762	Cac_g005965.t1	Cac_g005966.t1	Cac_g005967.t1	Cac_g030595.t1	Cac_g030596.t1	evm_27.model.AmTr_v1.0_scaffold00017.166
OG0000612:	AT2G46170.1	AT4G11220.1	AT4G23630.1	CRO_T101637	CRO_T118263	CRO_T130220	Cac_g009988.t1	Cac_g011069.t1	Cac_g023486.t1	Cac_g028303.t1	evm_27.model.AmTr_v1.0_scaffold00017.114	evm_27.model.AmTr_v1.0_scaffold00077.199
OG0000613:	AT1G54580.1	AT1G54630.1	AT3G05020.1	AT4G25050.2	AT5G27200.1	CRO_T110245	CRO_T112427	Cac_g007134.t1	Cac_g010375.t1	Cac_g030153.t1	evm_27.model.AmTr_v1.0_scaffold00016.108	evm_27.model.AmTr_v1.0_scaffold00057.134
OG0000614:	AT3G04690.1	AT3G51550.1	AT5G28680.1	CRO_T124572	CRO_T134301	CRO_T136447	Cac_g006388.t1	Cac_g016587.t1	Cac_g022371.t1	Cac_g028826.t1	evm_27.model.AmTr_v1.0_scaffold00016.362	evm_27.model.AmTr_v1.0_scaffold00077.136
OG0000615:	AT3G26720.1	AT5G13980.1	AT5G66150.1	CRO_T110255	CRO_T121128	CRO_T134181	Cac_g011616.t1	Cac_g011617.t1	Cac_g014383.t1	Cac_g017400.t1	evm_27.model.AmTr_v1.0_scaffold00016.68	evm_27.model.AmTr_v1.0_scaffold00121.23
OG0000616:	AT4G32100.1	AT4G32105.1	AT4G32110.1	CRO_T117431	CRO_T117432	CRO_T117437	CRO_T138593	CRO_T139067	evm_27.model.AmTr_v1.0_scaffold00016.201	evm_27.model.AmTr_v1.0_scaffold00016.203	evm_27.model.AmTr_v1.0_scaffold00016.204	evm_27.model.AmTr_v1.0_scaffold00016.205
OG0000617:	AT3G02960.1	AT5G50740.3	CRO_T102103	CRO_T113751	CRO_T123334	CRO_T132067	Cac_g007163.t1	Cac_g012311.t1	Cac_g017364.t1	Cac_g020481.t1	Cac_g026828.t1	evm_27.model.AmTr_v1.0_scaffold00013.4
OG0000618:	AT4G17520.1	AT5G47210.1	CRO_T110378	CRO_T117250	Cac_g000133.t1	Cac_g000832.t2	Cac_g004697.t1	Cac_g026477.t1	Cac_g030875.t1	evm_27.model.AmTr_v1.0_scaffold00013.205	evm_27.model.AmTr_v1.0_scaffold00056.207	evm_27.model.AmTr_v1.0_scaffold00111.120
OG0000619:	AT3G27250.1	AT3G48510.1	AT5G40790.1	AT5G40800.1	AT5G50360.1	AT5G63350.1	CRO_T108235	CRO_T139063	Cac_g007209.t1	Cac_g014280.t1	Cac_g024315.t1	evm_27.model.AmTr_v1.0_scaffold00020.44
OG0000620:	AT2G32530.1	AT2G32540.1	AT2G32610.1	AT2G32620.1	AT4G15290.1	AT4G15320.1	Cac_g019064.t1	Cac_g019066.t1	Cac_g019067.t1	Cac_g023239.t1	evm_27.model.AmTr_v1.0_scaffold00017.174	evm_27.model.AmTr_v1.0_scaffold00017.8
OG0000621:	AT1G75760.1	AT2G21190.1	AT3G25160.1	AT4G38790.1	CRO_T113004	CRO_T117225	Cac_g001893.t1	Cac_g014515.t1	Cac_g019809.t1	evm_27.model.AmTr_v1.0_scaffold00013.240	evm_27.model.AmTr_v1.0_scaffold00017.3	evm_27.model.AmTr_v1.0_scaffold00041.276
OG0000622:	AT3G61740.1	AT4G27910.1	AT5G53430.1	AT5G53450.1	CRO_T101504	CRO_T101506	CRO_T123741	Cac_g009936.t1	Cac_g011027.t1	Cac_g032975.t1	evm_27.model.AmTr_v1.0_scaffold00021.269	evm_27.model.AmTr_v1.0_scaffold00021.273
OG0000623:	AT3G27150.1	AT5G40680.1	CRO_T134117	Cac_g014316.t1	Cac_g014320.t1	Cac_g024292.t1	evm_27.model.AmTr_v1.0_scaffold00013.160	evm_27.model.AmTr_v1.0_scaffold00013.161	evm_27.model.AmTr_v1.0_scaffold00013.164	evm_27.model.AmTr_v1.0_scaffold00013.165	evm_27.model.AmTr_v1.0_scaffold00013.167	evm_27.model.AmTr_v1.0_scaffold00013.168
OG0000624:	AT2G37585.1	AT5G15050.1	AT5G39990.1	CRO_T100600	CRO_T111394	Cac_g011847.t2	Cac_g015115.t2	Cac_g019583.t1	Cac_g022657.t1	evm_27.model.AmTr_v1.0_scaffold00012.80	evm_27.model.AmTr_v1.0_scaffold00055.8	evm_27.model.AmTr_v1.0_scaffold00104.27
OG0000625:	AT1G17030.1	AT2G47010.1	CRO_T106479	CRO_T124085	CRO_T124166	Cac_g013297.t1	Cac_g017126.t1	Cac_g028871.t1	Cac_g031902.t1	evm_27.model.AmTr_v1.0_scaffold00011.16	evm_27.model.AmTr_v1.0_scaffold00045.95	evm_27.model.AmTr_v1.0_scaffold00071.213
OG0000626:	AT1G01050.1	AT3G53620.1	CRO_T100509	CRO_T121318	CRO_T128033	Cac_g000221.t1	Cac_g015137.t1	Cac_g018108.t1	evm_27.model.AmTr_v1.0_scaffold00011.104	evm_27.model.AmTr_v1.0_scaffold00064.86	evm_27.model.AmTr_v1.0_scaffold00102.2	evm_27.model.AmTr_v1.0_scaffold00168.9
OG0000627:	AT5G10110.1	AT5G65120.1	CRO_T107480	CRO_T112000	CRO_T112125	CRO_T116097	CRO_T117754	CRO_T119705	CRO_T136441	CRO_T139313	Cac_g002462.t1	evm_27.model.AmTr_v1.0_scaffold00010.172
OG0000628:	AT1G68640.1	AT3G12250.4	AT5G06950.1	AT5G06960.1	CRO_T109945	CRO_T125401	Cac_g019508.t1	Cac_g026575.t1	Cac_g029818.t1	Cac_g030308.t2	evm_27.model.AmTr_v1.0_scaffold00010.14	evm_27.model.AmTr_v1.0_scaffold00095.34
OG0000629:	AT1G23260.1	AT1G70660.1	AT2G36060.2	AT3G52560.4	CRO_T115164	CRO_T129604	Cac_g013370.t1	Cac_g019918.t1	Cac_g030999.t1	evm_27.model.AmTr_v1.0_scaffold00010.108	evm_27.model.AmTr_v1.0_scaffold00018.53	evm_27.model.AmTr_v1.0_scaffold00030.203
OG0000630:	AT1G69690.1	AT3G47620.1	CRO_T128670	CRO_T131197	Cac_g006736.t1	Cac_g010812.t1	Cac_g015719.t1	Cac_g020235.t1	Cac_g026506.t1	Cac_g027823.t1	Cac_g032826.t1	evm_27.model.AmTr_v1.0_scaffold00010.407
OG0000631:	CRO_T117227	Cac_g018007.t1	Cac_g028959.t1	Cac_g028960.t1	Cac_g028962.t1	Cac_g030662.t1	Cac_g034016.t1	evm_27.model.AmTr_v1.0_scaffold00010.210	evm_27.model.AmTr_v1.0_scaffold00024.290	evm_27.model.AmTr_v1.0_scaffold00029.251	evm_27.model.AmTr_v1.0_scaffold00091.62	evm_27.model.AmTr_v1.0_scaffold03564.1
OG0000632:	AT5G09360.1	AT5G48100.1	CRO_T106664	CRO_T106669	Cac_g004247.t1	Cac_g004253.t1	Cac_g004254.t1	Cac_g004255.t4	Cac_g009134.t1	Cac_g009135.t1	evm_27.model.AmTr_v1.0_scaffold00010.312	evm_27.model.AmTr_v1.0_scaffold00010.313
OG0000633:	CRO_T107305	CRO_T112935	Cac_g005018.t1	Cac_g023204.t1	Cac_g028719.t1	Cac_g029196.t1	evm_27.model.AmTr_v1.0_scaffold00009.68	evm_27.model.AmTr_v1.0_scaffold00078.174	evm_27.model.AmTr_v1.0_scaffold00078.182	evm_27.model.AmTr_v1.0_scaffold00101.109	evm_27.model.AmTr_v1.0_scaffold00142.18	evm_27.model.AmTr_v1.0_scaffold00163.32
OG0000634:	AT2G39720.1	AT3G46620.1	AT5G59550.1	CRO_T131638	CRO_T133150	Cac_g002206.t1	Cac_g015083.t1	Cac_g021464.t1	Cac_g029453.t1	Cac_g032477.t1	evm_27.model.AmTr_v1.0_scaffold00009.15	evm_27.model.AmTr_v1.0_scaffold00012.245
OG0000635:	AT2G20760.1	AT2G40060.1	AT3G51890.1	CRO_T103397	CRO_T131767	Cac_g008809.t1	Cac_g009846.t1	Cac_g014876.t1	Cac_g025108.t1	Cac_g026304.t1	evm_27.model.AmTr_v1.0_scaffold00009.407	evm_27.model.AmTr_v1.0_scaffold00029.397
OG0000636:	AT3G23240.1	CRO_T114536	CRO_T117058	CRO_T127205	Cac_g001747.t1	Cac_g006168.t1	Cac_g015324.t1	Cac_g015325.t1	Cac_g016009.t1	Cac_g033318.t1	Cac_g033397.t1	evm_27.model.AmTr_v1.0_scaffold00009.83
OG0000637:	AT3G47160.2	AT5G01520.1	AT5G58787.1	CRO_T103378	CRO_T113555	CRO_T140643	Cac_g009842.t1	Cac_g026309.t1	Cac_g027130.t2	evm_27.model.AmTr_v1.0_scaffold00009.393	evm_27.model.AmTr_v1.0_scaffold00029.414	evm_27.model.AmTr_v1.0_scaffold00049.59
OG0000638:	Cac_g007919.t1	Cac_g007921.t1	Cac_g007926.t1	evm_27.model.AmTr_v1.0_scaffold00008.2	evm_27.model.AmTr_v1.0_scaffold00010.397	evm_27.model.AmTr_v1.0_scaffold00215.2	evm_27.model.AmTr_v1.0_scaffold00216.5	evm_27.model.AmTr_v1.0_scaffold00325.4	evm_27.model.AmTr_v1.0_scaffold02394.1	evm_27.model.AmTr_v1.0_scaffold02880.1	evm_27.model.AmTr_v1.0_scaffold03992.1	evm_27.model.AmTr_v1.0_scaffold05727.1
OG0000639:	AT1G05520.1	AT2G21630.1	AT3G23660.2	AT4G14160.1	CRO_T107957	CRO_T113788	Cac_g016161.t1	Cac_g025871.t1	Cac_g026402.t1	Cac_g032865.t1	evm_27.model.AmTr_v1.0_scaffold00008.84	evm_27.model.AmTr_v1.0_scaffold00048.120
OG0000640:	AT2G31020.1	AT2G31030.1	AT4G08180.1	AT4G12460.1	AT4G22540.1	CRO_T122454	CRO_T131945	Cac_g011415.t1	Cac_g031043.t1	Cac_g033771.t1	evm_27.model.AmTr_v1.0_scaffold00008.75	evm_27.model.AmTr_v1.0_scaffold00086.89
OG0000641:	AT1G61050.1	AT2G38152.1	AT3G09020.1	AT5G01250.1	CRO_T103408	CRO_T140249	Cac_g017897.t1	Cac_g025114.t2	Cac_g026299.t1	evm_27.model.AmTr_v1.0_scaffold00008.221	evm_27.model.AmTr_v1.0_scaffold00009.413	evm_27.model.AmTr_v1.0_scaffold00029.388
OG0000642:	evm_27.model.AmTr_v1.0_scaffold00007.292	evm_27.model.AmTr_v1.0_scaffold00023.139	evm_27.model.AmTr_v1.0_scaffold00039.29	evm_27.model.AmTr_v1.0_scaffold00047.161	evm_27.model.AmTr_v1.0_scaffold00076.52	evm_27.model.AmTr_v1.0_scaffold00080.2	evm_27.model.AmTr_v1.0_scaffold00097.25	evm_27.model.AmTr_v1.0_scaffold00108.40	evm_27.model.AmTr_v1.0_scaffold00116.43	evm_27.model.AmTr_v1.0_scaffold00116.7	evm_27.model.AmTr_v1.0_scaffold00143.12	evm_27.model.AmTr_v1.0_scaffold00185.7
OG0000643:	AT5G07070.1	AT5G45820.1	AT5G58380.1	CRO_T101157	CRO_T117371	CRO_T126443	Cac_g002026.t2	Cac_g009715.t1	Cac_g024154.t1	Cac_g033021.t1	evm_27.model.AmTr_v1.0_scaffold00007.209	evm_27.model.AmTr_v1.0_scaffold00130.54
OG0000644:	AT3G10870.1	CRO_T138821	Cac_g004827.t1	Cac_g018126.t1	evm_27.model.AmTr_v1.0_scaffold00007.212	evm_27.model.AmTr_v1.0_scaffold00077.122	evm_27.model.AmTr_v1.0_scaffold00077.123	evm_27.model.AmTr_v1.0_scaffold00077.124	evm_27.model.AmTr_v1.0_scaffold00077.125	evm_27.model.AmTr_v1.0_scaffold00077.126	evm_27.model.AmTr_v1.0_scaffold00153.24	evm_27.model.AmTr_v1.0_scaffold00180.18
OG0000645:	AT4G33070.1	AT5G01320.1	AT5G01330.1	AT5G54960.1	CRO_T101068	CRO_T123718	CRO_T136149	Cac_g009790.t1	Cac_g024202.t1	Cac_g025295.t1	Cac_g027168.t1	evm_27.model.AmTr_v1.0_scaffold00007.142
OG0000646:	AT1G15080.1	AT3G02600.1	CRO_T102902	CRO_T114862	CRO_T114863	CRO_T121461	Cac_g013480.t1	Cac_g013481.t1	Cac_g019427.t1	Cac_g019428.t1	Cac_g030367.t1	evm_27.model.AmTr_v1.0_scaffold00007.257
OG0000647:	AT2G39870.1	AT3G54000.1	AT3G55690.1	CRO_T100931	CRO_T131706	Cac_g003151.t1	Cac_g008736.t1	Cac_g015029.t1	Cac_g018412.t1	Cac_g030510.t1	evm_27.model.AmTr_v1.0_scaffold00005.191	evm_27.model.AmTr_v1.0_scaffold00165.22
OG0000648:	AT1G66620.1	AT1G66630.1	AT1G66650.1	AT1G66660.2	AT5G37870.1	AT5G37890.1	AT5G37910.1	AT5G37930.1	AT5G62800.1	CRO_T121490	Cac_g003550.t1	evm_27.model.AmTr_v1.0_scaffold00005.222
OG0000649:	AT1G54400.1	AT2G27140.1	AT5G20970.1	CRO_T132500	Cac_g005038.t1	Cac_g013756.t1	Cac_g016462.t1	Cac_g019993.t1	Cac_g019994.t1	Cac_g030236.t1	Cac_g030239.t1	evm_27.model.AmTr_v1.0_scaffold00004.109
OG0000650:	AT1G64760.1	AT2G19440.1	AT3G04010.1	AT5G18220.1	AT5G64790.1	CRO_T112237	CRO_T124248	Cac_g002389.t2	Cac_g025798.t1	Cac_g030469.t1	evm_27.model.AmTr_v1.0_scaffold00004.66	evm_27.model.AmTr_v1.0_scaffold00104.30
OG0000651:	AT1G14400.1	AT2G02760.1	CRO_T137821	CRO_T137822	Cac_g010831.t1	Cac_g013770.t1	Cac_g015736.t1	Cac_g020016.t1	Cac_g022627.t2	Cac_g033094.t2	evm_27.model.AmTr_v1.0_scaffold00004.90	evm_27.model.AmTr_v1.0_scaffold00078.103
OG0000652:	AT1G02460.1	AT1G48100.1	AT4G01890.1	CRO_T108729	CRO_T124125	CRO_T134218	Cac_g017710.t1	Cac_g025839.t1	Cac_g026878.t1	Cac_g028851.t1	evm_27.model.AmTr_v1.0_scaffold00003.180	evm_27.model.AmTr_v1.0_scaffold00003.183
OG0000653:	AT3G05610.1	AT3G06830.1	AT5G27870.1	AT5G49180.1	CRO_T109066	CRO_T109068	CRO_T109069	CRO_T133848	Cac_g013696.t1	Cac_g022427.t1	Cac_g031485.t1	evm_27.model.AmTr_v1.0_scaffold00003.248
OG0000654:	AT1G53820.1	AT1G72310.1	AT3G16720.1	AT4G15975.1	CRO_T109072	CRO_T126742	Cac_g006316.t1	Cac_g013201.t1	Cac_g022428.t1	Cac_g025164.t1	evm_27.model.AmTr_v1.0_scaffold00003.255	evm_27.model.AmTr_v1.0_scaffold00129.39
OG0000655:	AT1G53910.1	AT1G72360.2	AT2G47520.1	AT3G14230.1	CRO_T119177	CRO_T127046	Cac_g013211.t1	Cac_g022185.t1	Cac_g027300.t1	Cac_g028954.t1	evm_27.model.AmTr_v1.0_scaffold00003.102	evm_27.model.AmTr_v1.0_scaffold00129.96
OG0000656:	AT3G22750.1	AT5G50000.1	CRO_T102220	CRO_T137909	CRO_T139603	Cac_g010503.t1	Cac_g013023.t1	Cac_g015399.t1	Cac_g015830.t1	Cac_g022715.t1	evm_27.model.AmTr_v1.0_scaffold00002.643	evm_27.model.AmTr_v1.0_scaffold00058.154
OG0000657:	AT2G20710.1	AT4G21705.1	CRO_T103361	CRO_T135169	CRO_T137052	Cac_g013745.t3	Cac_g019155.t1	Cac_g023336.t1	Cac_g025090.t1	Cac_g026314.t1	evm_27.model.AmTr_v1.0_scaffold00009.373	evm_27.model.AmTr_v1.0_scaffold00009.374
OG0000658:	AT4G27140.1	AT4G27150.1	AT4G27160.1	AT4G27170.1	AT5G54740.1	CRO_T124668	CRO_T124669	CRO_T127086	Cac_g001022.t1	evm_27.model.AmTr_v1.0_scaffold00005.212	evm_27.model.AmTr_v1.0_scaffold00005.214	evm_27.model.AmTr_v1.0_scaffold00005.215
OG0000659:	AT1G80130.1	AT4G17940.1	AT5G20190.1	CRO_T121628	CRO_T122696	Cac_g000015.t1	Cac_g000716.t1	Cac_g001672.t1	Cac_g011857.t1	Cac_g017550.t1	evm_27.model.AmTr_v1.0_scaffold00002.250	evm_27.model.AmTr_v1.0_scaffold00078.16
OG0000660:	AT2G25590.1	AT4G32440.2	AT5G20030.1	CRO_T111437	CRO_T137688	Cac_g000456.t1	Cac_g001623.t1	Cac_g004307.t1	Cac_g006970.t1	Cac_g011819.t2	evm_27.model.AmTr_v1.0_scaffold00002.550	evm_27.model.AmTr_v1.0_scaffold00042.59
OG0000661:	AT4G25130.1	AT5G07460.1	AT5G07470.1	AT5G61640.1	CRO_T111312	CRO_T111313	CRO_T138867	Cac_g004783.t1	Cac_g018159.t1	Cac_g031614.t1	evm_27.model.AmTr_v1.0_scaffold00002.223	evm_27.model.AmTr_v1.0_scaffold00005.202
OG0000662:	AT2G26870.1	AT3G03520.1	AT3G03530.1	AT3G03540.1	CRO_T113784	CRO_T113785	CRO_T136719	Cac_g026404.t1	Cac_g027964.t1	Cac_g032867.t1	evm_27.model.AmTr_v1.0_scaffold00002.200	evm_27.model.AmTr_v1.0_scaffold00063.72
OG0000663:	AT1G01540.2	AT4G01330.2	AT4G02630.1	CRO_T101699	CRO_T118238	CRO_T130095	Cac_g002786.t1	Cac_g004475.t1	Cac_g005968.t1	Cac_g010006.t1	Cac_g028275.t1	evm_27.model.AmTr_v1.0_scaffold00001.309
OG0000664:	AT2G21430.1	AT3G54940.2	AT4G39090.1	CRO_T126793	CRO_T127514	CRO_T127849	Cac_g014581.t1	Cac_g019765.t1	Cac_g020925.t1	Cac_g021821.t1	evm_27.model.AmTr_v1.0_scaffold00001.80	evm_27.model.AmTr_v1.0_scaffold00022.391
OG0000665:	AT1G62710.1	AT2G25940.1	AT4G32940.1	CRO_T113097	CRO_T131969	Cac_g000582.t1	Cac_g007427.t1	Cac_g011387.t1	evm_27.model.AmTr_v1.0_scaffold00002.262	evm_27.model.AmTr_v1.0_scaffold00002.263	evm_27.model.AmTr_v1.0_scaffold00002.265	evm_27.model.AmTr_v1.0_scaffold00036.100
OG0000666:	AT1G53160.2	AT2G33810.1	AT3G15270.1	CRO_T103303	CRO_T135356	CRO_T136979	Cac_g014823.t1	Cac_g019184.t1	Cac_g025066.t1	Cac_g033528.t1	evm_27.model.AmTr_v1.0_scaffold00001.35	evm_27.model.AmTr_v1.0_scaffold00062.234
OG0000667:	AT4G10490.1	AT4G10500.1	AT5G24530.1	CRO_T101317	CRO_T128032	Cac_g000170.t1	Cac_g008294.t1	Cac_g010965.t1	Cac_g020786.t1	Cac_g029339.t1	evm_27.model.AmTr_v1.0_scaffold00001.505	evm_27.model.AmTr_v1.0_scaffold00001.507
OG0000668:	AT2G37840.1	AT3G53930.2	CRO_T100896	Cac_g015044.t1	Cac_g015045.t1	Cac_g029478.t1	Cac_g029479.t2	evm_27.model.AmTr_v1.0_scaffold00001.3	evm_27.model.AmTr_v1.0_scaffold00005.104	evm_27.model.AmTr_v1.0_scaffold00012.362	evm_27.model.AmTr_v1.0_scaffold00012.366	evm_27.model.AmTr_v1.0_scaffold00012.367
OG0000669:	CRO_T100808	CRO_T102861	CRO_T104303	CRO_T106335	CRO_T106336	CRO_T109621	CRO_T111757	CRO_T123017	CRO_T126425	CRO_T135594	CRO_T135857
OG0000670:	CRO_T102267	CRO_T108091	CRO_T108589	CRO_T117594	CRO_T121529	CRO_T124898	CRO_T126441	CRO_T136387	CRO_T139060	Cac_g025179.t1	Cac_g027614.t1
OG0000671:	AT3G50070.1	AT4G34160.1	AT5G67260.1	CRO_T110920	CRO_T120983	CRO_T130069	Cac_g002756.t3	Cac_g005991.t1	Cac_g008111.t1	Cac_g009591.t1	Cac_g032214.t1
OG0000672:	AT3G07820.1	AT3G07830.1	AT3G07840.1	AT5G48140.1	CRO_T115616	CRO_T139882	Cac_g017281.t1	Cac_g017282.t1	Cac_g017283.t1	Cac_g017284.t1	Cac_g017285.t1
OG0000673:	AT3G13950.1	AT4G13266.1	CRO_T122235	CRO_T122236	Cac_g011531.t1	Cac_g011535.t1	Cac_g011536.t1	Cac_g011537.t1	Cac_g011584.t1	Cac_g030391.t1	Cac_g030393.t1
OG0000674:	AT2G27110.1	CRO_T118296	CRO_T123071	CRO_T133609	Cac_g003663.t1	Cac_g005103.t1	Cac_g014392.t1	Cac_g016496.t1	Cac_g019674.t1	Cac_g021692.t1	Cac_g023975.t2
OG0000675:	AT1G12180.1	AT4G25200.1	AT5G47600.1	AT5G51440.1	CRO_T131916	CRO_T131920	CRO_T138942	Cac_g007725.t1	Cac_g007726.t1	Cac_g018205.t1	Cac_g033873.t1
OG0000676:	AT1G17010.1	AT1G17020.1	AT1G78550.1	AT4G25300.1	AT4G25310.1	CRO_T114265	Cac_g022985.t1	Cac_g022987.t1	Cac_g025653.t1	Cac_g025655.t1	Cac_g025656.t1
OG0000677:	AT1G64620.1	AT2G46590.2	AT3G61850.4	AT4G24060.1	CRO_T125993	CRO_T130106	Cac_g000220.t1	Cac_g000265.t1	Cac_g009908.t2	Cac_g010997.t2	Cac_g029387.t2
OG0000678:	AT1G65340.1	AT2G21910.1	AT2G23180.1	AT4G32170.1	AT4G39480.1	AT4G39490.1	AT4G39500.1	AT4G39510.1	CRO_T113684	CRO_T124284	Cac_g002401.t1
OG0000679:	AT1G18210.1	AT1G66400.1	AT1G73630.1	AT5G37770.1	CRO_T110206	CRO_T121511	Cac_g003570.t2	Cac_g018827.t1	Cac_g018828.t1	Cac_g018829.t1	Cac_g024896.t1
OG0000680:	AT1G08985.1	AT1G10455.1	AT1G43171.1	AT1G50220.1	AT1G51970.1	AT2G21920.1	AT4G05630.1	AT4G12617.1	AT5G54067.1	CRO_T118307	Cac_g009468.t1
OG0000681:	AT1G09950.1	AT1G58330.1	CRO_T125763	CRO_T131798	CRO_T137468	CRO_T140803	CRO_T140806	CRO_T140809	CRO_T140813	Cac_g008836.t1	Cac_g009808.t1
OG0000682:	AT1G21140.1	AT1G76800.1	AT3G43630.1	AT3G43660.1	CRO_T120291	CRO_T128935	Cac_g004163.t1	Cac_g007858.t1	Cac_g009079.t1	Cac_g009396.t1	evm_27.model.AmTr_v1.0_scaffold01243.1
OG0000683:	AT2G03360.2	AT2G03370.1	AT2G41640.1	AT3G10320.1	AT3G57380.1	CRO_T116333	Cac_g010758.t1	Cac_g025377.t1	Cac_g025539.t1	evm_27.model.AmTr_v1.0_scaffold00226.6	evm_27.model.AmTr_v1.0_scaffold00226.9
OG0000684:	AT1G19840.1	AT1G75590.1	AT4G34750.1	AT5G10990.1	CRO_T127601	CRO_T127882	Cac_g005754.t1	Cac_g014539.t1	Cac_g019791.t1	Cac_g021796.t1	evm_27.model.AmTr_v1.0_scaffold00204.5
OG0000685:	AT1G13940.1	AT1G26620.1	AT1G69360.1	CRO_T128770	CRO_T137751	Cac_g003348.t2	Cac_g010760.t1	Cac_g019661.t2	Cac_g023702.t1	Cac_g026139.t2	evm_27.model.AmTr_v1.0_scaffold00177.4
OG0000686:	AT1G13440.1	AT3G04120.1	CRO_T120072	CRO_T134087	CRO_T139074	Cac_g007214.t1	Cac_g014271.t1	Cac_g020546.t1	Cac_g024325.t1	Cac_g031648.t1	evm_27.model.AmTr_v1.0_scaffold00177.24
OG0000687:	AT5G02010.1	AT5G05940.1	CRO_T100916	CRO_T122766	CRO_T131704	Cac_g008734.t1	Cac_g015032.t1	Cac_g018410.t1	Cac_g029490.t1	Cac_g029493.t1	evm_27.model.AmTr_v1.0_scaffold00165.27
OG0000688:	AT1G75160.1	AT5G05840.1	AT5G66740.1	CRO_T121363	CRO_T127779	CRO_T131718	Cac_g005848.t1	Cac_g018073.t1	Cac_g018421.t1	Cac_g021876.t1	evm_27.model.AmTr_v1.0_scaffold00165.1
OG0000689:	AT1G47485.1	AT2G23440.1	AT5G66815.1	Cac_g002818.t1	Cac_g005915.t1	Cac_g017959.t1	Cac_g030635.t1	evm_27.model.AmTr_v1.0_scaffold00157.1	evm_27.model.AmTr_v1.0_scaffold00157.4	evm_27.model.AmTr_v1.0_scaffold00157.5	evm_27.model.AmTr_v1.0_scaffold00157.6
OG0000690:	AT1G13740.1	AT1G69260.1	AT3G29575.1	CRO_T114403	CRO_T137708	Cac_g003389.t1	Cac_g005333.t1	Cac_g010711.t1	Cac_g023738.t1	Cac_g026175.t1	evm_27.model.AmTr_v1.0_scaffold00154.36
OG0000691:	AT1G27730.1	AT5G04340.1	AT5G43170.1	AT5G56200.1	CRO_T110996	CRO_T130011	Cac_g006046.t1	Cac_g008056.t1	Cac_g009209.t1	Cac_g023855.t1	evm_27.model.AmTr_v1.0_scaffold00137.53
OG0000692:	AT2G22490.2	AT5G10440.1	AT5G65420.3	CRO_T108356	CRO_T129781	Cac_g002555.t1	Cac_g004379.t1	Cac_g005487.t1	Cac_g032741.t1	evm_27.model.AmTr_v1.0_scaffold00135.30	evm_27.model.AmTr_v1.0_scaffold00190.3
OG0000693:	AT1G03430.1	AT3G21510.1	AT3G29350.1	AT5G39340.1	CRO_T105818	CRO_T123948	Cac_g010391.t2	Cac_g013106.t1	Cac_g030138.t1	Cac_g031958.t4	evm_27.model.AmTr_v1.0_scaffold00130.73
OG0000694:	AT3G19200.1	AT3G50640.1	AT4G34419.1	AT5G66800.1	CRO_T110874	CRO_T133106	Cac_g002806.t1	Cac_g009538.t1	Cac_g014709.t1	Cac_g021332.t1	evm_27.model.AmTr_v1.0_scaffold00126.54
OG0000695:	AT2G15695.1	AT2G37560.1	AT5G44250.1	CRO_T110866	CRO_T127947	CRO_T127948	Cac_g005932.t1	Cac_g021338.t1	Cac_g030625.t1	evm_27.model.AmTr_v1.0_scaffold00126.39	evm_27.model.AmTr_v1.0_scaffold00126.40
OG0000696:	AT1G05100.1	AT2G32510.1	AT4G26890.1	AT5G55090.1	CRO_T111548	Cac_g001081.t1	Cac_g002961.t1	Cac_g019061.t1	Cac_g023233.t1	Cac_g029845.t1	evm_27.model.AmTr_v1.0_scaffold00106.46
OG0000697:	AT1G15010.1	AT2G01300.1	CRO_T121485	CRO_T122207	Cac_g003546.t1	Cac_g005170.t1	Cac_g010612.t1	Cac_g013437.t1	Cac_g013438.t1	Cac_g019392.t1	evm_27.model.AmTr_v1.0_scaffold00105.44
OG0000698:	AT1G29250.1	AT2G34160.1	AT3G04620.1	CRO_T122307	CRO_T132543	Cac_g000440.t1	Cac_g001649.t1	Cac_g011838.t3	Cac_g016453.t1	Cac_g017565.t1	evm_27.model.AmTr_v1.0_scaffold00104.60
OG0000699:	AT2G41900.1	AT5G12850.1	CRO_T116438	CRO_T118142	Cac_g013902.t1	Cac_g017600.t1	Cac_g020743.t2	Cac_g028153.t2	Cac_g029235.t2	Cac_g029771.t2	evm_27.model.AmTr_v1.0_scaffold00103.118
OG0000700:	AT2G36830.1	AT3G26520.1	AT4G01470.1	CRO_T105651	CRO_T106204	CRO_T114614	Cac_g002301.t1	Cac_g021414.t1	Cac_g022856.t1	Cac_g028498.t1	evm_27.model.AmTr_v1.0_scaffold00102.27
OG0000701:	AT1G76740.1	AT1G76840.1	AT3G03130.1	AT5G17160.1	CRO_T120148	Cac_g004193.t2	Cac_g009100.t1	Cac_g031289.t1	evm_27.model.AmTr_v1.0_scaffold00099.118	evm_27.model.AmTr_v1.0_scaffold00182.15	evm_27.model.AmTr_v1.0_scaffold01087.1
OG0000702:	AT1G73100.1	AT5G04940.1	AT5G47150.1	AT5G47160.1	CRO_T115673	CRO_T131125	Cac_g009854.t1	Cac_g017902.t1	Cac_g017905.t1	Cac_g020643.t1	evm_27.model.AmTr_v1.0_scaffold00095.115
OG0000703:	AT1G07990.1	AT1G30470.1	AT2G28360.1	AT3G45190.1	CRO_T111083	CRO_T130716	Cac_g015618.t1	Cac_g022442.t2	Cac_g022777.t1	evm_27.model.AmTr_v1.0_scaffold00148.19	evm_27.model.AmTr_v1.0_scaffold00155.50
OG0000704:	AT1G17400.1	AT1G19120.1	AT1G72490.1	AT3G14080.1	CRO_T123419	Cac_g022163.t1	Cac_g022164.t1	Cac_g027209.t1	Cac_g027211.t1	evm_27.model.AmTr_v1.0_scaffold00131.75	evm_27.model.AmTr_v1.0_scaffold00131.76
OG0000705:	AT1G14900.1	AT1G48620.1	AT3G18035.1	CRO_T105988	CRO_T110213	CRO_T113191	Cac_g003581.t1	Cac_g011435.t1	Cac_g020397.t1	Cac_g024904.t1	evm_27.model.AmTr_v1.0_scaffold00091.20
OG0000706:	AT3G47820.1	AT5G40140.1	AT5G62560.1	AT5G65200.1	CRO_T102323	CRO_T137879	Cac_g014129.t1	Cac_g015799.t1	Cac_g022686.t1	evm_27.model.AmTr_v1.0_scaffold00088.108	evm_27.model.AmTr_v1.0_scaffold00111.1
OG0000707:	AT2G45180.1	AT5G46890.1	AT5G46900.1	CRO_T105069	CRO_T105071	CRO_T109152	CRO_T131936	Cac_g000407.t1	Cac_g033776.t1	evm_27.model.AmTr_v1.0_scaffold00086.94	evm_27.model.AmTr_v1.0_scaffold01045.1
OG0000708:	AT4G12420.1	AT5G48450.1	CRO_T117276	CRO_T131955	CRO_T138929	Cac_g011231.t1	Cac_g011392.t1	Cac_g028618.t1	Cac_g030846.t1	evm_27.model.AmTr_v1.0_scaffold00085.6	evm_27.model.AmTr_v1.0_scaffold00163.22
OG0000709:	AT4G11140.1	AT4G23750.1	AT4G27950.1	AT5G53290.1	CRO_T101572	CRO_T130195	Cac_g008212.t1	Cac_g011048.t2	Cac_g032648.t1	Cac_g033191.t1	evm_27.model.AmTr_v1.0_scaffold00097.53
OG0000710:	AT1G68490.1	AT3G02555.1	AT5G16110.1	CRO_T102936	CRO_T130428	Cac_g005223.t1	Cac_g013524.t1	Cac_g016365.t1	Cac_g018904.t2	Cac_g019478.t1	evm_27.model.AmTr_v1.0_scaffold00079.17
OG0000711:	AT1G15350.2	AT4G32342.1	AT5G25360.1	CRO_T122689	CRO_T127369	Cac_g000421.t1	Cac_g001669.t1	Cac_g007261.t1	Cac_g011855.t1	Cac_g017553.t2	evm_27.model.AmTr_v1.0_scaffold00078.24
OG0000712:	AT1G14380.1	AT1G18840.1	AT1G74690.1	AT2G02790.1	CRO_T128652	CRO_T137820	Cac_g010829.t1	Cac_g015739.t1	Cac_g019600.t2	Cac_g022626.t4	evm_27.model.AmTr_v1.0_scaffold00078.109
OG0000713:	AT3G25070.1	CRO_T117211	CRO_T123895	Cac_g001878.t1	Cac_g010258.t1	Cac_g017770.t2	Cac_g024788.t2	Cac_g028982.t1	Cac_g029875.t1	evm_27.model.AmTr_v1.0_scaffold00074.50	evm_27.model.AmTr_v1.0_scaffold00117.14
OG0000714:	AT2G36950.1	AT5G03380.1	AT5G60800.2	CRO_T111379	CRO_T124705	Cac_g012099.t1	Cac_g022478.t1	Cac_g022830.t1	Cac_g028521.t1	evm_27.model.AmTr_v1.0_scaffold00072.133	evm_27.model.AmTr_v1.0_scaffold00079.64
OG0000715:	AT3G24240.1	AT5G48940.1	CRO_T117155	CRO_T120379	CRO_T125707	Cac_g001834.t1	Cac_g004142.t1	Cac_g009054.t1	Cac_g010321.t1	evm_27.model.AmTr_v1.0_scaffold00071.66	evm_27.model.AmTr_v1.0_scaffold00120.45
OG0000716:	AT2G42010.1	AT4G00240.1	AT4G11830.2	AT4G11840.1	AT4G11850.1	CRO_T112577	CRO_T132037	Cac_g004571.t1	Cac_g010106.t1	Cac_g028536.t1	evm_27.model.AmTr_v1.0_scaffold00069.154
OG0000717:	AT1G12570.1	AT3G56060.1	AT5G51930.1	AT5G51950.1	CRO_T123683	CRO_T132041	Cac_g011174.t1	Cac_g011175.t1	Cac_g011177.t1	Cac_g023350.t1	evm_27.model.AmTr_v1.0_scaffold00069.135
OG0000718:	AT5G45640.1	AT5G45650.1	CRO_T131553	Cac_g022972.t1	Cac_g022973.t1	Cac_g022977.t1	Cac_g022978.t1	Cac_g022979.t1	Cac_g022980.t1	Cac_g022981.t1	evm_27.model.AmTr_v1.0_scaffold00068.104
OG0000719:	AT3G02770.1	AT5G16450.1	AT5G56260.1	CRO_T112225	CRO_T138599	Cac_g001234.t1	Cac_g003135.t1	Cac_g008855.t1	Cac_g027590.t1	evm_27.model.AmTr_v1.0_scaffold00061.25	evm_27.model.AmTr_v1.0_scaffold00089.109
OG0000720:	AT1G04880.1	AT1G55650.1	AT3G13350.1	CRO_T127337	CRO_T138588	Cac_g001218.t1	Cac_g003121.t1	Cac_g010282.t2	Cac_g017751.t1	evm_27.model.AmTr_v1.0_scaffold00061.42	evm_27.model.AmTr_v1.0_scaffold00089.53
OG0000721:	AT1G19310.1	AT2G23780.1	CRO_T107775	CRO_T110790	CRO_T122549	Cac_g002876.t1	Cac_g005871.t1	Cac_g014656.t1	Cac_g021388.t2	Cac_g033497.t1	evm_27.model.AmTr_v1.0_scaffold00059.139
OG0000722:	AT1G13950.1	AT1G69410.1	CRO_T126246	CRO_T128764	Cac_g000333.t1	Cac_g008592.t1	Cac_g010751.t1	Cac_g023701.t1	Cac_g026135.t1	evm_27.model.AmTr_v1.0_scaffold00058.54	evm_27.model.AmTr_v1.0_scaffold00065.197
OG0000723:	AT1G13210.1	AT1G26130.2	AT1G68710.1	AT3G25610.1	AT3G27870.1	CRO_T103001	CRO_T111709	Cac_g010621.t2	Cac_g022727.t1	Cac_g023827.t1	evm_27.model.AmTr_v1.0_scaffold00058.140
OG0000724:	AT5G14180.1	CRO_T120460	CRO_T134112	Cac_g012821.t1	Cac_g014299.t1	Cac_g017317.t1	Cac_g017318.t1	Cac_g024297.t1	evm_27.model.AmTr_v1.0_scaffold00074.36	evm_27.model.AmTr_v1.0_scaffold00074.40	evm_27.model.AmTr_v1.0_scaffold00074.42
OG0000725:	AT2G45340.1	AT4G22730.1	AT5G51560.1	CRO_T119509	CRO_T131986	Cac_g004619.t1	Cac_g010146.t1	Cac_g011362.t1	Cac_g018245.t1	Cac_g028586.t1	evm_27.model.AmTr_v1.0_scaffold00069.16
OG0000726:	AT2G39851.1	CRO_T112311	Cac_g028553.t1	Cac_g028554.t1	evm_27.model.AmTr_v1.0_scaffold00069.149	evm_27.model.AmTr_v1.0_scaffold00069.159	evm_27.model.AmTr_v1.0_scaffold00069.160	evm_27.model.AmTr_v1.0_scaffold00069.164	evm_27.model.AmTr_v1.0_scaffold00069.167	evm_27.model.AmTr_v1.0_scaffold00069.169	evm_27.model.AmTr_v1.0_scaffold00420.1
OG0000727:	AT1G30820.1	AT3G12670.1	AT4G02120.1	CRO_T113965	CRO_T119205	Cac_g001312.t1	Cac_g013610.t1	Cac_g027272.t1	Cac_g032757.t1	evm_27.model.AmTr_v1.0_scaffold00057.51	evm_27.model.AmTr_v1.0_scaffold00068.182
OG0000728:	AT1G79750.1	AT2G19900.1	AT5G11670.1	AT5G25880.1	CRO_T137227	CRO_T139213	Cac_g000558.t1	Cac_g006856.t1	Cac_g011699.t1	Cac_g029129.t1	evm_27.model.AmTr_v1.0_scaffold00056.87
OG0000729:	AT4G25150.1	AT4G29260.1	AT4G29270.1	AT5G51260.1	CRO_T117688	CRO_T134421	Cac_g004770.t1	Cac_g006812.t1	Cac_g006839.t2	evm_27.model.AmTr_v1.0_scaffold00056.157	evm_27.model.AmTr_v1.0_scaffold00111.54
OG0000730:	AT5G48090.1	AT5G55390.1	CRO_T119928	CRO_T138462	Cac_g003007.t1	Cac_g017294.t1	Cac_g017296.t1	evm_27.model.AmTr_v1.0_scaffold00055.109	evm_27.model.AmTr_v1.0_scaffold00055.111	evm_27.model.AmTr_v1.0_scaffold00055.116	evm_27.model.AmTr_v1.0_scaffold00055.117
OG0000731:	AT1G22540.1	AT1G72125.1	AT1G72140.1	AT3G54450.1	CRO_T126728	Cac_g016882.t1	Cac_g021974.t1	Cac_g031917.t1	evm_27.model.AmTr_v1.0_scaffold00054.27	evm_27.model.AmTr_v1.0_scaffold00118.29	evm_27.model.AmTr_v1.0_scaffold00186.13
OG0000732:	AT1G77410.1	AT2G16730.1	AT4G35010.1	AT4G38590.2	AT5G63800.1	CRO_T105079	CRO_T139814	Cac_g009680.t1	Cac_g019840.t1	evm_27.model.AmTr_v1.0_scaffold00054.48	evm_27.model.AmTr_v1.0_scaffold00138.25
OG0000733:	AT5G47550.1	CRO_T113730	Cac_g028215.t1	Cac_g028217.t1	Cac_g028222.t1	Cac_g028227.t1	Cac_g029901.t1	evm_27.model.AmTr_v1.0_scaffold00050.62	evm_27.model.AmTr_v1.0_scaffold00055.79	evm_27.model.AmTr_v1.0_scaffold00055.81	evm_27.model.AmTr_v1.0_scaffold00214.3
OG0000734:	AT1G08040.1	AT2G28310.1	AT3G27470.1	CRO_T128452	CRO_T130697	CRO_T134052	Cac_g012474.t1	Cac_g022449.t1	Cac_g022783.t2	evm_27.model.AmTr_v1.0_scaffold00049.271	evm_27.model.AmTr_v1.0_scaffold00148.33
OG0000735:	AT1G67710.1	AT4G02400.1	AT5G08600.2	CRO_T119599	CRO_T121716	CRO_T138206	CRO_T138207	Cac_g012395.t1	Cac_g020553.t1	evm_27.model.AmTr_v1.0_scaffold00049.51	evm_27.model.AmTr_v1.0_scaffold00126.26
OG0000736:	AT3G27570.1	AT4G26620.1	AT5G40510.1	AT5G55900.1	CRO_T134065	CRO_T138501	Cac_g001177.t1	Cac_g014219.t1	Cac_g024374.t1	evm_27.model.AmTr_v1.0_scaffold00049.205	evm_27.model.AmTr_v1.0_scaffold00061.226
OG0000737:	AT1G12990.1	AT1G67880.1	AT3G27540.1	AT5G14480.1	CRO_T128456	CRO_T134055	Cac_g012471.t1	Cac_g014226.t1	Cac_g020593.t1	Cac_g024368.t1	evm_27.model.AmTr_v1.0_scaffold00049.254
OG0000738:	AT4G26610.1	AT5G40030.1	AT5G47750.1	AT5G55910.1	CRO_T137850	CRO_T138539	Cac_g001180.t1	Cac_g022660.t1	Cac_g032015.t1	evm_27.model.AmTr_v1.0_scaffold00049.210	evm_27.model.AmTr_v1.0_scaffold00133.12
OG0000739:	AT3G48710.1	AT4G26630.1	AT5G55660.1	AT5G63550.2	CRO_T118815	CRO_T118816	CRO_T138523	Cac_g001156.t1	Cac_g003052.t1	Cac_g007159.t1	evm_27.model.AmTr_v1.0_scaffold00047.47
OG0000740:	AT1G45180.1	AT2G15530.4	AT4G34040.1	AT5G42940.1	CRO_T110901	CRO_T130093	Cac_g005970.t1	Cac_g014733.t1	Cac_g021314.t4	Cac_g030591.t1	evm_27.model.AmTr_v1.0_scaffold00046.15
OG0000741:	AT1G02820.1	AT3G53770.1	AT4G02380.1	AT4G15910.1	Cac_g006278.t1	Cac_g022189.t1	Cac_g027313.t1	Cac_g028948.t1	evm_27.model.AmTr_v1.0_scaffold00045.236	evm_27.model.AmTr_v1.0_scaffold00045.237	evm_27.model.AmTr_v1.0_scaffold00129.83
OG0000742:	AT2G09990.1	AT3G04230.1	AT5G18380.1	CRO_T110905	CRO_T134289	Cac_g010445.t1	Cac_g014736.t1	Cac_g021313.t1	Cac_g025908.t1	evm_27.model.AmTr_v1.0_scaffold00045.183	evm_27.model.AmTr_v1.0_scaffold00046.31
OG0000743:	AT1G02816.1	AT4G02360.1	AT4G02370.1	CRO_T119151	CRO_T119156	Cac_g013197.t1	Cac_g013686.t1	Cac_g027311.t1	Cac_g031492.t1	evm_27.model.AmTr_v1.0_scaffold00045.232	evm_27.model.AmTr_v1.0_scaffold00099.56
OG0000744:	AT2G45160.1	AT3G60630.1	AT4G00150.1	CRO_T110098	CRO_T131929	Cac_g004640.t1	Cac_g007737.t1	Cac_g010173.t1	Cac_g033780.t1	evm_27.model.AmTr_v1.0_scaffold00044.249	evm_27.model.AmTr_v1.0_scaffold00059.65
OG0000745:	AT5G24900.1	AT5G24910.1	CRO_T117333	CRO_T138835	Cac_g001981.t1	Cac_g001982.t1	Cac_g004814.t1	Cac_g018134.t1	Cac_g025431.t1	Cac_g025432.t1	evm_27.model.AmTr_v1.0_scaffold00043.13
OG0000746:	AT1G66170.1	CRO_T113251	Cac_g011460.t1	evm_27.model.AmTr_v1.0_scaffold00043.1	evm_27.model.AmTr_v1.0_scaffold00043.10	evm_27.model.AmTr_v1.0_scaffold00043.4	evm_27.model.AmTr_v1.0_scaffold00043.7	evm_27.model.AmTr_v1.0_scaffold00043.8	evm_27.model.AmTr_v1.0_scaffold00138.11	evm_27.model.AmTr_v1.0_scaffold00138.12	evm_27.model.AmTr_v1.0_scaffold00138.14
OG0000747:	Cac_g018586.t1	evm_27.model.AmTr_v1.0_scaffold00041.198	evm_27.model.AmTr_v1.0_scaffold00041.200	evm_27.model.AmTr_v1.0_scaffold00041.207	evm_27.model.AmTr_v1.0_scaffold00041.210	evm_27.model.AmTr_v1.0_scaffold00041.219	evm_27.model.AmTr_v1.0_scaffold00041.225	evm_27.model.AmTr_v1.0_scaffold00041.227	evm_27.model.AmTr_v1.0_scaffold00041.232	evm_27.model.AmTr_v1.0_scaffold00041.235	evm_27.model.AmTr_v1.0_scaffold00041.242
OG0000748:	AT3G52770.1	AT3G60890.2	CRO_T110004	Cac_g004595.t1	Cac_g010127.t2	Cac_g012222.t1	Cac_g026983.t1	Cac_g027009.t1	Cac_g028567.t1	evm_27.model.AmTr_v1.0_scaffold00040.112	evm_27.model.AmTr_v1.0_scaffold00041.3
OG0000749:	AT5G55820.1	CRO_T138513	Cac_g001164.t1	Cac_g001165.t1	Cac_g001166.t1	Cac_g003063.t1	evm_27.model.AmTr_v1.0_scaffold00040.227	evm_27.model.AmTr_v1.0_scaffold00055.124	evm_27.model.AmTr_v1.0_scaffold00055.125	evm_27.model.AmTr_v1.0_scaffold00055.126	evm_27.model.AmTr_v1.0_scaffold00061.279
OG0000750:	AT3G44540.1	AT3G44550.1	AT3G44560.1	AT4G33790.1	AT5G22500.1	CRO_T140997	Cac_g022568.t1	Cac_g030500.t1	Cac_g033716.t1	evm_27.model.AmTr_v1.0_scaffold00040.133	evm_27.model.AmTr_v1.0_scaffold00040.134
OG0000751:	AT2G37280.1	AT3G53480.1	AT4G15215.1	AT4G15230.1	AT4G15233.2	AT4G15236.1	CRO_T140085	CRO_T140092	Cac_g017699.t1	evm_27.model.AmTr_v1.0_scaffold00039.205	evm_27.model.AmTr_v1.0_scaffold00039.206
OG0000752:	AT1G02810.1	AT2G47550.1	AT3G10720.2	AT4G02330.1	AT5G04970.1	CRO_T119165	Cac_g013203.t1	Cac_g013697.t1	Cac_g031483.t1	evm_27.model.AmTr_v1.0_scaffold00038.15	evm_27.model.AmTr_v1.0_scaffold00129.11
OG0000753:	AT1G17710.1	AT1G73010.1	AT4G29530.1	CRO_T114844	CRO_T134495	CRO_T137978	Cac_g006770.t1	Cac_g022133.t1	Cac_g029698.t1	evm_27.model.AmTr_v1.0_scaffold00036.195	evm_27.model.AmTr_v1.0_scaffold00036.196
OG0000754:	AT5G11090.1	AT5G25280.1	CRO_T118775	CRO_T127664	CRO_T129630	Cac_g000385.t1	Cac_g007029.t1	Cac_g008659.t1	Cac_g011937.t1	Cac_g017505.t1	evm_27.model.AmTr_v1.0_scaffold00033.123
OG0000755:	AT3G60460.1	CRO_T102135	CRO_T104140	CRO_T105790	CRO_T123031	CRO_T137315	Cac_g004670.t1	Cac_g010208.t1	Cac_g030524.t1	evm_27.model.AmTr_v1.0_scaffold00033.166	evm_27.model.AmTr_v1.0_scaffold00111.43
OG0000756:	AT2G22750.2	AT4G37850.1	CRO_T107533	CRO_T107535	CRO_T107539	Cac_g002629.t1	Cac_g002631.t1	Cac_g005556.t2	Cac_g007997.t1	Cac_g009260.t7	evm_27.model.AmTr_v1.0_scaffold00033.35
OG0000757:	AT3G12920.1	AT4G19700.1	AT5G45100.1	CRO_T136038	CRO_T138632	Cac_g001259.t1	Cac_g003161.t1	Cac_g029647.t1	Cac_g031200.t1	Cac_g032499.t1	evm_27.model.AmTr_v1.0_scaffold00032.62
OG0000758:	AT1G06180.1	AT2G31180.1	AT3G23250.1	CRO_T114527	CRO_T117066	CRO_T127264	Cac_g001751.t1	Cac_g006185.t2	Cac_g015321.t1	Cac_g016025.t1	evm_27.model.AmTr_v1.0_scaffold00032.36
OG0000759:	AT1G62500.1	AT2G10940.1	CRO_T122888	Cac_g008695.t1	Cac_g011885.t1	Cac_g033775.t1	evm_27.model.AmTr_v1.0_scaffold00032.204	evm_27.model.AmTr_v1.0_scaffold00032.260	evm_27.model.AmTr_v1.0_scaffold00044.124	evm_27.model.AmTr_v1.0_scaffold00046.70	evm_27.model.AmTr_v1.0_scaffold00086.91
OG0000760:	AT1G56120.1	AT1G56130.1	AT1G56140.1	AT1G56145.2	CRO_T138641	Cac_g003174.t1	Cac_g016545.t1	Cac_g029667.t1	evm_27.model.AmTr_v1.0_scaffold00032.135	evm_27.model.AmTr_v1.0_scaffold00032.136	evm_27.model.AmTr_v1.0_scaffold00032.51
OG0000761:	AT1G75700.1	AT5G42560.1	CRO_T105851	CRO_T127899	CRO_T129611	Cac_g005745.t1	Cac_g021789.t2	Cac_g031002.t1	evm_27.model.AmTr_v1.0_scaffold00030.191	evm_27.model.AmTr_v1.0_scaffold00238.1	evm_27.model.AmTr_v1.0_scaffold00280.1
OG0000762:	AT3G20590.1	AT3G20600.1	AT3G20610.1	CRO_T124667	CRO_T131492	Cac_g001018.t1	Cac_g024698.t1	Cac_g024699.t1	Cac_g032257.t1	evm_27.model.AmTr_v1.0_scaffold00037.10	evm_27.model.AmTr_v1.0_scaffold00037.14
OG0000763:	AT1G11950.1	AT1G62310.1	AT4G00990.1	CRO_T104337	CRO_T124418	Cac_g024755.t1	Cac_g029678.t1	Cac_g029853.t1	evm_27.model.AmTr_v1.0_scaffold00029.52	evm_27.model.AmTr_v1.0_scaffold00037.81	evm_27.model.AmTr_v1.0_scaffold00072.47
OG0000764:	AT2G38185.4	AT2G38195.1	AT2G38220.1	AT5G01450.1	CRO_T113546	CRO_T140585	CRO_T140599	Cac_g002104.t1	Cac_g009830.t1	Cac_g017892.t1	evm_27.model.AmTr_v1.0_scaffold00029.441
OG0000765:	AT1G01490.1	CRO_T101683	CRO_T130245	Cac_g004470.t1	Cac_g010000.t1	Cac_g011092.t1	Cac_g020242.t1	Cac_g021572.t1	Cac_g023476.t1	Cac_g028278.t1	evm_27.model.AmTr_v1.0_scaffold00027.136
OG0000766:	AT1G14910.1	AT2G01600.1	AT4G25940.1	AT5G57200.1	CRO_T105996	CRO_T112889	Cac_g013391.t1	Cac_g020393.t2	Cac_g027923.t1	evm_27.model.AmTr_v1.0_scaffold00025.184	evm_27.model.AmTr_v1.0_scaffold00106.34
OG0000767:	AT1G03170.1	AT3G06020.1	AT4G02810.1	AT5G19260.1	CRO_T118048	CRO_T118977	Cac_g010442.t1	Cac_g013064.t1	Cac_g015446.t1	Cac_g025902.t1	evm_27.model.AmTr_v1.0_scaffold00025.411
OG0000768:	AT1G22710.1	AT1G66570.1	AT1G71880.1	AT1G71890.1	AT2G14670.1	AT5G06170.1	AT5G43610.1	CRO_T105275	Cac_g029157.t1	Cac_g032803.t1	evm_27.model.AmTr_v1.0_scaffold00025.331
OG0000769:	AT4G31140.1	AT5G20870.1	AT5G58090.1	CRO_T116736	CRO_T131358	CRO_T132313	Cac_g003222.t1	Cac_g008361.t1	Cac_g032304.t1	evm_27.model.AmTr_v1.0_scaffold00025.307	evm_27.model.AmTr_v1.0_scaffold00131.43
OG0000770:	AT5G40250.1	CRO_T102256	CRO_T128549	CRO_T137897	Cac_g012516.t1	Cac_g014149.t1	Cac_g015820.t1	Cac_g022703.t1	Cac_g032175.t1	evm_27.model.AmTr_v1.0_scaffold00025.263	evm_27.model.AmTr_v1.0_scaffold00088.19
OG0000771:	AT1G51410.1	AT5G19440.1	CRO_T108823	Cac_g023517.t1	Cac_g023518.t1	Cac_g029207.t1	evm_27.model.AmTr_v1.0_scaffold00025.364	evm_27.model.AmTr_v1.0_scaffold00025.365	evm_27.model.AmTr_v1.0_scaffold00025.366	evm_27.model.AmTr_v1.0_scaffold00025.367	evm_27.model.AmTr_v1.0_scaffold00025.368
OG0000772:	AT1G55720.1	AT1G55730.1	AT3G13320.1	CRO_T106112	CRO_T127716	Cac_g001203.t1	Cac_g012712.t6	Cac_g017200.t2	Cac_g025183.t1	evm_27.model.AmTr_v1.0_scaffold00025.315	evm_27.model.AmTr_v1.0_scaffold00131.36
OG0000773:	AT3G07500.1	AT3G59470.1	AT4G12850.1	CRO_T115836	Cac_g001941.t1	Cac_g001942.t1	Cac_g006497.t1	Cac_g020869.t1	Cac_g022267.t1	evm_27.model.AmTr_v1.0_scaffold00024.4	evm_27.model.AmTr_v1.0_scaffold00066.91
OG0000774:	AT3G06350.1	CRO_T112432	Cac_g016736.t1	Cac_g022879.t1	Cac_g022881.t1	Cac_g025689.t1	Cac_g030150.t2	Cac_g034004.t1	evm_27.model.AmTr_v1.0_scaffold00057.122	evm_27.model.AmTr_v1.0_scaffold00057.123	evm_27.model.AmTr_v1.0_scaffold00057.124
OG0000775:	AT1G67950.3	AT4G17720.1	AT5G46870.1	CRO_T111765	CRO_T128071	Cac_g000702.t2	Cac_g007549.t1	Cac_g020319.t2	Cac_g027538.t1	evm_27.model.AmTr_v1.0_scaffold00048.36	evm_27.model.AmTr_v1.0_scaffold00138.8
OG0000776:	AT1G49160.2	AT1G64630.1	AT3G18750.1	AT5G41990.1	CRO_T125989	CRO_T130098	Cac_g000209.t1	Cac_g017097.t1	Cac_g020851.t1	evm_27.model.AmTr_v1.0_scaffold00030.73	evm_27.model.AmTr_v1.0_scaffold00041.76
OG0000777:	AT5G06710.1	CRO_T115493	CRO_T127701	Cac_g013835.t1	Cac_g026356.t1	Cac_g029282.t1	Cac_g031157.t1	Cac_g032101.t1	evm_27.model.AmTr_v1.0_scaffold00024.119	evm_27.model.AmTr_v1.0_scaffold00048.116	evm_27.model.AmTr_v1.0_scaffold00066.144
OG0000778:	AT1G08350.2	AT1G14670.1	AT2G01970.1	AT5G37310.1	CRO_T114626	CRO_T114910	Cac_g003614.t1	Cac_g024091.t1	evm_27.model.AmTr_v1.0_scaffold00024.64	evm_27.model.AmTr_v1.0_scaffold00024.65	evm_27.model.AmTr_v1.0_scaffold00048.94
OG0000779:	AT1G69770.1	AT4G19020.1	CRO_T107747	CRO_T140825	Cac_g007486.t1	Cac_g009176.t2	Cac_g010935.t1	Cac_g013816.t1	Cac_g024435.t2	evm_27.model.AmTr_v1.0_scaffold00024.163	evm_27.model.AmTr_v1.0_scaffold00048.135
OG0000780:	AT2G39518.1	AT2G39530.1	CRO_T118330	CRO_T131573	CRO_T132417	Cac_g017066.t1	Cac_g017069.t1	Cac_g018832.t1	Cac_g027629.t1	Cac_g027632.t1	evm_27.model.AmTr_v1.0_scaffold00024.55
OG0000781:	AT1G30530.1	AT5G17030.1	AT5G17040.1	AT5G17050.1	CRO_T136404	CRO_T136405	CRO_T136420	Cac_g008515.t1	Cac_g024954.t1	Cac_g024956.t1	evm_27.model.AmTr_v1.0_scaffold00024.70
OG0000782:	AT2G38340.1	AT2G40340.1	AT2G40350.1	AT5G18450.1	CRO_T136288	Cac_g009750.t1	Cac_g018523.t1	Cac_g021511.t1	Cac_g021593.t1	evm_27.model.AmTr_v1.0_scaffold00023.14	evm_27.model.AmTr_v1.0_scaffold00039.49
OG0000783:	AT1G16220.1	AT1G79630.1	AT3G02750.3	AT5G01700.2	CRO_T115776	CRO_T138605	Cac_g003139.t1	Cac_g021575.t1	evm_27.model.AmTr_v1.0_scaffold00023.47	evm_27.model.AmTr_v1.0_scaffold00061.19	evm_27.model.AmTr_v1.0_scaffold00163.14
OG0000784:	AT5G63380.1	CRO_T120084	CRO_T138099	Cac_g020539.t1	Cac_g024314.t1	Cac_g031657.t2	evm_27.model.AmTr_v1.0_scaffold00023.75	evm_27.model.AmTr_v1.0_scaffold00049.71	evm_27.model.AmTr_v1.0_scaffold00049.72	evm_27.model.AmTr_v1.0_scaffold00049.73	evm_27.model.AmTr_v1.0_scaffold00049.76
OG0000785:	AT5G13020.1	CRO_T108919	CRO_T120909	CRO_T140884	Cac_g000660.t1	Cac_g007489.t3	Cac_g013850.t1	Cac_g026351.t1	Cac_g029278.t2	Cac_g031179.t2	evm_27.model.AmTr_v1.0_scaffold00022.198
OG0000786:	AT1G51140.1	AT2G42280.1	CRO_T100140	CRO_T103201	CRO_T109665	Cac_g013869.t1	Cac_g017639.t1	Cac_g029256.t1	Cac_g029743.t1	Cac_g032903.t1	evm_27.model.AmTr_v1.0_scaffold00022.303
OG0000787:	AT1G10360.1	AT1G10370.1	AT1G59670.1	AT1G59700.1	CRO_T106970	CRO_T128613	CRO_T128615	Cac_g010854.t1	Cac_g012570.t1	Cac_g012571.t1	evm_27.model.AmTr_v1.0_scaffold00022.188
OG0000788:	AT3G19000.1	AT3G19010.1	CRO_T110832	Cac_g015055.t1	Cac_g015056.t1	Cac_g015057.t1	Cac_g015059.t1	Cac_g024470.t1	evm_27.model.AmTr_v1.0_scaffold00021.298	evm_27.model.AmTr_v1.0_scaffold00059.258	evm_27.model.AmTr_v1.0_scaffold00059.261
OG0000789:	AT3G27090.1	AT5G42050.1	CRO_T130132	CRO_T134123	Cac_g008256.t1	Cac_g014327.t1	Cac_g024287.t2	Cac_g029619.t1	evm_27.model.AmTr_v1.0_scaffold00021.215	evm_27.model.AmTr_v1.0_scaffold00062.136	evm_27.model.AmTr_v1.0_scaffold00099.113
OG0000790:	AT2G24550.1	AT4G31510.1	AT5G21940.1	AT5G24890.1	CRO_T122287	CRO_T129443	Cac_g001378.t1	Cac_g003264.t1	Cac_g016402.t2	evm_27.model.AmTr_v1.0_scaffold00019.402	evm_27.model.AmTr_v1.0_scaffold00024.259
OG0000791:	AT4G32140.1	CRO_T127680	CRO_T139235	Cac_g000317.t1	Cac_g000395.t1	Cac_g007559.t3	Cac_g008683.t1	Cac_g008684.t1	Cac_g011900.t1	evm_27.model.AmTr_v1.0_scaffold00019.49	evm_27.model.AmTr_v1.0_scaffold00033.173
OG0000792:	AT1G58070.1	AT4G25910.1	AT5G49940.1	CRO_T105816	CRO_T106322	CRO_T106325	Cac_g007772.t1	Cac_g008443.t1	evm_27.model.AmTr_v1.0_scaffold00019.332	evm_27.model.AmTr_v1.0_scaffold00070.138	evm_27.model.AmTr_v1.0_scaffold00121.40
OG0000793:	AT1G32300.1	AT2G46740.1	AT2G46750.1	AT2G46760.1	AT5G56490.1	CRO_T111778	CRO_T111780	CRO_T111783	CRO_T140258	Cac_g009886.t1	evm_27.model.AmTr_v1.0_scaffold00018.162
OG0000794:	AT3G05140.1	AT5G18910.1	AT5G35960.1	CRO_T105815	CRO_T123834	Cac_g010392.t1	Cac_g015487.t1	Cac_g016719.t1	Cac_g031961.t1	evm_27.model.AmTr_v1.0_scaffold00018.109	evm_27.model.AmTr_v1.0_scaffold00019.460
OG0000795:	AT1G45688.1	AT2G41990.1	AT4G35170.1	AT5G42860.1	CRO_T104997	CRO_T127971	Cac_g005964.t1	Cac_g009559.t1	Cac_g014437.t2	evm_27.model.AmTr_v1.0_scaffold00017.148	evm_27.model.AmTr_v1.0_scaffold00030.71
OG0000796:	AT1G03680.1	AT3G15360.1	AT4G03520.1	CRO_T135183	CRO_T137047	Cac_g000918.t1	Cac_g009038.t1	Cac_g014860.t1	Cac_g019156.t1	evm_27.model.AmTr_v1.0_scaffold00017.134	evm_27.model.AmTr_v1.0_scaffold00071.5
OG0000797:	AT1G61667.1	AT5G54530.1	CRO_T127759	CRO_T131525	Cac_g000980.t1	Cac_g024644.t1	Cac_g027412.t1	Cac_g033267.t1	evm_27.model.AmTr_v1.0_scaffold00017.158	evm_27.model.AmTr_v1.0_scaffold00043.61	evm_27.model.AmTr_v1.0_scaffold00070.27
OG0000798:	AT1G21430.1	AT1G48910.1	CRO_T108405	CRO_T119070	Cac_g013125.t1	Cac_g013126.t1	Cac_g015508.t1	evm_27.model.AmTr_v1.0_scaffold00017.294	evm_27.model.AmTr_v1.0_scaffold00031.94	evm_27.model.AmTr_v1.0_scaffold00209.9	evm_27.model.AmTr_v1.0_scaffold01333.1
OG0000799:	AT1G59750.1	AT5G62000.1	CRO_T110249	CRO_T135467	Cac_g007130.t1	Cac_g009533.t1	Cac_g015507.t4	Cac_g017398.t1	Cac_g018740.t1	evm_27.model.AmTr_v1.0_scaffold00016.128	evm_27.model.AmTr_v1.0_scaffold00057.126
OG0000800:	AT1G62300.1	AT4G04450.1	AT4G22070.1	CRO_T111568	CRO_T124433	Cac_g002962.t1	Cac_g019062.t3	Cac_g023237.t1	Cac_g024738.t1	Cac_g029847.t1	evm_27.model.AmTr_v1.0_scaffold00015.38
OG0000801:	AT1G05630.1	AT1G65580.1	AT2G31830.2	AT2G43900.1	CRO_T124068	CRO_T135756	Cac_g021547.t1	Cac_g030040.t1	Cac_g030269.t1	evm_27.model.AmTr_v1.0_scaffold00014.105	evm_27.model.AmTr_v1.0_scaffold00141.15
OG0000802:	AT1G55810.1	AT3G27190.1	AT4G26510.1	AT5G40870.1	CRO_T120727	Cac_g001194.t1	Cac_g003082.t1	Cac_g014301.t1	evm_27.model.AmTr_v1.0_scaffold00013.193	evm_27.model.AmTr_v1.0_scaffold00061.163	evm_27.model.AmTr_v1.0_scaffold00174.36
OG0000803:	AT2G17970.1	AT4G36090.3	CRO_T121227	CRO_T128881	Cac_g003806.t1	Cac_g007817.t1	Cac_g011633.t1	evm_27.model.AmTr_v1.0_scaffold00017.111	evm_27.model.AmTr_v1.0_scaffold00023.249	evm_27.model.AmTr_v1.0_scaffold00090.58	evm_27.model.AmTr_v1.0_scaffold00109.89
OG0000804:	AT5G12890.1	CRO_T110083	CRO_T118402	Cac_g020687.t1	Cac_g022321.t1	evm_27.model.AmTr_v1.0_scaffold00017.271	evm_27.model.AmTr_v1.0_scaffold00017.274	evm_27.model.AmTr_v1.0_scaffold00017.275	evm_27.model.AmTr_v1.0_scaffold00039.62	evm_27.model.AmTr_v1.0_scaffold00078.30	evm_27.model.AmTr_v1.0_scaffold01218.1
OG0000805:	AT1G04970.1	AT1G50620.1	AT3G20270.1	AT3G20280.1	CRO_T138453	Cac_g001104.t1	Cac_g002998.t1	Cac_g002999.t1	Cac_g017309.t1	evm_27.model.AmTr_v1.0_scaffold00013.194	evm_27.model.AmTr_v1.0_scaffold00090.62
OG0000806:	AT1G07570.3	AT2G28930.1	AT5G02290.1	CRO_T100690	CRO_T133178	Cac_g002234.t1	Cac_g015097.t1	Cac_g021447.t1	Cac_g027893.t1	evm_27.model.AmTr_v1.0_scaffold00012.165	evm_27.model.AmTr_v1.0_scaffold00016.166
OG0000807:	AT1G69510.1	AT4G16146.1	AT5G64130.3	CRO_T118248	CRO_T128723	Cac_g005175.t1	Cac_g006367.t1	Cac_g023680.t2	evm_27.model.AmTr_v1.0_scaffold00029.444	evm_27.model.AmTr_v1.0_scaffold00044.142	evm_27.model.AmTr_v1.0_scaffold00057.27
OG0000808:	AT1G07630.1	AT2G28890.1	AT3G09400.1	AT5G02400.1	CRO_T100640	CRO_T105584	Cac_g002250.t1	Cac_g015104.t2	Cac_g021070.t1	Cac_g029422.t2	evm_27.model.AmTr_v1.0_scaffold00012.126
OG0000809:	AT5G12460.1	CRO_T108813	CRO_T108814	CRO_T108816	CRO_T133133	Cac_g002182.t2	Cac_g023525.t1	Cac_g023526.t1	Cac_g026719.t1	Cac_g032372.t1	evm_27.model.AmTr_v1.0_scaffold00012.306
OG0000810:	AT2G18330.1	AT3G03060.1	AT4G36580.1	AT5G16930.1	CRO_T101194	CRO_T121327	Cac_g003894.t1	Cac_g030264.t1	Cac_g030265.t1	evm_27.model.AmTr_v1.0_scaffold00011.147	evm_27.model.AmTr_v1.0_scaffold00103.29
OG0000811:	AT1G74670.1	AT5G15230.1	CRO_T116257	CRO_T117198	Cac_g022606.t1	Cac_g025335.t1	Cac_g027810.t1	Cac_g030123.t1	evm_27.model.AmTr_v1.0_scaffold00010.453	evm_27.model.AmTr_v1.0_scaffold00053.81	evm_27.model.AmTr_v1.0_scaffold00060.38
OG0000812:	AT1G14280.1	AT1G18810.1	AT2G02950.1	CRO_T120215	CRO_T128678	CRO_T131212	CRO_T132698	Cac_g015715.t1	Cac_g027820.t1	Cac_g032832.t1	evm_27.model.AmTr_v1.0_scaffold00010.421
OG0000813:	CRO_T127927	Cac_g019209.t1	Cac_g019210.t1	Cac_g019211.t1	Cac_g019212.t1	Cac_g019214.t1	Cac_g034321.t1	evm_27.model.AmTr_v1.0_scaffold00010.100	evm_27.model.AmTr_v1.0_scaffold00010.102	evm_27.model.AmTr_v1.0_scaffold00021.125	evm_27.model.AmTr_v1.0_scaffold00021.128
OG0000814:	AT1G34210.1	AT1G71830.1	AT2G13790.1	AT4G33430.2	CRO_T106678	CRO_T128966	Cac_g004258.t1	Cac_g005379.t1	Cac_g009137.t1	Cac_g009389.t1	evm_27.model.AmTr_v1.0_scaffold00010.295
OG0000815:	AT2G41480.1	AT5G39580.1	AT5G64120.1	CRO_T106250	CRO_T128984	Cac_g001663.t1	Cac_g007888.t1	Cac_g007889.t1	Cac_g007890.t1	evm_27.model.AmTr_v1.0_scaffold00010.185	evm_27.model.AmTr_v1.0_scaffold00010.187
OG0000816:	AT4G14540.1	CRO_T113648	CRO_T120464	CRO_T138522	Cac_g001157.t1	Cac_g002424.t1	Cac_g003053.t1	Cac_g012762.t1	Cac_g017235.t1	evm_27.model.AmTr_v1.0_scaffold00010.298	evm_27.model.AmTr_v1.0_scaffold00047.48
OG0000817:	AT2G01660.1	AT5G37660.2	CRO_T113223	CRO_T130989	Cac_g003589.t1	Cac_g011449.t1	Cac_g013372.t5	Cac_g020414.t1	Cac_g020415.t1	evm_27.model.AmTr_v1.0_scaffold00010.114	evm_27.model.AmTr_v1.0_scaffold00010.115
OG0000818:	AT1G26960.1	AT1G69780.1	AT3G01220.1	AT5G15150.1	CRO_T128659	CRO_T137812	Cac_g010823.t1	Cac_g019605.t1	Cac_g022622.t1	Cac_g033101.t1	evm_27.model.AmTr_v1.0_scaffold00010.371
OG0000819:	AT1G01695.1	AT2G45900.1	AT4G00440.2	CRO_T112643	CRO_T130293	Cac_g004502.t3	Cac_g008134.t1	Cac_g010035.t4	Cac_g016917.t1	Cac_g016918.t1	evm_27.model.AmTr_v1.0_scaffold00009.200
OG0000820:	AT2G39900.1	AT2G45800.1	AT3G61230.1	CRO_T131734	CRO_T132097	Cac_g004531.t1	Cac_g008753.t1	Cac_g018432.t1	Cac_g023400.t1	evm_27.model.AmTr_v1.0_scaffold00009.311	evm_27.model.AmTr_v1.0_scaffold00029.276
OG0000821:	AT2G45820.1	AT3G48940.1	AT3G61260.1	AT5G23750.1	CRO_T112631	CRO_T132098	CRO_T135117	Cac_g004524.t1	Cac_g010064.t1	Cac_g011139.t1	evm_27.model.AmTr_v1.0_scaffold00009.296
OG0000822:	AT1G63220.1	AT3G55470.1	CRO_T112612	CRO_T131604	CRO_T132081	Cac_g004541.t1	Cac_g015096.t1	Cac_g023388.t1	Cac_g029430.t1	evm_27.model.AmTr_v1.0_scaffold00009.330	evm_27.model.AmTr_v1.0_scaffold00009.331
OG0000823:	AT2G46040.1	AT4G11400.1	CRO_T112669	CRO_T113599	CRO_T130280	Cac_g002141.t1	Cac_g004487.t1	Cac_g010023.t1	Cac_g023452.t1	evm_27.model.AmTr_v1.0_scaffold00009.144	evm_27.model.AmTr_v1.0_scaffold00029.315
OG0000824:	AT3G49050.1	AT5G37710.1	CRO_T112650	CRO_T113195	CRO_T113196	CRO_T135049	Cac_g010047.t1	Cac_g011128.t1	Cac_g011438.t1	evm_27.model.AmTr_v1.0_scaffold00009.245	evm_27.model.AmTr_v1.0_scaffold00010.127
OG0000825:	AT1G22450.1	AT4G28060.1	AT5G57815.1	CRO_T103249	CRO_T106951	Cac_g004340.t1	Cac_g006607.t1	Cac_g008545.t1	Cac_g028067.t1	evm_27.model.AmTr_v1.0_scaffold00008.186	evm_27.model.AmTr_v1.0_scaffold00019.118
OG0000826:	AT1G52740.1	AT2G38810.1	AT3G54560.1	CRO_T116084	CRO_T131805	Cac_g000464.t1	Cac_g006961.t1	Cac_g011810.t1	Cac_g012996.t1	Cac_g015377.t1	evm_27.model.AmTr_v1.0_scaffold00007.104
OG0000827:	AT1G69940.1	AT5G07410.1	AT5G07420.1	AT5G07430.1	AT5G61680.1	CRO_T124129	CRO_T138844	Cac_g018148.t1	Cac_g018150.t1	evm_27.model.AmTr_v1.0_scaffold00007.348	evm_27.model.AmTr_v1.0_scaffold00007.349
OG0000828:	AT1G13250.1	AT3G06260.1	CRO_T119025	CRO_T133499	CRO_T135615	Cac_g010581.t1	Cac_g013099.t1	Cac_g015476.t1	Cac_g019525.t1	evm_27.model.AmTr_v1.0_scaffold00007.310	evm_27.model.AmTr_v1.0_scaffold00025.141
OG0000829:	AT1G48240.1	AT2G35190.1	AT3G17440.1	CRO_T125234	CRO_T134245	Cac_g000092.t1	Cac_g000797.t1	Cac_g017689.t1	Cac_g025826.t1	evm_27.model.AmTr_v1.0_scaffold00007.68	evm_27.model.AmTr_v1.0_scaffold00045.74
OG0000830:	AT3G47340.1	AT5G10240.1	AT5G65010.2	CRO_T116694	CRO_T120003	Cac_g002084.t1	Cac_g002485.t1	Cac_g005427.t1	Cac_g027158.t1	evm_27.model.AmTr_v1.0_scaffold00007.86	evm_27.model.AmTr_v1.0_scaffold00060.105
OG0000831:	AT1G48590.2	AT3G17980.1	CRO_T110219	CRO_T121514	Cac_g003573.t1	Cac_g005154.t1	Cac_g018819.t1	Cac_g024882.t1	evm_27.model.AmTr_v1.0_scaffold00007.279	evm_27.model.AmTr_v1.0_scaffold00007.280	evm_27.model.AmTr_v1.0_scaffold00007.283
OG0000832:	AT2G37360.1	AT2G39350.1	AT3G53510.1	AT3G55090.1	CRO_T100429	CRO_T114573	Cac_g012012.t1	Cac_g015167.t1	Cac_g021029.t1	Cac_g027697.t1	evm_27.model.AmTr_v1.0_scaffold00007.144
OG0000833:	AT1G13600.1	AT2G04038.1	AT3G30530.1	AT5G15830.1	AT5G38800.1	CRO_T113406	Cac_g003439.t1	Cac_g005283.t1	Cac_g010648.t1	Cac_g023800.t1	evm_27.model.AmTr_v1.0_scaffold00006.213
OG0000834:	AT3G02340.1	AT5G08139.1	AT5G15820.1	AT5G60820.1	CRO_T103044	CRO_T132956	Cac_g003431.t1	Cac_g003438.t3	Cac_g020239.t1	Cac_g033673.t1	evm_27.model.AmTr_v1.0_scaffold00006.205
OG0000835:	AT2G23290.1	AT4G37260.1	AT5G67300.1	CRO_T110938	CRO_T125653	CRO_T130066	Cac_g002752.t1	Cac_g005996.t1	Cac_g009177.t1	Cac_g032217.t1	evm_27.model.AmTr_v1.0_scaffold00006.100
OG0000836:	AT1G26230.1	AT1G55490.1	AT3G13470.1	AT5G56500.1	CRO_T113407	CRO_T117718	CRO_T121683	Cac_g010646.t1	Cac_g024579.t1	evm_27.model.AmTr_v1.0_scaffold00006.222	evm_27.model.AmTr_v1.0_scaffold00106.91
OG0000837:	AT1G06020.1	AT1G06030.1	AT2G31390.1	AT3G59480.1	AT4G10260.1	CRO_T104764	CRO_T113395	Cac_g006499.t1	Cac_g022266.t1	Cac_g031580.t1	evm_27.model.AmTr_v1.0_scaffold00006.212
OG0000838:	AT2G18670.1	AT4G30370.1	CRO_T102231	CRO_T115871	CRO_T137904	Cac_g008534.t1	Cac_g014158.t1	Cac_g015828.t1	Cac_g022710.t1	evm_27.model.AmTr_v1.0_scaffold00006.305	evm_27.model.AmTr_v1.0_scaffold00019.158
OG0000839:	AT1G70300.1	AT2G40540.1	AT5G14880.1	CRO_T137900	CRO_T138782	Cac_g014152.t1	Cac_g018560.t2	Cac_g021483.t1	Cac_g032170.t2	evm_27.model.AmTr_v1.0_scaffold00006.324	evm_27.model.AmTr_v1.0_scaffold00007.200
OG0000840:	AT4G25280.1	AT5G26667.1	CRO_T111470	CRO_T120467	CRO_T140612	Cac_g011234.t1	Cac_g018235.t4	Cac_g026432.t2	evm_27.model.AmTr_v1.0_scaffold00006.18	evm_27.model.AmTr_v1.0_scaffold00106.6	evm_27.model.AmTr_v1.0_scaffold00110.114
OG0000841:	evm_27.model.AmTr_v1.0_scaffold00006.262	evm_27.model.AmTr_v1.0_scaffold00006.300	evm_27.model.AmTr_v1.0_scaffold00027.2	evm_27.model.AmTr_v1.0_scaffold00044.212	evm_27.model.AmTr_v1.0_scaffold00061.38	evm_27.model.AmTr_v1.0_scaffold00061.86	evm_27.model.AmTr_v1.0_scaffold00061.92	evm_27.model.AmTr_v1.0_scaffold00074.118	evm_27.model.AmTr_v1.0_scaffold00088.120	evm_27.model.AmTr_v1.0_scaffold00148.17	evm_27.model.AmTr_v1.0_scaffold00190.5
OG0000842:	AT2G04750.1	AT5G35700.1	AT5G48460.1	CRO_T101968	CRO_T117273	Cac_g001931.t1	Cac_g003009.t1	Cac_g012804.t1	Cac_g030850.t1	evm_27.model.AmTr_v1.0_scaffold00005.52	evm_27.model.AmTr_v1.0_scaffold00055.128
OG0000843:	AT1G10400.1	AT2G16890.2	AT5G14860.1	CRO_T137903	Cac_g014157.t1	Cac_g016306.t1	Cac_g022708.t1	evm_27.model.AmTr_v1.0_scaffold00005.236	evm_27.model.AmTr_v1.0_scaffold00019.155	evm_27.model.AmTr_v1.0_scaffold00019.157	evm_27.model.AmTr_v1.0_scaffold00019.221
OG0000844:	AT3G13080.1	AT3G13090.1	AT3G13100.1	CRO_T120074	CRO_T138491	Cac_g001141.t1	Cac_g001142.t2	Cac_g012377.t1	evm_27.model.AmTr_v1.0_scaffold00005.70	evm_27.model.AmTr_v1.0_scaffold00090.107	evm_27.model.AmTr_v1.0_scaffold00090.108
OG0000845:	AT1G04580.1	AT2G27150.1	AT3G43600.1	AT5G20960.1	CRO_T115424	CRO_T115427	Cac_g005037.t1	evm_27.model.AmTr_v1.0_scaffold00004.117	evm_27.model.AmTr_v1.0_scaffold00004.118	evm_27.model.AmTr_v1.0_scaffold00086.42	evm_27.model.AmTr_v1.0_scaffold00106.54
OG0000846:	AT1G08970.4	AT1G54830.2	AT1G56170.1	CRO_T118067	CRO_T138664	Cac_g003185.t1	Cac_g010430.t1	Cac_g016691.t2	Cac_g022925.t1	evm_27.model.AmTr_v1.0_scaffold00004.302	evm_27.model.AmTr_v1.0_scaffold00039.13
OG0000847:	AT1G54320.1	AT3G12740.1	AT5G46150.2	CRO_T119910	CRO_T138683	Cac_g001304.t1	Cac_g003201.t1	Cac_g015664.t1	evm_27.model.AmTr_v1.0_scaffold00004.264	evm_27.model.AmTr_v1.0_scaffold00044.26	evm_27.model.AmTr_v1.0_scaffold00092.41
OG0000848:	AT2G30370.1	AT3G22820.1	AT4G14723.1	CRO_T117366	CRO_T139569	Cac_g002020.t1	Cac_g010516.t1	Cac_g025471.t1	Cac_g025969.t1	evm_27.model.AmTr_v1.0_scaffold00002.600	evm_27.model.AmTr_v1.0_scaffold00065.47
OG0000849:	AT1G19920.1	AT3G22890.1	AT4G14680.1	CRO_T127885	CRO_T139544	Cac_g010527.t1	Cac_g021791.t1	Cac_g025979.t1	evm_27.model.AmTr_v1.0_scaffold00002.565	evm_27.model.AmTr_v1.0_scaffold00204.12	evm_27.model.AmTr_v1.0_scaffold00245.3
OG0000850:	evm_27.model.AmTr_v1.0_scaffold00009.324	evm_27.model.AmTr_v1.0_scaffold00009.326	evm_27.model.AmTr_v1.0_scaffold00009.329	evm_27.model.AmTr_v1.0_scaffold00009.353	evm_27.model.AmTr_v1.0_scaffold00009.356	evm_27.model.AmTr_v1.0_scaffold00086.111	evm_27.model.AmTr_v1.0_scaffold00088.98	evm_27.model.AmTr_v1.0_scaffold00099.62	evm_27.model.AmTr_v1.0_scaffold00099.71	evm_27.model.AmTr_v1.0_scaffold00105.49	evm_27.model.AmTr_v1.0_scaffold00459.2
OG0000851:	AT1G11000.1	AT1G26700.1	AT5G53760.1	CRO_T118303	CRO_T121202	CRO_T137069	Cac_g003786.t1	Cac_g007791.t1	Cac_g019150.t1	evm_27.model.AmTr_v1.0_scaffold00009.382	evm_27.model.AmTr_v1.0_scaffold00070.67
OG0000852:	AT1G11100.2	AT1G50410.1	AT1G61140.1	AT3G20010.1	CRO_T103426	CRO_T134782	Cac_g006710.t1	Cac_g025127.t1	Cac_g026288.t2	evm_27.model.AmTr_v1.0_scaffold00003.327	evm_27.model.AmTr_v1.0_scaffold00029.1
OG0000853:	AT1G11210.1	AT1G11220.1	AT1G61260.1	AT5G54300.1	CRO_T113307	CRO_T137163	Cac_g026264.t1	Cac_g030777.t1	Cac_g033480.t1	Cac_g033638.t1	evm_27.model.AmTr_v1.0_scaffold00003.387
OG0000854:	AT2G01710.1	AT5G09540.1	AT5G37380.1	AT5G64360.3	CRO_T129080	CRO_T129807	Cac_g002567.t1	Cac_g009322.t1	Cac_g032754.t1	Cac_g032786.t1	evm_27.model.AmTr_v1.0_scaffold00002.10
OG0000855:	AT4G16720.1	AT4G17390.1	CRO_T128172	CRO_T138957	Cac_g000866.t1	Cac_g008842.t1	Cac_g008845.t1	Cac_g018195.t1	evm_27.model.AmTr_v1.0_scaffold00002.574	evm_27.model.AmTr_v1.0_scaffold00111.57	evm_27.model.AmTr_v1.0_scaffold00111.6
OG0000856:	AT4G17615.1	AT5G24270.1	AT5G47100.1	CRO_T101486	CRO_T131819	Cac_g000105.t1	Cac_g000804.t1	Cac_g008251.t2	Cac_g032982.t1	evm_27.model.AmTr_v1.0_scaffold00002.147	evm_27.model.AmTr_v1.0_scaffold00021.245
OG0000857:	AT5G39950.1	CRO_T128621	CRO_T128623	CRO_T131925	Cac_g010847.t1	Cac_g012576.t1	Cac_g012577.t1	Cac_g019588.t1	Cac_g022643.t1	evm_27.model.AmTr_v1.0_scaffold00002.438	evm_27.model.AmTr_v1.0_scaffold00002.439
OG0000858:	AT2G21410.1	AT2G28520.1	AT4G39080.1	CRO_T105705	CRO_T127515	CRO_T127850	Cac_g014580.t1	Cac_g021169.t1	Cac_g021820.t1	evm_27.model.AmTr_v1.0_scaffold00001.78	evm_27.model.AmTr_v1.0_scaffold00080.37
OG0000859:	AT2G45600.1	AT2G45610.1	AT5G62180.1	CRO_T109990	CRO_T124540	CRO_T124541	CRO_T124542	Cac_g004581.t2	Cac_g004582.t1	Cac_g011185.t1	evm_27.model.AmTr_v1.0_scaffold00001.439
OG0000860:	AT1G22190.1	AT1G78080.1	AT2G22200.1	AT4G39780.1	CRO_T106837	CRO_T116096	Cac_g002464.t1	Cac_g004295.t1	Cac_g005412.t1	Cac_g028114.t1	evm_27.model.AmTr_v1.0_scaffold00010.176
OG0000861:	AT3G55430.1	AT5G24318.1	CRO_T101442	CRO_T115019	CRO_T131597	Cac_g002238.t1	Cac_g011001.t1	Cac_g021445.t1	Cac_g032454.t1	evm_27.model.AmTr_v1.0_scaffold00009.360	evm_27.model.AmTr_v1.0_scaffold00012.142
OG0000862:	AT2G15300.1	AT2G23300.1	AT4G34220.1	AT4G37250.1	AT5G67280.1	CRO_T110934	CRO_T125655	Cac_g002754.t1	Cac_g009172.t1	Cac_g009593.t1	evm_27.model.AmTr_v1.0_scaffold00006.91
OG0000863:	Cac_g010510.t1	Cac_g026732.t1	Cac_g027453.t1	Cac_g032813.t1	Cac_g033001.t1	Cac_g033002.t1	Cac_g033003.t1	Cac_g033016.t1	Cac_g033017.t1	Cac_g034085.t1	evm_27.model.AmTr_v1.0_scaffold00002.616
OG0000864:	AT4G25420.1	AT5G51810.1	CRO_T112568	CRO_T123296	Cac_g001586.t1	Cac_g001587.t1	Cac_g010114.t1	Cac_g011184.t1	Cac_g018281.t1	evm_27.model.AmTr_v1.0_scaffold00001.185	evm_27.model.AmTr_v1.0_scaffold00114.27
OG0000865:	AT1G28090.1	AT2G17580.1	AT3G48830.1	AT5G23690.1	CRO_T102067	CRO_T121124	Cac_g003717.t1	Cac_g007136.t4	Cac_g017827.t1	evm_27.model.AmTr_v1.0_scaffold00001.12	evm_27.model.AmTr_v1.0_scaffold00016.91
OG0000866:	CRO_T102250	CRO_T109790	CRO_T114861	CRO_T115008	CRO_T120841	CRO_T122808	CRO_T123985	CRO_T129729	CRO_T130305	CRO_T137095
OG0000867:	CRO_T100075	CRO_T101357	CRO_T103329	CRO_T103810	CRO_T104071	CRO_T120712	CRO_T124696	CRO_T132585	CRO_T135163	Cac_g027728.t1
OG0000868:	Cac_g006833.t1	Cac_g026847.t1	Cac_g026848.t1	Cac_g026849.t1	Cac_g026850.t1	Cac_g026853.t1	Cac_g026855.t1	Cac_g033050.t1	Cac_g033051.t1	Cac_g033052.t1
OG0000869:	Cac_g002190.t1	Cac_g002191.t1	Cac_g002192.t1	Cac_g002194.t1	Cac_g002195.t1	Cac_g002197.t1	Cac_g002199.t1	Cac_g034150.t1	Cac_g034151.t1	Cac_g034152.t1
OG0000870:	AT4G03510.1	AT4G27470.1	CRO_T103360	CRO_T135174	CRO_T137048	Cac_g000919.t1	Cac_g014861.t1	Cac_g023335.t2	Cac_g025089.t1	Cac_g026315.t1
OG0000871:	AT3G14460.1	AT3G14470.1	CRO_T111400	CRO_T117547	CRO_T123710	CRO_T127429	Cac_g010274.t1	Cac_g016865.t1	Cac_g023596.t1	Cac_g032078.t1
OG0000872:	AT2G19070.1	CRO_T106416	CRO_T106426	CRO_T133267	CRO_T138233	Cac_g008386.t1	Cac_g026739.t1	Cac_g026741.t1	Cac_g031417.t1	Cac_g033585.t1
OG0000873:	AT2G16900.1	AT2G20950.4	AT2G20960.1	AT4G35110.3	AT4G38550.1	AT4G38560.2	AT5G11140.1	CRO_T137702	Cac_g003852.t1	Cac_g023411.t1
OG0000874:	AT1G32920.1	AT1G32928.1	AT5G54165.1	CRO_T101342	CRO_T113802	CRO_T114101	Cac_g000182.t1	Cac_g008305.t1	Cac_g029347.t1	Cac_g029349.t1
OG0000875:	AT1G16640.1	AT3G06160.2	AT3G06220.1	AT3G53310.1	AT4G34400.1	AT5G57720.1	AT5G60142.1	CRO_T110820	CRO_T133901	CRO_T140818
OG0000876:	AT1G52790.1	CRO_T109845	CRO_T110052	CRO_T125222	CRO_T126986	CRO_T126989	Cac_g004666.t1	Cac_g010199.t1	Cac_g017593.t1	Cac_g029042.t1
OG0000877:	AT1G13570.1	CRO_T113430	CRO_T123309	Cac_g005878.t1	Cac_g010636.t1	Cac_g010637.t1	Cac_g010638.t1	Cac_g023790.t2	Cac_g023791.t1	Cac_g023807.t1
OG0000878:	AT1G45190.1	AT1G47470.1	AT1G52970.1	AT2G21655.1	AT2G21727.1	AT2G25482.1	AT3G01185.1	AT3G29797.1	AT3G30247.1	CRO_T103274
OG0000879:	AT1G50750.1	AT1G50760.1	AT1G50770.1	AT1G50790.1	AT1G50820.1	AT1G50830.1	AT1G51538.1	AT4G16050.1	AT5G18510.1	CRO_T133346
OG0000880:	AT1G60983.1	AT1G60985.1	AT1G60986.1	AT1G60987.1	AT1G60989.1	AT2G05117.1	AT4G15733.1	AT4G15735.1	Cac_g016393.t1	Cac_g026659.t1
OG0000881:	Cac_g002955.t1	Cac_g003928.t1	Cac_g004976.t1	Cac_g005280.t1	Cac_g012904.t1	Cac_g020737.t1	Cac_g025747.t1	Cac_g030227.t1	Cac_g033649.t1	evm_27.model.AmTr_v1.0_scaffold03490.3
OG0000882:	AT1G37020.1	AT1G42525.1	AT2G10260.1	AT3G31910.1	AT4G08430.1	AT5G28235.1	AT5G28810.1	AT5G45570.1	evm_27.model.AmTr_v1.0_scaffold00832.2	evm_27.model.AmTr_v1.0_scaffold05614.1
OG0000883:	ATCG00860.1	ATCG01280.1	CRO_T100089	CRO_T104601	CRO_T107793	CRO_T110486	CRO_T123820	Cac_g025379.t1	Cac_g029036.t1	evm_27.model.AmTr_v1.0_scaffold00543.2
OG0000884:	AT1G67260.1	AT1G68800.1	CRO_T102976	Cac_g003476.t1	Cac_g005245.t1	Cac_g010590.t1	Cac_g019532.t1	Cac_g020204.t1	Cac_g030399.t1	evm_27.model.AmTr_v1.0_scaffold00357.2
OG0000885:	AT1G15990.1	AT1G19780.1	AT2G23980.1	AT4G30560.1	AT5G57940.1	CRO_T110328	CRO_T126195	Cac_g017461.t1	Cac_g018798.t1	evm_27.model.AmTr_v1.0_scaffold00210.4
OG0000886:	AT1G75720.1	AT2G17940.1	AT3G51220.1	CRO_T121223	CRO_T127897	Cac_g003801.t1	Cac_g005741.t1	Cac_g021785.t1	evm_27.model.AmTr_v1.0_scaffold00199.6	evm_27.model.AmTr_v1.0_scaffold00199.7
OG0000887:	AT2G35550.1	AT5G42520.1	CRO_T107733	CRO_T121244	CRO_T127870	Cac_g000671.t1	Cac_g003818.t2	Cac_g005764.t1	Cac_g011644.t1	evm_27.model.AmTr_v1.0_scaffold00185.21
OG0000888:	AT2G21300.1	AT3G51150.2	AT4G38950.1	AT5G66310.1	CRO_T121251	CRO_T127573	Cac_g003823.t1	Cac_g011650.t1	Cac_g014554.t2	evm_27.model.AmTr_v1.0_scaffold00182.18
OG0000889:	AT3G02160.1	AT4G34340.1	AT5G15570.1	CRO_T111374	CRO_T132909	Cac_g003392.t1	Cac_g005329.t1	Cac_g012096.t1	Cac_g028527.t1	evm_27.model.AmTr_v1.0_scaffold00154.52
OG0000890:	AT2G30650.1	AT2G30660.1	AT5G65940.1	CRO_T103161	CRO_T103162	CRO_T113768	Cac_g024994.t1	Cac_g026414.t1	evm_27.model.AmTr_v1.0_scaffold00149.56	evm_27.model.AmTr_v1.0_scaffold00149.64
OG0000891:	AT4G18910.1	AT4G19030.1	AT5G37810.1	AT5G37820.1	CRO_T116855	CRO_T121501	Cac_g024101.t1	Cac_g025687.t1	evm_27.model.AmTr_v1.0_scaffold00147.12	evm_27.model.AmTr_v1.0_scaffold00162.36
OG0000892:	AT3G46130.1	AT3G53200.1	AT5G59780.3	CRO_T105649	CRO_T106217	Cac_g002299.t1	Cac_g012115.t1	Cac_g021106.t1	evm_27.model.AmTr_v1.0_scaffold00145.39	evm_27.model.AmTr_v1.0_scaffold01267.1
OG0000893:	AT2G23070.1	AT2G23080.1	AT3G50000.1	AT5G67380.1	CRO_T118887	Cac_g002701.t1	Cac_g002702.t1	Cac_g023590.t1	evm_27.model.AmTr_v1.0_scaffold00137.46	evm_27.model.AmTr_v1.0_scaffold00144.24
OG0000894:	AT3G15605.4	AT5G11470.1	CRO_T107910	CRO_T107911	Cac_g000501.t1	Cac_g000503.t1	Cac_g007343.t1	Cac_g017579.t2	Cac_g017580.t1	evm_27.model.AmTr_v1.0_scaffold00136.46
OG0000895:	AT1G45249.3	AT1G49720.2	AT3G19290.3	AT4G34000.1	CRO_T110887	CRO_T127924	Cac_g005952.t1	Cac_g014723.t3	Cac_g030605.t1	evm_27.model.AmTr_v1.0_scaffold00132.19
OG0000896:	AT2G42760.1	CRO_T103925	CRO_T103930	CRO_T112176	Cac_g024135.t1	Cac_g025223.t1	Cac_g025224.t1	Cac_g029300.t1	Cac_g029301.t1	evm_27.model.AmTr_v1.0_scaffold00130.7
OG0000897:	AT2G15760.1	AT2G26530.1	CRO_T110856	CRO_T127912	Cac_g005910.t1	Cac_g014681.t1	Cac_g014699.t1	Cac_g021349.t1	Cac_g030640.t1	evm_27.model.AmTr_v1.0_scaffold00128.23
OG0000898:	CRO_T119346	CRO_T119352	CRO_T119356	CRO_T119360	CRO_T119365	CRO_T119370	CRO_T119371	CRO_T119379	Cac_g001611.t1	evm_27.model.AmTr_v1.0_scaffold00122.72
OG0000899:	AT3G21100.2	AT3G51950.1	AT3G63450.3	AT5G12440.1	CRO_T108784	Cac_g023536.t1	Cac_g026706.t2	Cac_g028211.t2	Cac_g029906.t1	evm_27.model.AmTr_v1.0_scaffold00119.5
OG0000900:	AT4G26390.1	AT5G08570.1	AT5G56350.1	AT5G63680.1	CRO_T118014	CRO_T121676	Cac_g003338.t1	Cac_g024592.t1	evm_27.model.AmTr_v1.0_scaffold00119.68	evm_27.model.AmTr_v1.0_scaffold00171.30
OG0000901:	AT2G27550.1	AT5G62040.1	CRO_T127411	CRO_T141033	Cac_g004861.t1	Cac_g011148.t1	Cac_g018325.t1	Cac_g027012.t1	Cac_g033729.t1	evm_27.model.AmTr_v1.0_scaffold00114.23
OG0000902:	AT2G44810.1	CRO_T110373	CRO_T110374	Cac_g004693.t1	Cac_g004695.t1	Cac_g010230.t1	Cac_g010231.t1	Cac_g026479.t1	Cac_g026480.t1	evm_27.model.AmTr_v1.0_scaffold00111.110
OG0000903:	AT1G13880.1	AT1G26580.1	AT2G03470.1	CRO_T107230	CRO_T128793	Cac_g003366.t1	Cac_g023719.t1	Cac_g026150.t1	Cac_g028393.t1	evm_27.model.AmTr_v1.0_scaffold00110.45
OG0000904:	AT1G01360.1	AT4G01026.1	AT5G53160.2	CRO_T101541	CRO_T130166	Cac_g004421.t1	Cac_g009946.t1	Cac_g011036.t1	Cac_g031521.t1	evm_27.model.AmTr_v1.0_scaffold00107.32
OG0000905:	AT3G16240.1	AT4G17340.1	AT5G47450.1	CRO_T117724	CRO_T131893	Cac_g000871.t1	Cac_g006884.t1	Cac_g029115.t1	evm_27.model.AmTr_v1.0_scaffold00106.125	evm_27.model.AmTr_v1.0_scaffold00109.157
OG0000906:	AT3G14205.1	AT3G43220.1	AT5G20840.1	CRO_T107170	CRO_T124619	Cac_g001331.t1	Cac_g003226.t1	Cac_g022182.t1	Cac_g027183.t1	evm_27.model.AmTr_v1.0_scaffold00106.8
OG0000907:	AT3G43190.1	AT4G02280.1	AT5G20830.1	AT5G49190.1	CRO_T107162	CRO_T119171	Cac_g003228.t2	Cac_g006321.t1	Cac_g013205.t1	evm_27.model.AmTr_v1.0_scaffold00106.5
OG0000908:	AT2G37190.1	AT3G53430.1	AT5G60670.1	CRO_T123774	CRO_T130726	Cac_g012065.t1	Cac_g019316.t1	Cac_g022770.t1	evm_27.model.AmTr_v1.0_scaffold00105.23	evm_27.model.AmTr_v1.0_scaffold00148.11
OG0000909:	AT1G27100.1	AT1G59710.1	AT1G69890.1	AT3G01311.1	AT3G28630.1	CRO_T128618	Cac_g010849.t1	Cac_g012573.t1	evm_27.model.AmTr_v1.0_scaffold00104.40	evm_27.model.AmTr_v1.0_scaffold00133.9
OG0000910:	ATCG00890.1	ATCG01250.1	CRO_T102624	CRO_T107527	CRO_T112086	CRO_T112091	CRO_T112165	CRO_T123826	CRO_T136890	evm_27.model.AmTr_v1.0_scaffold00102.58
OG0000911:	AT1G34460.1	AT2G26760.1	AT3G11520.1	AT5G06150.1	CRO_T125090	CRO_T135889	Cac_g017943.t1	Cac_g017944.t1	Cac_g021660.t1	evm_27.model.AmTr_v1.0_scaffold00101.105
OG0000912:	AT1G14410.1	AT1G71260.1	AT2G02740.1	CRO_T128423	CRO_T128646	Cac_g010833.t1	Cac_g031563.t1	Cac_g033091.t1	evm_27.model.AmTr_v1.0_scaffold00099.92	evm_27.model.AmTr_v1.0_scaffold00133.2
OG0000913:	AT1G09610.1	AT4G09990.1	CRO_T106269	CRO_T125674	CRO_T125676	Cac_g009508.t1	Cac_g018760.t1	Cac_g026772.t1	Cac_g030248.t1	evm_27.model.AmTr_v1.0_scaffold00099.1
OG0000914:	AT1G30040.1	AT1G78440.1	AT2G34555.1	CRO_T106536	CRO_T106540	CRO_T110190	Cac_g012683.t1	Cac_g023060.t1	Cac_g030286.t1	evm_27.model.AmTr_v1.0_scaffold00096.91
OG0000915:	AT1G15480.1	AT1G80270.1	CRO_T125506	Cac_g029528.t1	Cac_g033596.t1	evm_27.model.AmTr_v1.0_scaffold00095.4	evm_27.model.AmTr_v1.0_scaffold00095.5	evm_27.model.AmTr_v1.0_scaffold00095.6	evm_27.model.AmTr_v1.0_scaffold00095.7	evm_27.model.AmTr_v1.0_scaffold00095.8
OG0000916:	AT3G43790.3	AT5G13740.1	AT5G13750.1	CRO_T131599	Cac_g005144.t1	Cac_g014984.t1	Cac_g015544.t1	evm_27.model.AmTr_v1.0_scaffold00095.48	evm_27.model.AmTr_v1.0_scaffold00095.59	evm_27.model.AmTr_v1.0_scaffold00095.66
OG0000917:	AT1G16650.1	AT1G56020.1	AT1G79060.1	AT3G12970.1	CRO_T138614	Cac_g001245.t1	Cac_g003144.t1	Cac_g003145.t2	evm_27.model.AmTr_v1.0_scaffold00092.112	evm_27.model.AmTr_v1.0_scaffold00092.114
OG0000918:	AT1G24190.1	AT1G70060.1	AT3G01320.1	AT5G15020.1	CRO_T137866	Cac_g010873.t1	Cac_g012552.t3	Cac_g019562.t1	Cac_g022670.t1	evm_27.model.AmTr_v1.0_scaffold00090.112
OG0000919:	AT1G10690.1	AT1G60783.1	AT3G27630.1	AT5G40460.1	CRO_T137968	Cac_g012451.t1	Cac_g014214.t1	Cac_g020610.t1	Cac_g024380.t1	evm_27.model.AmTr_v1.0_scaffold00083.13
OG0000920:	AT3G09710.2	AT3G52290.1	AT5G03040.1	CRO_T125247	CRO_T136516	Cac_g012044.t1	Cac_g015205.t1	Cac_g019293.t1	Cac_g020999.t1	evm_27.model.AmTr_v1.0_scaffold00080.93
OG0000921:	AT2G37080.1	AT3G53350.1	AT5G60210.1	CRO_T125243	CRO_T130821	Cac_g002351.t2	Cac_g012040.t1	Cac_g015203.t1	Cac_g021178.t1	evm_27.model.AmTr_v1.0_scaffold00080.46
OG0000922:	AT1G68510.1	AT3G02550.1	CRO_T102938	CRO_T121416	CRO_T130434	Cac_g003498.t1	Cac_g005226.t1	Cac_g018908.t1	Cac_g019481.t1	evm_27.model.AmTr_v1.0_scaffold00079.30
OG0000923:	AT1G17620.1	AT2G30505.1	AT5G11890.1	CRO_T108438	Cac_g000608.t1	Cac_g007448.t1	Cac_g022119.t1	Cac_g025447.t1	evm_27.model.AmTr_v1.0_scaffold00077.141	evm_27.model.AmTr_v1.0_scaffold00136.13
OG0000924:	AT1G54340.1	AT1G65930.1	AT5G14590.1	CRO_T106131	CRO_T137942	Cac_g003617.t2	Cac_g011481.t1	Cac_g022744.t1	evm_27.model.AmTr_v1.0_scaffold00071.147	evm_27.model.AmTr_v1.0_scaffold00085.112
OG0000925:	AT1G77120.1	CRO_T117157	CRO_T117429	CRO_T118722	Cac_g001835.t2	Cac_g004126.t1	Cac_g009044.t1	Cac_g020827.t1	evm_27.model.AmTr_v1.0_scaffold00071.64	evm_27.model.AmTr_v1.0_scaffold00071.65
OG0000926:	AT1G09645.1	AT1G57765.2	CRO_T106272	CRO_T124161	Cac_g007748.t1	Cac_g009504.t1	Cac_g018766.t1	Cac_g026778.t1	Cac_g034198.t1	evm_27.model.AmTr_v1.0_scaffold00071.204
OG0000927:	AT2G36620.1	AT3G53020.1	CRO_T125615	CRO_T139011	Cac_g011149.t1	Cac_g012163.t1	Cac_g018321.t1	Cac_g028459.t1	evm_27.model.AmTr_v1.0_scaffold00069.59	evm_27.model.AmTr_v1.0_scaffold00119.35
OG0000928:	AT1G23290.1	AT1G70600.1	CRO_T119969	CRO_T128467	Cac_g012458.t1	Cac_g015897.t1	Cac_g020158.t1	Cac_g020603.t1	evm_27.model.AmTr_v1.0_scaffold00069.129	evm_27.model.AmTr_v1.0_scaffold00130.25
OG0000929:	AT1G55360.1	AT3G13510.1	AT5G25950.1	AT5G25960.1	CRO_T113088	CRO_T113842	CRO_T133116	Cac_g007425.t1	Cac_g024573.t1	evm_27.model.AmTr_v1.0_scaffold00068.25
OG0000930:	AT4G20970.1	CRO_T103337	Cac_g012415.t1	Cac_g015831.t1	Cac_g016308.t1	Cac_g023310.t1	Cac_g025078.t1	Cac_g026335.t1	Cac_g032155.t1	evm_27.model.AmTr_v1.0_scaffold00068.120
OG0000931:	AT1G04430.1	AT3G23300.1	AT4G14360.1	AT5G14430.1	CRO_T127288	CRO_T134046	Cac_g006196.t1	Cac_g014231.t1	evm_27.model.AmTr_v1.0_scaffold00067.48	evm_27.model.AmTr_v1.0_scaffold00174.18
OG0000932:	AT1G03960.1	AT1G54450.1	AT5G28850.2	AT5G28900.1	AT5G44090.1	CRO_T122930	Cac_g001770.t1	Cac_g015299.t1	Cac_g024464.t1	evm_27.model.AmTr_v1.0_scaffold00067.64
OG0000933:	AT3G24810.1	AT5G48820.2	CRO_T117185	CRO_T118115	Cac_g001853.t1	Cac_g010292.t1	Cac_g017745.t1	Cac_g029012.t1	evm_27.model.AmTr_v1.0_scaffold00067.175	evm_27.model.AmTr_v1.0_scaffold01954.1
OG0000934:	AT1G04000.1	AT3G23440.1	AT5G44060.1	CRO_T117094	Cac_g001780.t1	Cac_g006212.t1	Cac_g016062.t1	evm_27.model.AmTr_v1.0_scaffold00067.163	evm_27.model.AmTr_v1.0_scaffold00067.164	evm_27.model.AmTr_v1.0_scaffold00067.166
OG0000935:	AT1G05690.1	AT5G67480.2	CRO_T110616	CRO_T110626	CRO_T118880	Cac_g002696.t1	Cac_g005601.t1	Cac_g006570.t1	evm_27.model.AmTr_v1.0_scaffold00066.207	evm_27.model.AmTr_v1.0_scaffold00164.11
OG0000936:	AT1G65610.1	AT5G49720.1	CRO_T131620	CRO_T135544	CRO_T135751	Cac_g018704.t1	Cac_g021553.t1	Cac_g026922.t1	evm_27.model.AmTr_v1.0_scaffold00066.121	evm_27.model.AmTr_v1.0_scaffold00071.36
OG0000937:	AT1G80840.1	CRO_T121544	CRO_T122949	Cac_g000339.t1	Cac_g000340.t1	Cac_g007053.t1	Cac_g007600.t2	Cac_g017466.t1	evm_27.model.AmTr_v1.0_scaffold00065.183	evm_27.model.AmTr_v1.0_scaffold00065.184
OG0000938:	AT2G26110.1	AT4G26130.1	AT5G56980.1	CRO_T108435	CRO_T134539	Cac_g000606.t1	Cac_g001438.t1	Cac_g006743.t1	Cac_g007447.t1	evm_27.model.AmTr_v1.0_scaffold00064.46
OG0000939:	AT2G30560.1	AT4G33145.1	AT5G61412.1	CRO_T114362	Cac_g010690.t1	Cac_g023757.t1	evm_27.model.AmTr_v1.0_scaffold00063.87	evm_27.model.AmTr_v1.0_scaffold00063.89	evm_27.model.AmTr_v1.0_scaffold00063.92	evm_27.model.AmTr_v1.0_scaffold00063.95
OG0000940:	AT5G10760.1	AT5G10770.1	CRO_T127423	Cac_g000305.t1	Cac_g007642.t1	Cac_g007643.t1	Cac_g007644.t1	Cac_g023618.t1	evm_27.model.AmTr_v1.0_scaffold00061.30	evm_27.model.AmTr_v1.0_scaffold00061.31
OG0000941:	AT2G18630.1	AT4G34320.1	AT4G34330.1	CRO_T110786	CRO_T133002	Cac_g002880.t1	Cac_g014652.t1	Cac_g018046.t2	Cac_g021389.t3	evm_27.model.AmTr_v1.0_scaffold00059.126
OG0000942:	AT1G27630.1	AT4G19600.1	AT5G45190.2	CRO_T116936	CRO_T127829	Cac_g001276.t1	Cac_g003169.t2	Cac_g005802.t1	Cac_g013595.t1	evm_27.model.AmTr_v1.0_scaffold00059.255
OG0000943:	AT2G18460.1	AT2G20120.1	AT2G20130.1	CRO_T121354	CRO_T137304	Cac_g001552.t1	Cac_g011740.t1	Cac_g018081.t1	evm_27.model.AmTr_v1.0_scaffold00059.40	evm_27.model.AmTr_v1.0_scaffold00109.38
OG0000944:	AT2G23790.1	AT4G36820.1	AT5G42610.1	AT5G66650.1	CRO_T122543	CRO_T133003	Cac_g002878.t1	Cac_g005866.t1	Cac_g033500.t1	evm_27.model.AmTr_v1.0_scaffold00059.128
OG0000945:	AT2G04520.1	AT5G35680.3	CRO_T107360	CRO_T138455	Cac_g003000.t1	Cac_g004449.t1	Cac_g004450.t1	Cac_g009972.t1	evm_27.model.AmTr_v1.0_scaffold00059.130	evm_27.model.AmTr_v1.0_scaffold00146.8
OG0000946:	AT1G23730.1	AT1G70410.2	AT3G01500.2	AT5G14740.1	CRO_T128517	CRO_T137921	Cac_g012418.t2	Cac_g022725.t1	Cac_g032151.t1	evm_27.model.AmTr_v1.0_scaffold00058.190
OG0000947:	AT1G09030.1	AT2G47810.1	CRO_T107588	CRO_T112373	CRO_T119097	Cac_g010338.t1	Cac_g013650.t1	Cac_g016652.t1	Cac_g030184.t1	evm_27.model.AmTr_v1.0_scaffold00057.235
OG0000948:	AT1G04760.1	AT4G15780.1	CRO_T111491	CRO_T118689	Cac_g001845.t1	Cac_g010304.t1	Cac_g017736.t1	Cac_g030189.t1	evm_27.model.AmTr_v1.0_scaffold00057.276	evm_27.model.AmTr_v1.0_scaffold00067.140
OG0000949:	AT2G04570.1	AT2G42990.1	AT4G26790.1	CRO_T101983	CRO_T138445	Cac_g001097.t1	Cac_g012815.t1	Cac_g012816.t1	Cac_g017314.t1	evm_27.model.AmTr_v1.0_scaffold00074.83
OG0000950:	AT1G64110.2	AT4G28000.1	AT5G52882.1	CRO_T101635	CRO_T130219	Cac_g008190.t1	Cac_g011068.t2	Cac_g028305.t1	evm_27.model.AmTr_v1.0_scaffold00075.46	evm_27.model.AmTr_v1.0_scaffold00077.193
OG0000951:	AT2G28550.3	AT5G67180.1	CRO_T123793	CRO_T130859	CRO_T136579	Cac_g002338.t1	Cac_g019271.t1	Cac_g021014.t1	Cac_g021163.t1	evm_27.model.AmTr_v1.0_scaffold00058.233
OG0000952:	AT1G08860.1	AT5G07300.1	AT5G61900.1	CRO_T110259	CRO_T133190	Cac_g007120.t1	Cac_g016733.t1	Cac_g017406.t1	Cac_g022884.t1	evm_27.model.AmTr_v1.0_scaffold00057.114
OG0000953:	AT3G16860.1	AT3G20580.1	AT4G16120.1	AT4G27110.1	CRO_T109030	CRO_T124675	Cac_g006357.t1	Cac_g032274.t1	evm_27.model.AmTr_v1.0_scaffold00057.89	evm_27.model.AmTr_v1.0_scaffold00066.228
OG0000954:	AT3G05750.1	AT3G58650.1	AT5G26910.1	CRO_T133502	CRO_T133749	CRO_T134334	Cac_g006363.t1	Cac_g022398.t1	Cac_g033068.t2	evm_27.model.AmTr_v1.0_scaffold00057.48
OG0000955:	AT2G25890.1	AT4G25140.1	AT5G51210.1	CRO_T131856	CRO_T138883	Cac_g004777.t1	Cac_g007414.t1	Cac_g018168.t1	evm_27.model.AmTr_v1.0_scaffold00056.169	evm_27.model.AmTr_v1.0_scaffold00111.94
OG0000956:	AT5G25930.1	CRO_T137207	CRO_T139219	Cac_g000562.t1	Cac_g001523.t1	Cac_g006831.t1	Cac_g007407.t1	Cac_g011686.t1	evm_27.model.AmTr_v1.0_scaffold00056.122	evm_27.model.AmTr_v1.0_scaffold00056.124
OG0000957:	AT1G56630.1	AT5G42930.1	AT5G67050.1	CRO_T121694	CRO_T127965	Cac_g002791.t1	Cac_g009557.t1	Cac_g030602.t1	evm_27.model.AmTr_v1.0_scaffold00055.18	evm_27.model.AmTr_v1.0_scaffold00131.47
OG0000958:	AT3G50220.1	AT5G67210.1	CRO_T110916	CRO_T120975	Cac_g002769.t1	Cac_g009164.t1	Cac_g009579.t1	Cac_g034212.t1	Cac_g034214.t1	evm_27.model.AmTr_v1.0_scaffold00051.78
OG0000959:	AT3G10410.1	AT3G45010.1	CRO_T124726	CRO_T124736	CRO_T126799	Cac_g020926.t1	Cac_g022482.t1	Cac_g022841.t1	Cac_g031692.t1	evm_27.model.AmTr_v1.0_scaffold00050.19
OG0000960:	AT3G02290.1	AT5G15790.1	AT5G38895.3	CRO_T114366	CRO_T132936	Cac_g003418.t2	Cac_g005301.t1	Cac_g010692.t1	Cac_g023754.t1	evm_27.model.AmTr_v1.0_scaffold00047.101
OG0000961:	AT1G26310.1	AT1G69120.1	AT5G60910.1	CRO_T103083	CRO_T114367	CRO_T132932	Cac_g005303.t1	Cac_g010693.t1	Cac_g016250.t1	evm_27.model.AmTr_v1.0_scaffold00047.105
OG0000962:	AT3G16570.1	AT4G15800.1	CRO_T107541	CRO_T119109	CRO_T120544	Cac_g006302.t1	Cac_g012812.t1	Cac_g013675.t1	Cac_g030193.t1	evm_27.model.AmTr_v1.0_scaffold00045.263
OG0000963:	AT3G02080.1	AT5G15520.1	AT5G61170.1	CRO_T115358	CRO_T115359	CRO_T137737	Cac_g014799.t1	Cac_g026153.t1	evm_27.model.AmTr_v1.0_scaffold00045.280	evm_27.model.AmTr_v1.0_scaffold00110.33
OG0000964:	AT2G46930.1	AT3G05910.1	AT3G62060.1	AT5G26670.1	CRO_T140005	Cac_g013308.t1	Cac_g018684.t1	Cac_g018685.t1	Cac_g026902.t1	evm_27.model.AmTr_v1.0_scaffold00045.159
OG0000965:	AT1G11910.1	AT1G62290.1	CRO_T124435	CRO_T140058	Cac_g018675.t1	Cac_g024736.t1	Cac_g026896.t1	Cac_g029846.t1	evm_27.model.AmTr_v1.0_scaffold00045.119	evm_27.model.AmTr_v1.0_scaffold00106.48
OG0000966:	AT2G19020.1	AT2G19030.1	AT2G19040.1	AT2G19045.1	AT3G25165.1	AT3G25170.1	AT4G13075.1	Cac_g001910.t1	evm_27.model.AmTr_v1.0_scaffold00045.277	evm_27.model.AmTr_v1.0_scaffold00045.278
OG0000967:	AT1G07140.1	AT2G30060.1	AT5G58590.1	CRO_T120008	CRO_T122219	Cac_g002082.t1	Cac_g009793.t1	Cac_g027167.t1	Cac_g030260.t1	evm_27.model.AmTr_v1.0_scaffold00045.311
OG0000968:	AT3G16690.1	AT4G15920.1	CRO_T109088	CRO_T123016	CRO_T133853	Cac_g013687.t1	Cac_g013688.t1	Cac_g031490.t1	Cac_g033699.t1	evm_27.model.AmTr_v1.0_scaffold00045.233
OG0000969:	AT2G22810.1	AT3G49700.1	AT4G37770.1	AT5G65800.1	CRO_T119629	CRO_T129944	Cac_g002650.t1	Cac_g005567.t1	Cac_g023895.t1	evm_27.model.AmTr_v1.0_scaffold00044.196
OG0000970:	ATMG00640.1	CRO_T108017	CRO_T112034	CRO_T112041	CRO_T112045	CRO_T112120	CRO_T112144	Cac_g015503.t1	evm_27.model.AmTr_v1.0_scaffold00044.167	evm_27.model.AmTr_v1.0_scaffold04781.1
OG0000971:	AT1G52700.1	AT3G15650.2	AT5G20060.2	CRO_T111433	CRO_T119936	Cac_g000450.t4	Cac_g001626.t1	Cac_g006973.t1	Cac_g007286.t2	evm_27.model.AmTr_v1.0_scaffold00042.42
OG0000972:	AT2G21120.1	AT4G38730.1	CRO_T105318	CRO_T136755	Cac_g019818.t1	Cac_g027846.t3	Cac_g032810.t1	evm_27.model.AmTr_v1.0_scaffold00041.163	evm_27.model.AmTr_v1.0_scaffold00053.24	evm_27.model.AmTr_v1.0_scaffold00134.27
OG0000973:	AT2G02380.1	AT2G02390.3	CRO_T110020	CRO_T135533	Cac_g010143.t1	Cac_g026927.t1	Cac_g026928.t1	Cac_g030372.t1	evm_27.model.AmTr_v1.0_scaffold00041.40	evm_27.model.AmTr_v1.0_scaffold00099.157
OG0000974:	AT2G36490.1	AT5G04560.2	CRO_T108541	CRO_T138979	Cac_g012186.t5	Cac_g026944.t1	Cac_g028734.t1	Cac_g029930.t1	evm_27.model.AmTr_v1.0_scaffold00040.230	evm_27.model.AmTr_v1.0_scaffold00088.93
OG0000975:	AT2G36320.1	AT3G52800.1	CRO_T113905	Cac_g005360.t1	Cac_g011209.t1	Cac_g026977.t1	Cac_g027004.t1	Cac_g030131.t1	evm_27.model.AmTr_v1.0_scaffold00040.120	evm_27.model.AmTr_v1.0_scaffold00078.159
OG0000976:	AT2G39390.1	AT3G09500.1	AT3G55170.1	CRO_T114588	Cac_g002286.t1	Cac_g021038.t1	Cac_g021120.t1	Cac_g027688.t1	evm_27.model.AmTr_v1.0_scaffold00040.265	evm_27.model.AmTr_v1.0_scaffold00096.14
OG0000977:	AT3G52780.1	AT3G52810.1	AT3G52820.1	CRO_T113906	CRO_T113907	Cac_g012220.t1	Cac_g027005.t1	Cac_g027007.t1	evm_27.model.AmTr_v1.0_scaffold00040.115	evm_27.model.AmTr_v1.0_scaffold00040.116
OG0000978:	AT5G03760.1	AT5G22740.1	CRO_T108548	CRO_T124876	CRO_T138988	Cac_g012180.t1	Cac_g022530.t1	Cac_g026941.t1	Cac_g032129.t1	evm_27.model.AmTr_v1.0_scaffold00040.259
OG0000979:	AT3G44350.2	AT5G22380.1	CRO_T114967	CRO_T129568	Cac_g004898.t1	Cac_g024057.t1	Cac_g027054.t1	Cac_g030977.t1	evm_27.model.AmTr_v1.0_scaffold00040.86	evm_27.model.AmTr_v1.0_scaffold00040.87
OG0000980:	AT1G25280.1	AT1G43640.1	AT1G76900.1	CRO_T120208	CRO_T128922	Cac_g004178.t2	Cac_g007843.t1	Cac_g009089.t2	Cac_g009412.t1	evm_27.model.AmTr_v1.0_scaffold00040.18
OG0000981:	AT1G04050.1	AT3G04380.1	AT5G43990.2	CRO_T117112	CRO_T136510	Cac_g015273.t2	Cac_g024479.t1	evm_27.model.AmTr_v1.0_scaffold00039.230	evm_27.model.AmTr_v1.0_scaffold00067.231	evm_27.model.AmTr_v1.0_scaffold00067.232
OG0000982:	AT1G04610.1	AT2G33230.1	AT4G28720.1	CRO_T117136	CRO_T119719	Cac_g001814.t1	Cac_g006268.t1	Cac_g016125.t1	Cac_g029041.t1	evm_27.model.AmTr_v1.0_scaffold00039.187
OG0000983:	AT1G10790.1	AT3G56590.2	CRO_T112266	CRO_T128867	Cac_g007824.t2	Cac_g009437.t1	Cac_g017918.t1	Cac_g033202.t1	evm_27.model.AmTr_v1.0_scaffold00038.84	evm_27.model.AmTr_v1.0_scaffold00157.20
OG0000984:	AT1G34580.1	AT5G61520.1	CRO_T106871	Cac_g004760.t1	Cac_g028096.t1	Cac_g028097.t1	evm_27.model.AmTr_v1.0_scaffold00038.95	evm_27.model.AmTr_v1.0_scaffold00038.98	evm_27.model.AmTr_v1.0_scaffold00111.35	evm_27.model.AmTr_v1.0_scaffold00111.36
OG0000985:	AT2G26190.1	AT4G33050.2	AT5G57010.1	CRO_T129535	Cac_g000621.t1	Cac_g001424.t1	Cac_g006730.t1	Cac_g007461.t1	Cac_g022106.t1	evm_27.model.AmTr_v1.0_scaffold00036.58
OG0000986:	AT1G02580.1	AT2G23380.1	AT4G02020.1	CRO_T120963	CRO_T124559	Cac_g002777.t1	Cac_g028812.t1	evm_27.model.AmTr_v1.0_scaffold00035.39	evm_27.model.AmTr_v1.0_scaffold00045.200	evm_27.model.AmTr_v1.0_scaffold00045.316
OG0000987:	AT3G22060.1	AT3G58310.1	Cac_g019008.t1	Cac_g019009.t1	Cac_g019010.t1	Cac_g019011.t1	Cac_g023180.t1	Cac_g023181.t1	evm_27.model.AmTr_v1.0_scaffold00035.11	evm_27.model.AmTr_v1.0_scaffold00035.9
OG0000988:	AT1G11310.1	AT1G61560.1	AT2G39200.1	CRO_T126912	CRO_T130781	Cac_g002375.t1	Cac_g015221.t1	Cac_g021192.t1	Cac_g033997.t1	evm_27.model.AmTr_v1.0_scaffold00034.47
OG0000989:	AT1G07670.1	AT1G07810.1	AT4G00900.1	CRO_T105683	CRO_T125929	Cac_g002330.t2	Cac_g021132.t2	Cac_g032503.t2	evm_27.model.AmTr_v1.0_scaffold00034.108	evm_27.model.AmTr_v1.0_scaffold00041.80
OG0000990:	AT1G26440.3	AT2G03520.1	AT2G03530.1	AT2G03590.1	AT2G03600.4	CRO_T114413	Cac_g010716.t3	Cac_g023731.t5	evm_27.model.AmTr_v1.0_scaffold00033.253	evm_27.model.AmTr_v1.0_scaffold00110.113
OG0000991:	AT4G15560.1	CRO_T108412	CRO_T123921	CRO_T136385	Cac_g002591.t1	Cac_g010385.t2	Cac_g024944.t1	Cac_g030146.t1	evm_27.model.AmTr_v1.0_scaffold00033.199	evm_27.model.AmTr_v1.0_scaffold00057.102
OG0000992:	AT1G09720.1	AT1G58210.1	AT2G22560.1	AT5G10500.1	CRO_T108388	CRO_T129825	Cac_g002576.t1	Cac_g005505.t1	Cac_g023964.t1	evm_27.model.AmTr_v1.0_scaffold00033.235
OG0000993:	AT1G33920.1	AT1G65390.1	AT2G26820.1	AT4G19840.1	AT4G19850.2	AT5G45090.1	CRO_T119594	Cac_g028645.t1	Cac_g032079.t1	evm_27.model.AmTr_v1.0_scaffold00032.53
OG0000994:	AT4G34940.1	AT5G66200.1	CRO_T115766	CRO_T121213	CRO_T124430	Cac_g003795.t1	Cac_g011626.t1	Cac_g014494.t1	evm_27.model.AmTr_v1.0_scaffold00032.193	evm_27.model.AmTr_v1.0_scaffold00119.43
OG0000995:	AT2G37040.1	AT3G10340.1	AT3G53260.1	CRO_T111356	CRO_T126857	CRO_T130683	Cac_g020956.t1	Cac_g033339.t1	evm_27.model.AmTr_v1.0_scaffold00032.129	evm_27.model.AmTr_v1.0_scaffold00148.59
OG0000996:	AT4G32460.1	AT5G11420.1	AT5G25460.1	CRO_T130645	CRO_T137672	Cac_g000458.t1	Cac_g006966.t1	Cac_g007290.t1	Cac_g017576.t1	evm_27.model.AmTr_v1.0_scaffold00042.50
OG0000997:	AT2G35460.1	AT2G35980.1	AT3G11650.1	AT5G06320.1	CRO_T120937	Cac_g019928.t1	Cac_g031012.t1	evm_27.model.AmTr_v1.0_scaffold00030.160	evm_27.model.AmTr_v1.0_scaffold00030.161	evm_27.model.AmTr_v1.0_scaffold00030.162
OG0000998:	AT5G08350.1	AT5G23350.1	AT5G23360.1	AT5G23370.1	CRO_T120036	CRO_T134878	Cac_g003293.t1	Cac_g012261.t1	Cac_g016966.t1	evm_27.model.AmTr_v1.0_scaffold00029.6
OG0000999:	AT3G47000.1	AT3G47010.1	AT3G47040.2	AT3G47050.1	CRO_T113592	CRO_T113594	Cac_g002134.t1	Cac_g027103.t1	Cac_g027104.t1	evm_27.model.AmTr_v1.0_scaffold00029.325
OG0001000:	AT1G28210.2	AT5G48030.1	CRO_T100101	CRO_T129757	Cac_g028045.t2	Cac_g029261.t1	Cac_g032909.t1	evm_27.model.AmTr_v1.0_scaffold00027.154	evm_27.model.AmTr_v1.0_scaffold00041.62	evm_27.model.AmTr_v1.0_scaffold00135.54
OG0001001:	AT4G19650.1	AT5G45113.1	CRO_T104660	CRO_T108908	Cac_g031184.t1	Cac_g031209.t1	evm_27.model.AmTr_v1.0_scaffold00027.143	evm_27.model.AmTr_v1.0_scaffold00029.208	evm_27.model.AmTr_v1.0_scaffold00029.212	evm_27.model.AmTr_v1.0_scaffold00033.165
OG0001002:	AT2G46490.1	AT5G35110.1	CRO_T129652	Cac_g008629.t1	Cac_g008633.t1	Cac_g008636.t1	Cac_g008637.t1	Cac_g011959.t1	Cac_g011960.t1	evm_27.model.AmTr_v1.0_scaffold00026.70
OG0001003:	AT1G15360.1	AT5G11190.1	AT5G25390.2	CRO_T122667	CRO_T127367	Cac_g006992.t1	Cac_g007264.t1	Cac_g011852.t1	Cac_g017556.t1	evm_27.model.AmTr_v1.0_scaffold00025.407
OG0001004:	AT2G05940.1	AT2G26290.1	CRO_T122501	CRO_T129430	Cac_g001375.t1	Cac_g003262.t1	Cac_g016419.t1	Cac_g022150.t1	Cac_g032526.t1	evm_27.model.AmTr_v1.0_scaffold00024.287
OG0001005:	AT2G21480.1	AT4G39110.1	AT5G61350.1	CRO_T107287	CRO_T127485	Cac_g013516.t1	Cac_g021275.t1	Cac_g027754.t1	evm_27.model.AmTr_v1.0_scaffold00024.19	evm_27.model.AmTr_v1.0_scaffold00045.60
OG0001006:	AT3G23270.1	AT4G14368.1	AT5G42140.1	CRO_T120348	CRO_T127278	Cac_g004154.t1	Cac_g006193.t1	Cac_g009064.t1	evm_27.model.AmTr_v1.0_scaffold00030.69	evm_27.model.AmTr_v1.0_scaffold00059.14
OG0001007:	AT1G72510.1	AT2G09970.1	CRO_T122296	CRO_T123425	CRO_T129417	Cac_g001366.t1	Cac_g003257.t1	Cac_g022158.t1	Cac_g027218.t1	evm_27.model.AmTr_v1.0_scaffold00024.307
OG0001008:	AT1G24807.1	AT1G24909.1	AT1G25083.1	AT1G25155.1	AT1G25220.2	AT5G57890.1	CRO_T108592	Cac_g017034.t1	evm_27.model.AmTr_v1.0_scaffold00024.9	evm_27.model.AmTr_v1.0_scaffold00126.32
OG0001009:	AT1G64190.1	AT3G02360.2	AT5G41670.1	CRO_T113412	CRO_T130202	Cac_g023501.t1	Cac_g023797.t3	evm_27.model.AmTr_v1.0_scaffold00024.170	evm_27.model.AmTr_v1.0_scaffold00047.159	evm_27.model.AmTr_v1.0_scaffold00061.203
OG0001010:	AT4G19045.1	AT5G45550.1	CRO_T107796	CRO_T129453	Cac_g001381.t3	Cac_g003272.t1	Cac_g007480.t1	Cac_g034272.t1	evm_27.model.AmTr_v1.0_scaffold00024.246	evm_27.model.AmTr_v1.0_scaffold00048.195
OG0001011:	AT3G13960.1	CRO_T107795	CRO_T129464	Cac_g000641.t1	Cac_g001387.t1	Cac_g003277.t1	Cac_g027565.t1	Cac_g032538.t1	evm_27.model.AmTr_v1.0_scaffold00024.233	evm_27.model.AmTr_v1.0_scaffold00048.196
OG0001012:	AT2G38360.1	AT2G40380.1	AT3G56110.1	AT5G01640.1	AT5G05380.1	CRO_T117394	Cac_g009747.t1	Cac_g021507.t1	Cac_g021590.t1	evm_27.model.AmTr_v1.0_scaffold00023.22
OG0001013:	CRO_T105688	CRO_T130828	Cac_g021135.t1	Cac_g021136.t1	Cac_g021138.t1	Cac_g021139.t1	Cac_g021147.t1	evm_27.model.AmTr_v1.0_scaffold00023.130	evm_27.model.AmTr_v1.0_scaffold00023.131	evm_27.model.AmTr_v1.0_scaffold00023.132
OG0001014:	AT3G09630.1	AT5G02870.1	CRO_T107169	CRO_T108505	CRO_T116998	Cac_g015192.t1	Cac_g021162.t1	Cac_g021268.t1	evm_27.model.AmTr_v1.0_scaffold00023.154	evm_27.model.AmTr_v1.0_scaffold00105.4
OG0001015:	AT1G66345.1	CRO_T107843	CRO_T107844	CRO_T124061	Cac_g011428.t1	Cac_g013327.t1	Cac_g014102.t1	evm_27.model.AmTr_v1.0_scaffold00023.63	evm_27.model.AmTr_v1.0_scaffold00023.74	evm_27.model.AmTr_v1.0_scaffold00048.118
OG0001016:	AT3G49910.1	AT5G67510.1	CRO_T118875	CRO_T121462	CRO_T123131	Cac_g002692.t1	Cac_g003526.t1	Cac_g005597.t1	evm_27.model.AmTr_v1.0_scaffold00022.255	evm_27.model.AmTr_v1.0_scaffold00065.49
OG0001017:	AT3G12130.1	AT5G06770.1	CRO_T108928	CRO_T140870	Cac_g017658.t1	Cac_g024410.t1	Cac_g029279.t1	Cac_g031174.t1	evm_27.model.AmTr_v1.0_scaffold00022.187	evm_27.model.AmTr_v1.0_scaffold00149.35
OG0001018:	AT1G55020.1	AT3G22400.1	CRO_T107595	CRO_T107602	CRO_T139711	Cac_g010462.t2	Cac_g013644.t1	Cac_g013646.t1	Cac_g016662.t1	evm_27.model.AmTr_v1.0_scaffold00022.291
OG0001019:	CRO_T111318	CRO_T130598	CRO_T131321	Cac_g002433.t1	Cac_g004974.t1	Cac_g016345.t1	Cac_g028449.t1	Cac_g034333.t1	evm_27.model.AmTr_v1.0_scaffold00022.288	evm_27.model.AmTr_v1.0_scaffold00047.192
OG0001020:	AT1G32380.1	AT2G35390.2	AT2G44530.1	CRO_T110449	CRO_T124927	Cac_g000062.t5	Cac_g000763.t1	Cac_g011241.t1	evm_27.model.AmTr_v1.0_scaffold00022.210	evm_27.model.AmTr_v1.0_scaffold00149.21
OG0001021:	AT1G06990.1	AT2G40250.1	AT5G45960.1	CRO_T102492	CRO_T102493	CRO_T138719	Cac_g031825.t1	Cac_g034109.t1	evm_27.model.AmTr_v1.0_scaffold00021.141	evm_27.model.AmTr_v1.0_scaffold00023.36
OG0001022:	AT2G20562.1	AT2G31090.1	Cac_g014748.t1	Cac_g023279.t1	Cac_g025296.t1	Cac_g028656.t1	Cac_g031840.t1	Cac_g034035.t1	evm_27.model.AmTr_v1.0_scaffold00021.89	evm_27.model.AmTr_v1.0_scaffold00058.87
OG0001023:	AT2G31010.1	AT3G58640.1	CRO_T101135	CRO_T103965	Cac_g024164.t2	Cac_g028700.t1	Cac_g028703.t1	Cac_g032105.t1	evm_27.model.AmTr_v1.0_scaffold00021.11	evm_27.model.AmTr_v1.0_scaffold00021.12
OG0001024:	AT2G42830.2	AT3G58780.3	AT4G09960.3	AT4G18960.1	CRO_T103819	CRO_T131569	Cac_g023104.t1	Cac_g033419.t1	evm_27.model.AmTr_v1.0_scaffold00021.296	evm_27.model.AmTr_v1.0_scaffold00071.203
OG0001025:	AT1G53500.1	AT1G78570.1	AT3G14790.1	CRO_T103812	CRO_T106461	CRO_T124490	Cac_g017121.t1	Cac_g023108.t4	Cac_g031911.t1	evm_27.model.AmTr_v1.0_scaffold00019.138
OG0001026:	AT1G17745.2	AT4G34200.1	CRO_T110932	CRO_T127345	Cac_g008103.t1	Cac_g009170.t1	Cac_g022218.t1	Cac_g025181.t1	evm_27.model.AmTr_v1.0_scaffold00019.218	evm_27.model.AmTr_v1.0_scaffold00051.59
OG0001027:	AT1G51680.1	AT1G65060.1	AT3G21240.1	CRO_T101191	CRO_T103111	CRO_T110289	Cac_g007092.t1	Cac_g008496.t1	Cac_g024972.t1	evm_27.model.AmTr_v1.0_scaffold00019.261
OG0001028:	AT1G16010.2	AT1G80900.1	AT2G03620.1	CRO_T110324	CRO_T114405	Cac_g010713.t3	Cac_g023735.t2	Cac_g033598.t1	evm_27.model.AmTr_v1.0_scaffold00019.17	evm_27.model.AmTr_v1.0_scaffold00154.12
OG0001029:	AT2G18680.1	AT2G18690.1	CRO_T104865	CRO_T115869	CRO_T115870	Cac_g008532.t1	Cac_g022230.t2	Cac_g024927.t1	evm_27.model.AmTr_v1.0_scaffold00019.150	evm_27.model.AmTr_v1.0_scaffold00019.151
OG0001030:	AT1G33120.1	AT1G33140.1	AT4G10450.1	CRO_T101294	CRO_T132095	Cac_g007446.t1	Cac_g010955.t1	Cac_g031258.t1	evm_27.model.AmTr_v1.0_scaffold00018.62	evm_27.model.AmTr_v1.0_scaffold00048.24
OG0001031:	AT1G33060.2	AT3G49530.1	AT4G35580.2	AT5G24590.2	CRO_T128042	Cac_g000164.t1	Cac_g000297.t1	Cac_g031255.t1	evm_27.model.AmTr_v1.0_scaffold00018.24	evm_27.model.AmTr_v1.0_scaffold00018.27
OG0001032:	CRO_T138968	Cac_g014756.t1	Cac_g014759.t1	Cac_g014762.t1	Cac_g014765.t1	Cac_g027002.t1	evm_27.model.AmTr_v1.0_scaffold00017.147	evm_27.model.AmTr_v1.0_scaffold00040.137	evm_27.model.AmTr_v1.0_scaffold00044.133	evm_27.model.AmTr_v1.0_scaffold00069.162
OG0001033:	AT1G43890.1	AT5G03530.1	CRO_T106200	CRO_T117912	Cac_g004107.t1	Cac_g009027.t1	Cac_g012126.t1	Cac_g028496.t1	evm_27.model.AmTr_v1.0_scaffold00017.293	evm_27.model.AmTr_v1.0_scaffold00140.40
OG0001034:	AT1G77590.1	AT2G04350.1	CRO_T103601	CRO_T124997	Cac_g003989.t1	Cac_g008927.t1	Cac_g012751.t1	Cac_g017223.t1	evm_27.model.AmTr_v1.0_scaffold00017.91	evm_27.model.AmTr_v1.0_scaffold00061.230
OG0001035:	evm_27.model.AmTr_v1.0_scaffold00017.193	evm_27.model.AmTr_v1.0_scaffold00017.194	evm_27.model.AmTr_v1.0_scaffold00017.201	evm_27.model.AmTr_v1.0_scaffold00017.203	evm_27.model.AmTr_v1.0_scaffold00017.56	evm_27.model.AmTr_v1.0_scaffold00054.60	evm_27.model.AmTr_v1.0_scaffold00062.125	evm_27.model.AmTr_v1.0_scaffold00062.152	evm_27.model.AmTr_v1.0_scaffold00067.152	evm_27.model.AmTr_v1.0_scaffold00067.154
OG0001036:	AT1G09590.1	AT1G09690.1	AT1G57660.1	AT1G57860.1	CRO_T115528	CRO_T140086	Cac_g013827.t1	Cac_g031143.t1	evm_27.model.AmTr_v1.0_scaffold00016.310	evm_27.model.AmTr_v1.0_scaffold00024.137
OG0001037:	AT3G24780.1	AT5G13210.1	AT5G43390.1	AT5G43400.1	CRO_T127208	CRO_T134050	Cac_g006169.t1	evm_27.model.AmTr_v1.0_scaffold00016.88	evm_27.model.AmTr_v1.0_scaffold00045.215	evm_27.model.AmTr_v1.0_scaffold00088.12
OG0001038:	AT1G52140.1	AT3G16330.1	CRO_T117707	CRO_T137235	Cac_g001510.t1	Cac_g006860.t1	Cac_g011702.t1	Cac_g029124.t1	evm_27.model.AmTr_v1.0_scaffold00016.266	evm_27.model.AmTr_v1.0_scaffold00056.73
OG0001039:	AT1G24280.1	AT5G13110.1	AT5G35790.1	CRO_T123336	CRO_T139929	Cac_g012306.t1	Cac_g012767.t1	Cac_g020479.t2	evm_27.model.AmTr_v1.0_scaffold00016.225	evm_27.model.AmTr_v1.0_scaffold00047.38
OG0001040:	AT3G50310.1	AT4G36950.1	AT5G67080.1	CRO_T110317	CRO_T121696	Cac_g002789.t1	Cac_g007070.t1	Cac_g007071.t1	Cac_g007504.t1	evm_27.model.AmTr_v1.0_scaffold00015.13
OG0001041:	AT1G19680.1	AT1G75400.1	AT2G21500.2	AT4G39140.1	CRO_T127480	Cac_g005797.t1	Cac_g014593.t1	Cac_g021279.t1	Cac_g021838.t3	evm_27.model.AmTr_v1.0_scaffold00014.138
OG0001042:	AT3G50930.1	AT3G50940.1	AT5G17730.1	AT5G17740.1	AT5G17760.1	CRO_T121300	Cac_g003863.t1	evm_27.model.AmTr_v1.0_scaffold00014.112	evm_27.model.AmTr_v1.0_scaffold00014.41	evm_27.model.AmTr_v1.0_scaffold00036.87
OG0001043:	AT3G07340.1	AT3G23690.1	AT5G48560.1	CRO_T104539	CRO_T117249	Cac_g001917.t2	Cac_g016157.t1	Cac_g025865.t1	Cac_g030876.t2	evm_27.model.AmTr_v1.0_scaffold00013.209
OG0001044:	AT1G51200.1	CRO_T100172	CRO_T109616	CRO_T132366	Cac_g013881.t2	Cac_g017628.t1	Cac_g020711.t1	Cac_g029754.t1	Cac_g032897.t1	evm_27.model.AmTr_v1.0_scaffold00022.337
OG0001045:	AT1G62370.1	AT3G25030.1	AT4G03965.1	AT4G22250.1	CRO_T124386	CRO_T132638	Cac_g012829.t1	Cac_g024773.t2	Cac_g029869.t1	evm_27.model.AmTr_v1.0_scaffold00020.108
OG0001046:	AT1G47570.1	AT2G40980.1	CRO_T104345	CRO_T104362	CRO_T115688	Cac_g009861.t1	Cac_g032691.t1	evm_27.model.AmTr_v1.0_scaffold00017.16	evm_27.model.AmTr_v1.0_scaffold00017.17	evm_27.model.AmTr_v1.0_scaffold00095.83
OG0001047:	AT2G47610.1	AT3G62870.1	CRO_T110150	CRO_T126905	CRO_T134071	Cac_g005298.t1	Cac_g014352.t1	Cac_g024268.t1	evm_27.model.AmTr_v1.0_scaffold00016.196	evm_27.model.AmTr_v1.0_scaffold00047.63
OG0001048:	AT4G25040.1	CRO_T101926	CRO_T134164	Cac_g007144.t1	Cac_g014370.t1	Cac_g017386.t1	Cac_g024251.t1	evm_27.model.AmTr_v1.0_scaffold00016.136	evm_27.model.AmTr_v1.0_scaffold00016.137	evm_27.model.AmTr_v1.0_scaffold00016.140
OG0001049:	AT1G75390.1	CRO_T121296	CRO_T127832	CRO_T139260	Cac_g003860.t1	Cac_g005798.t1	Cac_g014595.t1	Cac_g021281.t1	Cac_g021839.t1	evm_27.model.AmTr_v1.0_scaffold00014.33
OG0001050:	AT3G55560.1	AT4G14465.1	CRO_T114540	CRO_T131650	CRO_T139350	Cac_g006151.t2	Cac_g021470.t1	Cac_g033393.t1	Cac_g033890.t2	evm_27.model.AmTr_v1.0_scaffold00012.302
OG0001051:	AT3G23350.1	AT3G46540.1	CRO_T105586	CRO_T127303	CRO_T131594	Cac_g002251.t1	Cac_g016038.t1	Cac_g032450.t1	evm_27.model.AmTr_v1.0_scaffold00012.124	evm_27.model.AmTr_v1.0_scaffold00067.65
OG0001052:	AT2G20370.1	AT4G13990.1	CRO_T117121	CRO_T133170	Cac_g001806.t1	Cac_g002227.t1	Cac_g015259.t1	Cac_g025853.t1	evm_27.model.AmTr_v1.0_scaffold00012.202	evm_27.model.AmTr_v1.0_scaffold00039.61
OG0001053:	AT1G04340.1	AT4G14420.1	AT5G43460.1	Cac_g001727.t1	Cac_g006155.t1	Cac_g006156.t1	Cac_g015991.t1	evm_27.model.AmTr_v1.0_scaffold00012.330	evm_27.model.AmTr_v1.0_scaffold00088.66	evm_27.model.AmTr_v1.0_scaffold00157.16
OG0001054:	AT1G04570.1	AT1G64890.1	AT2G33280.1	CRO_T119811	CRO_T122631	Cac_g006257.t1	Cac_g033502.t1	evm_27.model.AmTr_v1.0_scaffold00011.236	evm_27.model.AmTr_v1.0_scaffold00039.119	evm_27.model.AmTr_v1.0_scaffold00071.106
OG0001055:	AT1G75280.1	AT1G75290.1	AT1G75300.1	AT4G39230.1	CRO_T110734	CRO_T127809	Cac_g005813.t1	Cac_g021296.t1	Cac_g021297.t1	evm_27.model.AmTr_v1.0_scaffold00011.110
OG0001056:	AT2G16360.1	AT2G21580.1	AT4G34555.1	AT4G39200.1	CRO_T139052	Cac_g004873.t1	Cac_g014602.t1	Cac_g021290.t1	evm_27.model.AmTr_v1.0_scaffold00011.65	evm_27.model.AmTr_v1.0_scaffold00031.77
OG0001057:	AT1G54290.1	AT4G27130.1	AT5G54760.1	CRO_T124670	CRO_T131473	Cac_g001024.t1	Cac_g023192.t1	Cac_g024689.t1	evm_27.model.AmTr_v1.0_scaffold00010.528	evm_27.model.AmTr_v1.0_scaffold00094.2
OG0001058:	AT1G35830.1	AT4G39720.1	AT5G65170.1	CRO_T106854	CRO_T116684	Cac_g002470.t1	Cac_g004303.t3	Cac_g005418.t1	Cac_g028105.t1	evm_27.model.AmTr_v1.0_scaffold00010.142
OG0001059:	AT1G07770.1	AT3G46040.1	AT5G59850.1	CRO_T105642	CRO_T116898	Cac_g002291.t2	Cac_g021422.t1	Cac_g027657.t1	evm_27.model.AmTr_v1.0_scaffold00010.173	evm_27.model.AmTr_v1.0_scaffold00168.6
OG0001060:	AT4G39680.1	CRO_T113629	Cac_g002441.t2	Cac_g005399.t2	evm_27.model.AmTr_v1.0_scaffold00010.224	evm_27.model.AmTr_v1.0_scaffold00017.101	evm_27.model.AmTr_v1.0_scaffold00017.102	evm_27.model.AmTr_v1.0_scaffold00048.226	evm_27.model.AmTr_v1.0_scaffold00101.41	evm_27.model.AmTr_v1.0_scaffold00176.18
OG0001061:	AT5G15430.1	AT5G39380.1	AT5G61260.1	CRO_T127416	CRO_T137742	Cac_g003357.t1	Cac_g028408.t1	evm_27.model.AmTr_v1.0_scaffold00010.448	evm_27.model.AmTr_v1.0_scaffold00119.59	evm_27.model.AmTr_v1.0_scaffold00177.38
OG0001062:	AT3G47550.3	CRO_T128694	CRO_T131243	Cac_g006548.t1	Cac_g010799.t1	Cac_g015704.t1	Cac_g027808.t1	Cac_g032843.t1	evm_27.model.AmTr_v1.0_scaffold00010.450	evm_27.model.AmTr_v1.0_scaffold00066.274
OG0001063:	AT1G26880.1	AT1G69620.1	AT3G28900.1	CRO_T128689	CRO_T131229	Cac_g015711.t1	Cac_g022611.t1	Cac_g027815.t1	evm_27.model.AmTr_v1.0_scaffold00010.442	evm_27.model.AmTr_v1.0_scaffold00010.445
OG0001064:	AT1G52900.1	AT1G61105.1	CRO_T103421	CRO_T137101	Cac_g000934.t1	Cac_g019135.t1	Cac_g026294.t1	evm_27.model.AmTr_v1.0_scaffold00010.351	evm_27.model.AmTr_v1.0_scaffold00010.353	evm_27.model.AmTr_v1.0_scaffold00060.158
OG0001065:	AT1G69600.1	AT5G15210.1	AT5G60480.1	CRO_T128691	CRO_T137794	Cac_g010801.t1	Cac_g019621.t1	Cac_g022607.t1	Cac_g032841.t1	evm_27.model.AmTr_v1.0_scaffold00010.454
OG0001066:	AT1G78140.1	AT2G41040.1	CRO_T106857	CRO_T129636	Cac_g004305.t1	Cac_g008652.t1	Cac_g011944.t1	Cac_g028104.t1	evm_27.model.AmTr_v1.0_scaffold00010.139	evm_27.model.AmTr_v1.0_scaffold00033.105
OG0001067:	AT5G55190.1	CRO_T111440	CRO_T137691	Cac_g000457.t1	Cac_g001621.t1	Cac_g006967.t1	Cac_g011817.t1	evm_27.model.AmTr_v1.0_scaffold00009.135	evm_27.model.AmTr_v1.0_scaffold00016.94	evm_27.model.AmTr_v1.0_scaffold00042.25
OG0001068:	AT3G09370.2	AT5G02320.1	CRO_T100670	CRO_T112611	Cac_g004542.t1	Cac_g029427.t2	evm_27.model.AmTr_v1.0_scaffold00009.357	evm_27.model.AmTr_v1.0_scaffold00012.146	evm_27.model.AmTr_v1.0_scaffold00019.457	evm_27.model.AmTr_v1.0_scaffold00109.47
OG0001069:	AT1G07470.1	AT1G07480.1	CRO_T133137	Cac_g002186.t1	Cac_g002188.t1	Cac_g032369.t1	evm_27.model.AmTr_v1.0_scaffold00009.112	evm_27.model.AmTr_v1.0_scaffold00009.113	evm_27.model.AmTr_v1.0_scaffold00012.298	evm_27.model.AmTr_v1.0_scaffold00012.299
OG0001070:	evm_27.model.AmTr_v1.0_scaffold00008.51	evm_27.model.AmTr_v1.0_scaffold00012.75	evm_27.model.AmTr_v1.0_scaffold00029.97	evm_27.model.AmTr_v1.0_scaffold00033.10	evm_27.model.AmTr_v1.0_scaffold00040.286	evm_27.model.AmTr_v1.0_scaffold00044.241	evm_27.model.AmTr_v1.0_scaffold00051.38	evm_27.model.AmTr_v1.0_scaffold00089.5	evm_27.model.AmTr_v1.0_scaffold00119.19	evm_27.model.AmTr_v1.0_scaffold00183.23
OG0001071:	AT5G59750.2	AT5G64300.1	CRO_T105654	CRO_T115960	CRO_T129044	Cac_g007930.t1	Cac_g009336.t1	Cac_g021113.t1	evm_27.model.AmTr_v1.0_scaffold00008.133	evm_27.model.AmTr_v1.0_scaffold00145.20
OG0001072:	AT1G22430.1	AT1G22440.1	AT4G22110.1	AT5G42250.1	CRO_T122521	Cac_g005659.t1	Cac_g021731.t1	evm_27.model.AmTr_v1.0_scaffold00008.170	evm_27.model.AmTr_v1.0_scaffold00008.174	evm_27.model.AmTr_v1.0_scaffold00024.17
OG0001073:	CRO_T129053	CRO_T129054	Cac_g004355.t1	Cac_g009329.t1	Cac_g009330.t1	Cac_g009331.t1	Cac_g009332.t1	Cac_g009333.t1	evm_27.model.AmTr_v1.0_scaffold00008.101	evm_27.model.AmTr_v1.0_scaffold00072.39
OG0001074:	AT1G22490.1	AT1G72210.1	CRO_T106974	CRO_T115956	Cac_g002541.t1	Cac_g004353.t1	Cac_g005475.t1	Cac_g016700.t1	Cac_g028054.t1	evm_27.model.AmTr_v1.0_scaffold00008.115
OG0001075:	AT1G22470.1	AT1G35210.1	AT1G72240.1	CRO_T106958	CRO_T115966	Cac_g002535.t1	Cac_g004344.t1	Cac_g005466.t1	Cac_g028064.t1	evm_27.model.AmTr_v1.0_scaffold00008.140
OG0001076:	AT2G40140.1	AT3G55980.1	AT5G58620.1	CRO_T113537	CRO_T131793	Cac_g002097.t3	Cac_g018480.t1	Cac_g018481.t1	Cac_g027149.t1	evm_27.model.AmTr_v1.0_scaffold00007.61
OG0001077:	AT2G38630.1	AT3G54190.1	CRO_T138836	Cac_g004812.t1	Cac_g004813.t1	Cac_g018135.t1	Cac_g018137.t2	evm_27.model.AmTr_v1.0_scaffold00007.339	evm_27.model.AmTr_v1.0_scaffold00077.206	evm_27.model.AmTr_v1.0_scaffold00077.207
OG0001078:	AT1G06920.1	AT2G30400.1	AT5G58360.1	CRO_T126427	CRO_T133186	Cac_g002016.t1	Cac_g009708.t1	Cac_g020310.t1	Cac_g025469.t1	evm_27.model.AmTr_v1.0_scaffold00007.194
OG0001079:	AT1G19220.1	AT5G20730.1	CRO_T107129	CRO_T133905	Cac_g001348.t1	Cac_g003240.t2	Cac_g008383.t1	Cac_g031412.t1	evm_27.model.AmTr_v1.0_scaffold00007.382	evm_27.model.AmTr_v1.0_scaffold00025.251
OG0001080:	AT1G27400.1	AT1G67430.1	CRO_T124473	Cac_g017327.t1	evm_27.model.AmTr_v1.0_scaffold00007.122	evm_27.model.AmTr_v1.0_scaffold00013.147	evm_27.model.AmTr_v1.0_scaffold00013.159	evm_27.model.AmTr_v1.0_scaffold00013.162	evm_27.model.AmTr_v1.0_scaffold00013.163	evm_27.model.AmTr_v1.0_scaffold00013.166
OG0001081:	AT1G68990.2	AT2G24120.1	AT5G15700.2	CRO_T113388	CRO_T132948	CRO_T138209	Cac_g005289.t1	Cac_g008563.t1	evm_27.model.AmTr_v1.0_scaffold00006.176	evm_27.model.AmTr_v1.0_scaffold00065.7
OG0001082:	AT1G66200.3	AT3G17820.1	AT5G16570.1	AT5G37600.1	CRO_T110243	CRO_T113228	Cac_g011452.t1	evm_27.model.AmTr_v1.0_scaffold00006.116	evm_27.model.AmTr_v1.0_scaffold00060.52	evm_27.model.AmTr_v1.0_scaffold00060.55
OG0001083:	AT3G30390.1	AT5G38820.1	CRO_T113389	CRO_T132952	Cac_g003428.t1	Cac_g005285.t3	evm_27.model.AmTr_v1.0_scaffold00006.179	evm_27.model.AmTr_v1.0_scaffold00006.186	evm_27.model.AmTr_v1.0_scaffold00006.187	evm_27.model.AmTr_v1.0_scaffold00065.22
OG0001084:	AT5G07850.1	AT5G07860.1	AT5G07870.1	AT5G42830.1	CRO_T130090	Cac_g005972.t1	evm_27.model.AmTr_v1.0_scaffold00006.227	evm_27.model.AmTr_v1.0_scaffold00035.26	evm_27.model.AmTr_v1.0_scaffold00035.40	evm_27.model.AmTr_v1.0_scaffold00035.47
OG0001085:	AT3G01770.1	AT3G27260.1	AT5G14270.2	AT5G63320.1	CRO_T134094	Cac_g007210.t1	Cac_g014277.t1	Cac_g024317.t2	Cac_g031653.t2	evm_27.model.AmTr_v1.0_scaffold00005.81
OG0001086:	AT1G11570.2	AT1G27310.1	AT1G27970.2	CRO_T131466	CRO_T134129	Cac_g012332.t1	Cac_g020493.t1	Cac_g030739.t1	evm_27.model.AmTr_v1.0_scaffold00004.223	evm_27.model.AmTr_v1.0_scaffold00013.35
OG0001087:	AT3G09035.1	AT3G09190.1	AT5G01090.1	CRO_T100967	CRO_T131724	Cac_g018424.t1	Cac_g030530.t1	evm_27.model.AmTr_v1.0_scaffold00004.285	evm_27.model.AmTr_v1.0_scaffold00029.255	evm_27.model.AmTr_v1.0_scaffold00119.76
OG0001088:	AT1G48650.2	AT2G01130.1	AT5G04895.1	CRO_T102886	CRO_T114421	CRO_T121734	Cac_g013469.t1	Cac_g016466.t1	evm_27.model.AmTr_v1.0_scaffold00004.98	evm_27.model.AmTr_v1.0_scaffold00006.79
OG0001089:	AT1G05420.1	AT2G32100.1	CRO_T116034	CRO_T139663	Cac_g010480.t2	Cac_g013042.t1	Cac_g015417.t1	Cac_g025940.t1	evm_27.model.AmTr_v1.0_scaffold00004.20	evm_27.model.AmTr_v1.0_scaffold00078.195
OG0001090:	AT1G01100.1	AT4G00810.1	AT5G24510.1	AT5G47700.1	CRO_T101343	CRO_T125265	Cac_g010972.t1	Cac_g010973.t1	evm_27.model.AmTr_v1.0_scaffold00004.94	evm_27.model.AmTr_v1.0_scaffold00100.10
OG0001091:	AT5G06570.1	CRO_T115389	CRO_T115390	CRO_T115391	CRO_T117466	CRO_T122851	Cac_g005028.t1	Cac_g013733.t2	evm_27.model.AmTr_v1.0_scaffold00004.144	evm_27.model.AmTr_v1.0_scaffold00004.145
OG0001092:	AT3G46460.1	AT3G55380.2	AT5G59300.1	CRO_T105609	CRO_T116874	Cac_g011975.t1	Cac_g021084.t1	Cac_g021435.t1	evm_27.model.AmTr_v1.0_scaffold00003.298	evm_27.model.AmTr_v1.0_scaffold00012.96
OG0001093:	AT1G10640.1	AT1G60590.1	AT5G14650.1	CRO_T128502	Cac_g012426.t1	Cac_g014190.t3	Cac_g022738.t1	Cac_g032179.t1	evm_27.model.AmTr_v1.0_scaffold00003.181	evm_27.model.AmTr_v1.0_scaffold00096.64
OG0001094:	AT1G15690.1	CRO_T118789	CRO_T120926	CRO_T133733	Cac_g008677.t1	Cac_g011909.t1	Cac_g017513.t1	Cac_g018615.t1	evm_27.model.AmTr_v1.0_scaffold00003.4	evm_27.model.AmTr_v1.0_scaffold00033.157
OG0001095:	AT1G02380.1	AT3G17120.1	AT4G01960.1	CRO_T124136	Cac_g006409.t1	Cac_g018643.t2	Cac_g022346.t2	Cac_g026862.t1	Cac_g028834.t1	evm_27.model.AmTr_v1.0_scaffold00003.231
OG0001096:	AT1G06520.1	CRO_T103765	CRO_T103766	CRO_T113625	CRO_T116134	CRO_T116135	CRO_T116136	Cac_g026099.t1	evm_27.model.AmTr_v1.0_scaffold00003.239	evm_27.model.AmTr_v1.0_scaffold00179.5
OG0001097:	AT2G47260.1	AT3G62340.1	AT5G49520.1	CRO_T124138	CRO_T134283	Cac_g006404.t1	Cac_g013270.t1	Cac_g022352.t1	Cac_g028831.t1	evm_27.model.AmTr_v1.0_scaffold00003.226
OG0001098:	AT1G11125.1	AT1G61170.1	CRO_T103432	CRO_T110584	Cac_g014900.t1	Cac_g018931.t1	Cac_g026282.t1	Cac_g030761.t1	evm_27.model.AmTr_v1.0_scaffold00003.338	evm_27.model.AmTr_v1.0_scaffold00021.56
OG0001099:	AT3G17630.1	AT4G23700.1	AT5G41610.1	CRO_T125219	CRO_T130208	Cac_g008200.t1	Cac_g023495.t1	evm_27.model.AmTr_v1.0_scaffold00003.128	evm_27.model.AmTr_v1.0_scaffold00003.132	evm_27.model.AmTr_v1.0_scaffold00012.120
OG0001100:	AT1G66480.1	AT1G71015.1	AT2G01340.1	AT5G37840.1	CRO_T121497	CRO_T122035	Cac_g003557.t1	Cac_g013424.t1	Cac_g020437.t2	evm_27.model.AmTr_v1.0_scaffold00002.14
OG0001101:	AT2G19580.1	AT5G46700.1	CRO_T128151	CRO_T134513	Cac_g000021.t1	Cac_g000724.t1	Cac_g001453.t1	Cac_g006761.t1	evm_27.model.AmTr_v1.0_scaffold00002.182	evm_27.model.AmTr_v1.0_scaffold00101.98
OG0001102:	AT2G44730.1	AT3G24860.1	CRO_T110402	CRO_T117194	Cac_g001860.t1	Cac_g004706.t1	Cac_g026462.t1	Cac_g029001.t1	evm_27.model.AmTr_v1.0_scaffold00002.137	evm_27.model.AmTr_v1.0_scaffold00008.240
OG0001103:	AT2G34210.1	AT4G08350.1	CRO_T122679	CRO_T122685	Cac_g004127.t1	Cac_g009042.t1	evm_27.model.AmTr_v1.0_scaffold00002.351	evm_27.model.AmTr_v1.0_scaffold00129.5	evm_27.model.AmTr_v1.0_scaffold00129.7	evm_27.model.AmTr_v1.0_scaffold03307.1
OG0001104:	AT1G10940.2	AT1G60940.1	AT5G08590.1	AT5G63650.1	CRO_T104380	Cac_g000805.t1	Cac_g009464.t2	Cac_g009613.t1	evm_27.model.AmTr_v1.0_scaffold00002.150	evm_27.model.AmTr_v1.0_scaffold00017.69
OG0001105:	AT3G23230.1	AT5G43410.1	CRO_T117056	CRO_T127198	Cac_g001745.t1	Cac_g006167.t1	Cac_g015327.t1	Cac_g016008.t1	evm_27.model.AmTr_v1.0_scaffold00009.85	evm_27.model.AmTr_v1.0_scaffold00009.86
OG0001106:	AT2G22430.1	AT4G40060.1	CRO_T106960	CRO_T115965	Cac_g002536.t1	Cac_g004346.t1	Cac_g005469.t1	Cac_g028063.t1	evm_27.model.AmTr_v1.0_scaffold00002.228	evm_27.model.AmTr_v1.0_scaffold00008.135
OG0001107:	AT1G76880.1	AT1G76890.2	CRO_T129345	Cac_g004171.t1	Cac_g009085.t1	Cac_g020863.t1	Cac_g030962.t1	evm_27.model.AmTr_v1.0_scaffold00002.627	evm_27.model.AmTr_v1.0_scaffold00030.34	evm_27.model.AmTr_v1.0_scaffold00041.104
OG0001108:	AT2G22740.2	AT2G35160.1	CRO_T131834	CRO_T138865	Cac_g000818.t1	Cac_g004784.t1	evm_27.model.AmTr_v1.0_scaffold00002.167	evm_27.model.AmTr_v1.0_scaffold00008.107	evm_27.model.AmTr_v1.0_scaffold00008.37	evm_27.model.AmTr_v1.0_scaffold00008.39
OG0001109:	Cac_g029524.t1	Cac_g033989.t1	Cac_g033992.t1	evm_27.model.AmTr_v1.0_scaffold00002.211	evm_27.model.AmTr_v1.0_scaffold00022.148	evm_27.model.AmTr_v1.0_scaffold00022.152	evm_27.model.AmTr_v1.0_scaffold00103.12	evm_27.model.AmTr_v1.0_scaffold00103.9	evm_27.model.AmTr_v1.0_scaffold00127.3	evm_27.model.AmTr_v1.0_scaffold00146.54
OG0001110:	AT1G05785.1	AT3G03180.1	AT3G49420.1	AT5G01430.1	CRO_T104796	CRO_T140775	Cac_g004725.t1	Cac_g006443.t2	evm_27.model.AmTr_v1.0_scaffold00002.91	evm_27.model.AmTr_v1.0_scaffold00103.91
OG0001111:	AT3G51895.1	AT5G19600.1	CRO_T116059	CRO_T119277	CRO_T139587	Cac_g001581.t1	Cac_g010508.t1	Cac_g013021.t1	evm_27.model.AmTr_v1.0_scaffold00002.630	evm_27.model.AmTr_v1.0_scaffold00142.5
OG0001112:	AT1G03080.1	AT3G22790.1	AT4G02710.1	AT4G14760.1	CRO_T116057	CRO_T139594	Cac_g010505.t1	Cac_g013022.t1	Cac_g015397.t1	evm_27.model.AmTr_v1.0_scaffold00002.636
OG0001113:	AT1G01390.1	AT1G01420.1	AT4G01070.1	CRO_T124916	Cac_g004432.t1	Cac_g008226.t1	Cac_g009954.t1	evm_27.model.AmTr_v1.0_scaffold00002.615	evm_27.model.AmTr_v1.0_scaffold00015.100	evm_27.model.AmTr_v1.0_scaffold00015.101
OG0001114:	AT1G72960.1	AT3G13870.1	AT5G45160.1	CRO_T137994	Cac_g016537.t1	Cac_g022122.t1	Cac_g033244.t1	evm_27.model.AmTr_v1.0_scaffold00002.622	evm_27.model.AmTr_v1.0_scaffold00019.375	evm_27.model.AmTr_v1.0_scaffold00064.80
OG0001115:	AT1G58380.1	AT1G58684.1	AT1G58983.1	AT1G59359.1	AT3G57490.1	CRO_T125864	CRO_T125865	Cac_g025582.t1	Cac_g029785.t1	evm_27.model.AmTr_v1.0_scaffold00002.224
OG0001116:	AT1G64900.1	AT1G64930.1	AT1G64940.1	AT1G64950.1	AT2G12190.1	AT5G61320.1	CRO_T123112	Cac_g011186.t1	evm_27.model.AmTr_v1.0_scaffold00001.175	evm_27.model.AmTr_v1.0_scaffold00040.47
OG0001117:	AT1G10588.1	AT2G39540.1	AT5G59845.1	Cac_g002727.t1	Cac_g003956.t1	Cac_g006019.t1	Cac_g008074.t1	Cac_g008896.t1	Cac_g023854.t1	evm_27.model.AmTr_v1.0_scaffold00001.591
OG0001118:	CRO_T139381	Cac_g015970.t1	Cac_g031314.t1	Cac_g034164.t1	Cac_g034248.t1	evm_27.model.AmTr_v1.0_scaffold00002.447	evm_27.model.AmTr_v1.0_scaffold00002.451	evm_27.model.AmTr_v1.0_scaffold00002.452	evm_27.model.AmTr_v1.0_scaffold00440.1	evm_27.model.AmTr_v1.0_scaffold00440.2
OG0001119:	AT4G39640.1	AT4G39650.1	CRO_T113639	Cac_g005387.t1	evm_27.model.AmTr_v1.0_scaffold00002.78	evm_27.model.AmTr_v1.0_scaffold00002.79	evm_27.model.AmTr_v1.0_scaffold00002.80	evm_27.model.AmTr_v1.0_scaffold00002.81	evm_27.model.AmTr_v1.0_scaffold00002.82	evm_27.model.AmTr_v1.0_scaffold00109.169
OG0001120:	AT1G79420.1	AT3G19540.1	CRO_T110976	CRO_T130028	Cac_g003204.t1	Cac_g006020.t1	Cac_g008072.t1	Cac_g009193.t1	evm_27.model.AmTr_v1.0_scaffold00001.529	evm_27.model.AmTr_v1.0_scaffold00032.169
OG0001121:	AT1G07350.1	AT4G35785.5	CRO_T113606	CRO_T130276	Cac_g002147.t1	Cac_g003748.t1	Cac_g023455.t1	evm_27.model.AmTr_v1.0_scaffold00001.117	evm_27.model.AmTr_v1.0_scaffold00009.130	evm_27.model.AmTr_v1.0_scaffold00029.302
OG0001122:	AT5G55050.1	CRO_T121176	CRO_T138414	Cac_g001078.t1	Cac_g003741.t1	Cac_g003742.t1	Cac_g014439.t1	evm_27.model.AmTr_v1.0_scaffold00001.471	evm_27.model.AmTr_v1.0_scaffold00001.476	evm_27.model.AmTr_v1.0_scaffold00037.116
OG0001123:	AT3G51080.1	AT4G36240.1	AT5G66320.1	CRO_T121268	CRO_T127547	Cac_g003836.t2	Cac_g011656.t2	Cac_g014565.t1	Cac_g019777.t1	evm_27.model.AmTr_v1.0_scaffold00001.217
OG0001124:	AT1G01560.2	AT1G07880.2	AT4G01370.1	CRO_T130253	Cac_g004477.t1	Cac_g010008.t1	Cac_g021159.t1	Cac_g023471.t1	evm_27.model.AmTr_v1.0_scaffold00001.359	evm_27.model.AmTr_v1.0_scaffold00023.191
OG0001125:	AT4G16220.1	CRO_T105000	CRO_T136465	Cac_g001822.t1	Cac_g025497.t1	Cac_g031383.t1	Cac_g034439.t1	evm_27.model.AmTr_v1.0_scaffold00001.473	evm_27.model.AmTr_v1.0_scaffold00001.474	evm_27.model.AmTr_v1.0_scaffold00001.475
OG0001126:	Cac_g002559.t1	Cac_g002560.t1	Cac_g002561.t1	Cac_g002563.t1	Cac_g002564.t1	Cac_g005492.t1	Cac_g005493.t1	Cac_g005494.t1	Cac_g005495.t1
OG0001127:	Cac_g016450.t1	Cac_g016457.t1	Cac_g016676.t1	Cac_g031856.t1	Cac_g031859.t1	Cac_g031861.t1	Cac_g031864.t1	Cac_g033146.t1	Cac_g033148.t1
OG0001128:	AT5G10600.1	AT5G10610.1	CRO_T130042	Cac_g006009.t1	Cac_g032229.t1	Cac_g032234.t1	Cac_g032235.t1	Cac_g032236.t1	Cac_g032245.t1
OG0001129:	AT5G07900.1	CRO_T112388	CRO_T114753	CRO_T128417	Cac_g013151.t1	Cac_g015667.t1	Cac_g015668.t2	Cac_g030176.t1	Cac_g030177.t1
OG0001130:	AT4G19720.1	AT4G19730.1	AT4G19750.1	AT4G19760.1	AT4G19770.1	AT4G19800.1	AT4G19810.1	AT4G19820.1	Cac_g032610.t1
OG0001131:	AT3G28580.1	AT5G40010.1	CRO_T108090	CRO_T108092	CRO_T120624	Cac_g019574.t1	Cac_g019575.t1	Cac_g019576.t1	Cac_g019579.t1
OG0001132:	AT3G25640.1	AT5G23100.1	CRO_T102998	CRO_T105297	CRO_T111680	Cac_g010604.t1	Cac_g019542.t1	Cac_g020217.t1	Cac_g030410.t1
OG0001133:	AT3G22910.1	AT3G63380.1	CRO_T117420	CRO_T139535	Cac_g010529.t1	Cac_g013005.t1	Cac_g025981.t1	Cac_g025983.t1	Cac_g031849.t1
OG0001134:	AT2G17740.1	AT2G28270.1	AT2G44370.1	AT2G44380.1	AT2G44390.1	AT5G40590.1	AT5G43520.1	CRO_T104940	CRO_T104941
OG0001135:	AT2G28870.1	AT2G37610.1	AT5G02420.1	CRO_T100623	CRO_T105591	Cac_g002254.t1	Cac_g015109.t1	Cac_g021074.t1	Cac_g029419.t1
OG0001136:	AT2G45760.1	AT3G61190.1	CRO_T112608	Cac_g004544.t1	Cac_g011276.t1	Cac_g011277.t1	Cac_g011278.t1	Cac_g023378.t1	Cac_g023467.t2
OG0001137:	AT1G77080.4	AT5G10140.1	AT5G65050.3	AT5G65060.1	AT5G65070.3	AT5G65080.1	CRO_T123325	Cac_g012325.t1	Cac_g020490.t1
OG0001138:	AT1G60500.1	AT1G60530.1	CRO_T108086	CRO_T108097	Cac_g004800.t1	Cac_g024798.t1	Cac_g024799.t1	Cac_g024800.t1	Cac_g031760.t1
OG0001139:	AT1G03670.1	AT4G03460.1	AT4G03500.1	CRO_T110623	Cac_g014864.t1	Cac_g014865.t1	Cac_g014868.t1	Cac_g014871.t1	Cac_g014872.t1
OG0001140:	AT1G05990.1	AT2G43290.1	AT3G07490.1	AT3G59440.1	CRO_T117282	CRO_T123662	Cac_g006482.t1	Cac_g022272.t1	Cac_g027459.t1
OG0001141:	AT1G29140.1	AT4G18596.1	AT5G45880.1	CRO_T101121	CRO_T133424	CRO_T133432	Cac_g012616.t1	Cac_g019237.t1	Cac_g025254.t1
OG0001142:	AT1G02030.1	AT2G45120.1	AT3G60580.1	CRO_T110060	CRO_T131902	Cac_g000879.t1	Cac_g004654.t1	Cac_g007671.t1	Cac_g010178.t1
OG0001143:	AT1G10530.1	AT1G60010.1	AT5G50090.1	CRO_T102277	CRO_T128561	Cac_g010901.t1	Cac_g012528.t1	Cac_g015809.t1	Cac_g016292.t1
OG0001144:	AT1G29420.1	AT1G29430.1	AT1G29440.1	AT1G29450.1	AT1G29460.1	AT1G29490.1	AT1G29500.1	AT1G29510.1	AT5G27780.1
OG0001145:	AT1G17615.1	AT1G72900.1	AT1G72910.1	AT1G72920.1	AT1G72930.1	AT1G72940.1	AT1G72950.1	Cac_g018725.t1	Cac_g033979.t1
OG0001146:	AT1G29300.1	AT1G53380.1	AT3G14870.1	CRO_T116834	CRO_T133374	Cac_g012632.t1	Cac_g019256.t1	Cac_g024116.t1	Cac_g025213.t1
OG0001147:	AT1G03300.1	AT1G11420.1	AT1G26540.1	AT2G47220.1	AT2G47230.2	AT3G62300.2	AT5G23770.2	AT5G23780.1	AT5G23800.1
OG0001148:	AT1G29530.1	AT2G34310.1	AT4G18070.1	CRO_T114282	Cac_g022993.t1	Cac_g023121.t1	Cac_g023125.t1	Cac_g025651.t1	Cac_g027730.t1
OG0001149:	AT1G11510.1	AT1G44810.1	AT1G61730.1	AT1G66420.1	AT2G01370.1	AT4G00238.1	AT4G00250.1	AT4G00390.1	AT4G00610.1
OG0001150:	AT1G16030.1	AT3G09440.1	AT3G12580.1	AT5G02490.1	AT5G02500.1	CRO_T133297	Cac_g002263.t1	Cac_g008572.t1	Cac_g011974.t1
OG0001151:	AT1G49320.1	CRO_T110772	CRO_T110774	CRO_T115963	Cac_g009157.t1	Cac_g014638.t1	Cac_g014640.t1	Cac_g021401.t1	Cac_g021403.t1
OG0001152:	AT1G48370.1	AT1G65730.1	AT3G17650.1	CRO_T114741	CRO_T115827	CRO_T124550	Cac_g006718.t1	Cac_g020460.t1	Cac_g020461.t1
OG0001153:	AT2G07741.1	ATMG00410.1	ATMG01170.1	CRO_T101415	CRO_T111991	CRO_T114674	CRO_T117584	CRO_T128161	evm_27.model.AmTr_v1.0_scaffold05271.1
OG0001154:	AT2G28370.1	AT2G37200.1	CRO_T123771	CRO_T130717	Cac_g012067.t1	Cac_g020969.t1	Cac_g022440.t1	evm_27.model.AmTr_v1.0_scaffold01176.1	evm_27.model.AmTr_v1.0_scaffold02242.1
OG0001155:	AT1G52315.1	AT1G79910.1	CRO_T112227	CRO_T119244	Cac_g001570.t1	Cac_g006926.t1	Cac_g011759.t1	Cac_g029078.t1	evm_27.model.AmTr_v1.0_scaffold00200.8
OG0001156:	AT4G32280.1	CRO_T109167	Cac_g000411.t1	Cac_g001694.t1	Cac_g007247.t1	Cac_g011869.t1	Cac_g031924.t1	Cac_g031926.t1	evm_27.model.AmTr_v1.0_scaffold00200.14
OG0001157:	AT4G38890.1	AT4G38900.1	CRO_T127595	Cac_g014542.t1	Cac_g014543.t1	Cac_g019787.t2	evm_27.model.AmTr_v1.0_scaffold00185.19	evm_27.model.AmTr_v1.0_scaffold00185.20	evm_27.model.AmTr_v1.0_scaffold02556.1
OG0001158:	AT5G10570.1	AT5G65640.1	CRO_T123340	CRO_T129880	Cac_g002617.t1	Cac_g005550.t1	Cac_g006124.t1	Cac_g023928.t1	evm_27.model.AmTr_v1.0_scaffold00184.23
OG0001159:	CRO_T120803	CRO_T137612	CRO_T137676	CRO_T137677	CRO_T137679	CRO_T137681	CRO_T137683	evm_27.model.AmTr_v1.0_scaffold00181.4	evm_27.model.AmTr_v1.0_scaffold00335.1
OG0001160:	AT1G65520.1	AT4G14430.1	AT4G14440.1	CRO_T127122	Cac_g015990.t1	Cac_g021427.t1	Cac_g021428.t1	Cac_g027651.t1	evm_27.model.AmTr_v1.0_scaffold00170.13
OG0001161:	AT3G46060.1	AT3G53610.1	AT5G59840.1	CRO_T105643	Cac_g002293.t2	Cac_g015138.t1	Cac_g021099.t2	evm_27.model.AmTr_v1.0_scaffold00168.12	evm_27.model.AmTr_v1.0_scaffold00168.21
OG0001162:	AT1G05710.2	AT1G49830.1	AT2G31730.1	AT3G19500.1	CRO_T110954	CRO_T123661	Cac_g006549.t1	Cac_g008088.t1	evm_27.model.AmTr_v1.0_scaffold00167.5
OG0001163:	AT2G37900.1	AT3G53960.1	CRO_T100904	CRO_T131691	Cac_g008712.t1	Cac_g015039.t1	Cac_g018397.t1	Cac_g029484.t1	evm_27.model.AmTr_v1.0_scaffold00165.38
OG0001164:	AT2G41210.1	AT3G07960.1	AT3G56960.1	CRO_T100994	CRO_T140461	Cac_g021979.t1	Cac_g030314.t1	Cac_g032034.t1	evm_27.model.AmTr_v1.0_scaffold00162.38
OG0001165:	AT2G33380.1	AT4G26740.1	AT5G29560.1	AT5G55240.1	CRO_T104427	Cac_g006228.t1	Cac_g016083.t1	Cac_g024478.t1	evm_27.model.AmTr_v1.0_scaffold00158.17
OG0001166:	AT4G08470.1	AT4G08480.1	AT4G08500.1	CRO_T102808	CRO_T128900	Cac_g007834.t1	Cac_g031032.t1	Cac_g032415.t2	evm_27.model.AmTr_v1.0_scaffold00156.23
OG0001167:	AT1G36990.1	AT4G08510.1	CRO_T102813	CRO_T128901	Cac_g007836.t1	Cac_g009423.t3	Cac_g031031.t1	Cac_g032416.t1	evm_27.model.AmTr_v1.0_scaffold00156.20
OG0001168:	AT5G08070.1	AT5G60970.1	CRO_T119545	CRO_T132908	Cac_g003391.t1	Cac_g005330.t1	Cac_g016220.t1	Cac_g026177.t1	evm_27.model.AmTr_v1.0_scaffold00154.48
OG0001169:	AT1G07080.1	AT5G01580.1	CRO_T117413	CRO_T136231	Cac_g002061.t2	Cac_g025513.t1	Cac_g025773.t1	evm_27.model.AmTr_v1.0_scaffold00153.28	evm_27.model.AmTr_v1.0_scaffold00153.30
OG0001170:	AT1G20100.1	AT1G75860.1	AT2G17787.1	AT4G35940.1	CRO_T123383	Cac_g003775.t1	Cac_g005711.t1	Cac_g021763.t1	evm_27.model.AmTr_v1.0_scaffold00152.5
OG0001171:	AT1G08650.1	AT3G04530.1	CRO_T114529	CRO_T127259	Cac_g006181.t1	Cac_g033311.t1	Cac_g033409.t1	Cac_g033951.t1	evm_27.model.AmTr_v1.0_scaffold00148.66
OG0001172:	AT1G09270.1	AT3G06720.1	AT4G16143.1	CRO_T108687	CRO_T109026	CRO_T133763	Cac_g026865.t1	Cac_g033073.t1	evm_27.model.AmTr_v1.0_scaffold00147.17
OG0001173:	AT1G17550.1	AT1G72770.1	AT4G26080.1	AT5G57050.1	CRO_T122220	CRO_T125630	Cac_g028924.t4	Cac_g030259.t1	evm_27.model.AmTr_v1.0_scaffold00146.58
OG0001174:	AT2G14850.1	AT4G33890.1	AT5G67410.1	CRO_T118892	Cac_g002708.t1	Cac_g005607.t1	Cac_g008063.t1	Cac_g009203.t1	evm_27.model.AmTr_v1.0_scaffold00144.14
OG0001175:	AT3G04450.1	AT4G28610.1	AT5G29000.2	CRO_T117107	Cac_g001789.t2	Cac_g015278.t1	Cac_g024476.t1	Cac_g031368.t1	evm_27.model.AmTr_v1.0_scaffold00142.28
OG0001176:	AT1G80400.1	AT4G32600.1	CRO_T119313	CRO_T137573	Cac_g000481.t2	Cac_g006944.t1	Cac_g007324.t1	Cac_g011784.t1	evm_27.model.AmTr_v1.0_scaffold00142.71
OG0001177:	AT2G41800.1	AT2G41810.1	AT3G08030.1	CRO_T109491	CRO_T116385	Cac_g025574.t1	Cac_g028173.t1	Cac_g029213.t1	evm_27.model.AmTr_v1.0_scaffold00141.27
OG0001178:	ATCG01100.1	ATCG01110.1	CRO_T108432	CRO_T108433	CRO_T125111	CRO_T125897	evm_27.model.AmTr_v1.0_scaffold00140.36	evm_27.model.AmTr_v1.0_scaffold00456.1	evm_27.model.AmTr_v1.0_scaffold01088.1
OG0001179:	AT2G27980.1	AT2G36720.1	CRO_T106174	CRO_T124785	Cac_g012141.t1	Cac_g022502.t1	Cac_g022868.t1	Cac_g028479.t3	evm_27.model.AmTr_v1.0_scaffold00140.6
OG0001180:	AT1G66160.1	AT5G37490.1	CRO_T111728	CRO_T113259	Cac_g003302.t1	Cac_g011462.t1	Cac_g012842.t1	Cac_g017022.t1	evm_27.model.AmTr_v1.0_scaffold00138.24
OG0001181:	AT1G24625.1	AT1G66140.1	CRO_T108568	CRO_T113271	Cac_g003604.t1	Cac_g011464.t1	Cac_g012846.t1	Cac_g017023.t1	evm_27.model.AmTr_v1.0_scaffold00138.39
OG0001182:	AT1G49890.1	AT3G19570.2	CRO_T110993	CRO_T130013	Cac_g006042.t1	Cac_g008060.t1	Cac_g009206.t1	Cac_g023841.t1	evm_27.model.AmTr_v1.0_scaffold00137.38
OG0001183:	AT3G49720.1	AT5G65810.1	CRO_T129178	Cac_g002651.t1	Cac_g008009.t2	Cac_g009245.t1	Cac_g023894.t1	evm_27.model.AmTr_v1.0_scaffold00137.28	evm_27.model.AmTr_v1.0_scaffold00155.1
OG0001184:	AT1G28200.1	AT2G22475.1	CRO_T108352	CRO_T129766	Cac_g002549.t1	Cac_g004372.t1	Cac_g005485.t1	Cac_g028037.t1	evm_27.model.AmTr_v1.0_scaffold00135.42
OG0001185:	AT5G09460.1	AT5G50010.1	AT5G64340.1	CRO_T129780	Cac_g004377.t1	Cac_g007939.t1	Cac_g009326.t1	Cac_g032739.t1	evm_27.model.AmTr_v1.0_scaffold00135.31
OG0001186:	AT1G62430.1	AT4G22340.3	AT4G26770.1	CRO_T138449	CRO_T139433	Cac_g001100.t1	Cac_g028244.t3	Cac_g029882.t1	evm_27.model.AmTr_v1.0_scaffold00133.56
OG0001187:	AT1G45207.2	AT4G36970.1	CRO_T121693	CRO_T127964	Cac_g002793.t1	Cac_g005955.t1	Cac_g009555.t1	Cac_g030603.t1	evm_27.model.AmTr_v1.0_scaffold00132.10
OG0001188:	AT1G33590.1	AT1G33600.1	AT1G33610.1	AT1G33612.1	AT1G33670.1	AT2G26380.1	CRO_T108938	Cac_g019701.t1	evm_27.model.AmTr_v1.0_scaffold00129.31
OG0001189:	AT1G11990.1	AT1G29200.2	AT1G62330.1	CRO_T101164	CRO_T124403	Cac_g024763.t1	Cac_g029858.t1	evm_27.model.AmTr_v1.0_scaffold00123.8	evm_27.model.AmTr_v1.0_scaffold00130.38
OG0001190:	AT1G52780.1	CRO_T119336	CRO_T122643	Cac_g006954.t1	Cac_g011805.t1	Cac_g017588.t1	Cac_g017589.t2	Cac_g017590.t2	evm_27.model.AmTr_v1.0_scaffold00122.66
OG0001191:	AT4G00870.1	CRO_T125258	CRO_T128000	Cac_g000195.t1	Cac_g000287.t1	Cac_g002440.t1	Cac_g005398.t1	Cac_g014781.t1	evm_27.model.AmTr_v1.0_scaffold00121.5
OG0001192:	AT2G28140.1	AT3G44940.1	AT5G22930.1	CRO_T124757	CRO_T126765	Cac_g020908.t1	Cac_g022489.t1	Cac_g022853.t1	evm_27.model.AmTr_v1.0_scaffold00120.59
OG0001193:	AT1G05010.1	CRO_T101984	CRO_T124385	Cac_g012828.t1	Cac_g017322.t1	Cac_g023266.t1	Cac_g024774.t1	Cac_g029870.t1	evm_27.model.AmTr_v1.0_scaffold00112.24
OG0001194:	AT5G07830.1	AT5G61250.2	CRO_T107245	CRO_T128781	Cac_g010766.t1	Cac_g026146.t2	Cac_g028404.t2	evm_27.model.AmTr_v1.0_scaffold00110.18	evm_27.model.AmTr_v1.0_scaffold00110.19
OG0001195:	AT1G13890.1	AT5G61210.1	CRO_T107244	CRO_T128787	Cac_g010731.t1	Cac_g023714.t1	Cac_g026147.t1	Cac_g028398.t1	evm_27.model.AmTr_v1.0_scaffold00110.56
OG0001196:	AT3G29360.1	AT5G15490.1	AT5G39320.1	CRO_T107223	CRO_T128794	Cac_g003367.t1	Cac_g019677.t1	Cac_g026151.t1	evm_27.model.AmTr_v1.0_scaffold00110.38
OG0001197:	AT1G49300.1	AT1G52280.1	AT3G18820.1	CRO_T110767	Cac_g006917.t1	Cac_g011746.t1	Cac_g014635.t1	Cac_g029091.t1	evm_27.model.AmTr_v1.0_scaffold00109.27
OG0001198:	AT1G15260.1	AT3G16070.1	CRO_T118023	CRO_T119228	Cac_g001565.t1	Cac_g006920.t1	Cac_g011753.t1	Cac_g029085.t1	evm_27.model.AmTr_v1.0_scaffold00109.6
OG0001199:	AT1G79860.1	AT3G24620.1	AT4G13240.1	CRO_T122617	CRO_T137297	Cac_g001549.t1	Cac_g006910.t1	Cac_g011738.t1	evm_27.model.AmTr_v1.0_scaffold00109.50
OG0001200:	AT3G16120.1	AT4G27360.1	CRO_T118811	Cac_g000518.t1	Cac_g000953.t1	Cac_g001550.t1	Cac_g006914.t1	Cac_g015042.t1	evm_27.model.AmTr_v1.0_scaffold00109.43
OG0001201:	AT2G42520.1	AT3G58510.1	AT3G58570.1	CRO_T115567	CRO_T140785	Cac_g017724.t1	Cac_g020060.t1	evm_27.model.AmTr_v1.0_scaffold00104.66	evm_27.model.AmTr_v1.0_scaffold00133.46
OG0001202:	AT2G28200.1	AT5G03510.1	CRO_T106202	CRO_T124775	Cac_g012122.t1	Cac_g022497.t1	Cac_g022861.t1	Cac_g028497.t1	evm_27.model.AmTr_v1.0_scaffold00102.35
OG0001203:	ATCG00190.1	CRO_T104162	CRO_T110603	CRO_T138866	Cac_g012619.t1	evm_27.model.AmTr_v1.0_scaffold00102.61	evm_27.model.AmTr_v1.0_scaffold00145.34	evm_27.model.AmTr_v1.0_scaffold00626.1	evm_27.model.AmTr_v1.0_scaffold01499.1
OG0001204:	AT1G33360.1	AT5G53350.1	CRO_T101483	CRO_T135481	Cac_g011018.t1	Cac_g018735.t1	Cac_g031578.t1	Cac_g032983.t1	evm_27.model.AmTr_v1.0_scaffold00099.130
OG0001205:	AT4G05190.1	AT4G21270.1	AT4G27180.1	AT5G54670.1	CRO_T125953	Cac_g001004.t1	Cac_g027435.t1	Cac_g033280.t1	evm_27.model.AmTr_v1.0_scaffold00098.45
OG0001206:	CRO_T117188	Cac_g001856.t1	Cac_g029006.t1	Cac_g029007.t1	Cac_g029008.t1	Cac_g029009.t1	Cac_g029010.t1	evm_27.model.AmTr_v1.0_scaffold00163.27	evm_27.model.AmTr_v1.0_scaffold00163.30
OG0001207:	AT1G79090.1	AT3G22270.1	AT4G14990.1	CRO_T136899	CRO_T138622	Cac_g001251.t1	Cac_g003153.t1	Cac_g025147.t1	evm_27.model.AmTr_v1.0_scaffold00155.12
OG0001208:	AT1G15960.1	AT1G80830.1	CRO_T122951	CRO_T139765	Cac_g004031.t1	Cac_g007052.t1	Cac_g008948.t1	evm_27.model.AmTr_v1.0_scaffold00092.96	evm_27.model.AmTr_v1.0_scaffold00203.5
OG0001209:	AT4G21120.1	CRO_T113525	CRO_T113526	Cac_g015624.t1	Cac_g015626.t1	Cac_g020119.t1	Cac_g026034.t2	evm_27.model.AmTr_v1.0_scaffold00092.20	evm_27.model.AmTr_v1.0_scaffold00092.21
OG0001210:	AT1G30440.1	AT5G03250.1	CRO_T113521	CRO_T126673	Cac_g015628.t1	Cac_g020960.t1	Cac_g026040.t1	evm_27.model.AmTr_v1.0_scaffold00092.17	evm_27.model.AmTr_v1.0_scaffold00148.57
OG0001211:	AT3G09760.1	AT5G03180.2	AT5G60580.2	CRO_T117593	Cac_g012061.t1	Cac_g019108.t1	Cac_g022761.t1	evm_27.model.AmTr_v1.0_scaffold00092.84	evm_27.model.AmTr_v1.0_scaffold00175.24
OG0001212:	CRO_T127027	Cac_g023551.t1	Cac_g028961.t1	Cac_g030663.t1	Cac_g030666.t1	Cac_g030667.t1	Cac_g030668.t1	evm_27.model.AmTr_v1.0_scaffold00091.61	evm_27.model.AmTr_v1.0_scaffold05472.1
OG0001213:	AT2G15590.2	AT2G15610.1	AT4G33985.1	CRO_T110886	CRO_T121688	Cac_g002796.t1	Cac_g009547.t1	Cac_g014722.t1	evm_27.model.AmTr_v1.0_scaffold00091.66
OG0001214:	AT1G02780.1	AT3G16780.1	AT4G02230.1	CRO_T109052	CRO_T119179	Cac_g006331.t1	Cac_g022420.t1	Cac_g027298.t1	evm_27.model.AmTr_v1.0_scaffold00091.17
OG0001215:	AT2G38720.1	AT4G26760.1	AT5G55230.2	CRO_T138450	Cac_g001101.t1	Cac_g002995.t1	Cac_g022007.t6	evm_27.model.AmTr_v1.0_scaffold00090.16	evm_27.model.AmTr_v1.0_scaffold00101.81
OG0001216:	AT3G48050.1	AT3G48060.1	CRO_T102269	CRO_T102271	Cac_g014139.t4	Cac_g015811.t1	Cac_g016295.t1	Cac_g022693.t1	evm_27.model.AmTr_v1.0_scaffold00088.75
OG0001217:	AT3G07810.2	CRO_T114828	CRO_T138478	Cac_g001130.t2	Cac_g003022.t2	Cac_g017273.t2	Cac_g017275.t1	Cac_g021933.t1	evm_27.model.AmTr_v1.0_scaffold00088.150
OG0001218:	AT3G25230.2	AT5G48570.1	CRO_T107951	CRO_T117247	CRO_T137326	Cac_g017927.t1	Cac_g025870.t1	Cac_g030880.t1	evm_27.model.AmTr_v1.0_scaffold00087.20
OG0001219:	AT1G15400.3	AT1G80180.1	AT5G20100.1	CRO_T111416	Cac_g001639.t1	Cac_g006983.t1	Cac_g007276.t1	Cac_g011833.t1	evm_27.model.AmTr_v1.0_scaffold00081.46
OG0001220:	AT1G07900.1	AT2G28500.1	CRO_T130813	CRO_T136527	CRO_T136532	Cac_g002355.t1	Cac_g021002.t1	Cac_g021173.t1	evm_27.model.AmTr_v1.0_scaffold00080.69
OG0001221:	AT2G37070.1	AT2G38890.2	AT3G53320.1	CRO_T136537	Cac_g012038.t1	Cac_g015201.t2	Cac_g021006.t1	Cac_g021007.t1	evm_27.model.AmTr_v1.0_scaffold00080.28
OG0001222:	AT1G67090.1	AT5G38410.3	AT5G38420.1	AT5G38430.1	CRO_T121417	CRO_T121419	CRO_T130431	Cac_g018905.t1	evm_27.model.AmTr_v1.0_scaffold00079.19
OG0001223:	AT1G09160.2	AT1G68410.1	CRO_T112556	CRO_T133785	Cac_g013496.t1	Cac_g018595.t2	Cac_g019446.t1	Cac_g031470.t1	evm_27.model.AmTr_v1.0_scaffold00079.109
OG0001224:	AT1G04960.2	AT1G27000.1	AT2G02730.1	CRO_T128083	Cac_g004667.t1	Cac_g010203.t4	Cac_g017308.t1	evm_27.model.AmTr_v1.0_scaffold00078.83	evm_27.model.AmTr_v1.0_scaffold00090.63
OG0001225:	AT3G47740.1	AT3G47750.1	AT3G47760.1	AT3G47770.1	AT3G47780.1	CRO_T131148	Cac_g020287.t1	Cac_g020291.t1	evm_27.model.AmTr_v1.0_scaffold00078.116
OG0001226:	AT1G19000.1	AT1G70000.1	AT1G74840.1	CRO_T102355	CRO_T128598	Cac_g010870.t1	Cac_g015776.t1	Cac_g016267.t1	evm_27.model.AmTr_v1.0_scaffold00074.22
OG0001227:	AT1G76680.2	AT1G76690.1	CRO_T124165	Cac_g016926.t1	evm_27.model.AmTr_v1.0_scaffold00071.206	evm_27.model.AmTr_v1.0_scaffold00071.207	evm_27.model.AmTr_v1.0_scaffold00071.208	evm_27.model.AmTr_v1.0_scaffold00071.211	evm_27.model.AmTr_v1.0_scaffold00089.33
OG0001228:	CRO_T107451	CRO_T112812	CRO_T114074	Cac_g009299.t1	Cac_g012927.t1	Cac_g012930.t1	Cac_g024073.t1	Cac_g024077.t1	evm_27.model.AmTr_v1.0_scaffold00071.152
OG0001229:	Cac_g012928.t1	Cac_g015125.t1	Cac_g024078.t1	Cac_g034401.t1	Cac_g034402.t1	evm_27.model.AmTr_v1.0_scaffold00071.151	evm_27.model.AmTr_v1.0_scaffold00071.153	evm_27.model.AmTr_v1.0_scaffold00071.154	evm_27.model.AmTr_v1.0_scaffold00071.155
OG0001230:	AT1G22030.1	AT1G77855.1	CRO_T102863	CRO_T128835	Cac_g007801.t1	Cac_g009455.t1	Cac_g029181.t1	Cac_g032423.t1	evm_27.model.AmTr_v1.0_scaffold00070.126
OG0001231:	AT5G07220.1	AT5G62100.1	CRO_T123695	CRO_T132054	Cac_g011161.t2	Cac_g018310.t1	Cac_g023365.t1	evm_27.model.AmTr_v1.0_scaffold00069.87	evm_27.model.AmTr_v1.0_scaffold00174.23
OG0001232:	AT4G25440.1	AT5G51980.2	CRO_T123686	CRO_T124813	CRO_T126687	Cac_g011170.t1	Cac_g018300.t2	Cac_g028722.t1	evm_27.model.AmTr_v1.0_scaffold00069.126
OG0001233:	CRO_T126136	CRO_T133448	CRO_T140423	CRO_T140529	Cac_g014167.t1	Cac_g030041.t1	Cac_g032357.t1	evm_27.model.AmTr_v1.0_scaffold00069.8	evm_27.model.AmTr_v1.0_scaffold00100.31
OG0001234:	AT3G60770.1	AT4G00100.1	CRO_T117424	CRO_T119511	Cac_g004620.t1	Cac_g010147.t1	Cac_g018241.t1	evm_27.model.AmTr_v1.0_scaffold00069.13	evm_27.model.AmTr_v1.0_scaffold00109.71
OG0001235:	AT3G23340.1	AT4G14340.1	AT4G28540.1	CRO_T127302	Cac_g006198.t1	Cac_g015302.t1	Cac_g018646.t1	Cac_g024463.t1	evm_27.model.AmTr_v1.0_scaffold00067.63
OG0001236:	AT1G04030.1	AT5G44040.1	CRO_T104443	CRO_T117103	Cac_g001786.t1	Cac_g015281.t1	Cac_g016077.t1	Cac_g031365.t1	evm_27.model.AmTr_v1.0_scaffold00067.203
OG0001237:	AT1G08620.1	AT1G30810.1	AT2G34880.1	CRO_T114520	Cac_g016517.t1	Cac_g024457.t1	Cac_g033114.t1	evm_27.model.AmTr_v1.0_scaffold00067.38	evm_27.model.AmTr_v1.0_scaffold00092.113
OG0001238:	AT2G43800.1	AT3G25500.1	CRO_T117303	CRO_T127401	Cac_g001954.t1	Cac_g006567.t1	Cac_g030049.t1	Cac_g030827.t1	evm_27.model.AmTr_v1.0_scaffold00066.203
OG0001239:	AT1G05960.2	AT2G41830.1	CRO_T114149	CRO_T116392	Cac_g006477.t3	Cac_g028167.t1	Cac_g029787.t3	evm_27.model.AmTr_v1.0_scaffold00066.67	evm_27.model.AmTr_v1.0_scaffold00103.62
OG0001240:	AT1G15940.1	AT1G80810.2	AT4G31880.1	CRO_T113034	CRO_T122953	Cac_g000347.t1	Cac_g007049.t1	Cac_g007597.t3	evm_27.model.AmTr_v1.0_scaffold00065.145
OG0001241:	AT1G13280.1	AT3G25760.1	AT3G25770.1	AT3G25780.1	CRO_T121394	Cac_g003477.t1	Cac_g005243.t1	Cac_g019521.t1	evm_27.model.AmTr_v1.0_scaffold00065.101
OG0001242:	AT2G22900.1	AT4G37690.1	CRO_T118858	CRO_T118859	Cac_g002674.t1	Cac_g002675.t1	Cac_g005587.t1	Cac_g005589.t1	evm_27.model.AmTr_v1.0_scaffold00065.98
OG0001243:	AT4G21895.1	AT5G52890.2	AT5G54930.1	CRO_T114744	CRO_T126677	Cac_g001059.t1	Cac_g002930.t1	Cac_g030717.t1	evm_27.model.AmTr_v1.0_scaffold00062.144
OG0001244:	AT4G02600.1	AT4G24250.1	CRO_T117318	CRO_T135548	Cac_g006589.t1	Cac_g025415.t1	Cac_g026920.t2	evm_27.model.AmTr_v1.0_scaffold00061.10	evm_27.model.AmTr_v1.0_scaffold00066.72
OG0001245:	AT4G17160.1	AT4G17170.1	AT4G35860.1	CRO_T134041	Cac_g012716.t1	Cac_g017203.t1	Cac_g024360.t1	evm_27.model.AmTr_v1.0_scaffold00061.115	evm_27.model.AmTr_v1.0_scaffold00166.22
OG0001246:	AT5G23810.1	CRO_T105460	CRO_T138574	Cac_g001204.t1	Cac_g001205.t1	Cac_g001206.t2	Cac_g003099.t1	Cac_g003100.t1	evm_27.model.AmTr_v1.0_scaffold00061.89
OG0001247:	CRO_T105918	Cac_g013316.t1	evm_27.model.AmTr_v1.0_scaffold00061.252	evm_27.model.AmTr_v1.0_scaffold00071.7	evm_27.model.AmTr_v1.0_scaffold00085.63	evm_27.model.AmTr_v1.0_scaffold00090.31	evm_27.model.AmTr_v1.0_scaffold00090.34	evm_27.model.AmTr_v1.0_scaffold00090.70	evm_27.model.AmTr_v1.0_scaffold00651.1
OG0001248:	AT4G26440.1	AT5G56270.1	CRO_T108155	CRO_T138597	Cac_g001229.t1	Cac_g003132.t1	Cac_g008856.t1	evm_27.model.AmTr_v1.0_scaffold00061.28	evm_27.model.AmTr_v1.0_scaffold00089.65
OG0001249:	AT1G35780.1	AT4G39860.1	CRO_T106858	CRO_T116691	Cac_g002482.t1	Cac_g004306.t2	Cac_g005424.t2	Cac_g028103.t1	evm_27.model.AmTr_v1.0_scaffold00060.116
OG0001250:	AT2G16250.1	AT4G39270.1	CRO_T110748	CRO_T127794	Cac_g005829.t1	Cac_g014618.t1	Cac_g021307.t1	Cac_g021867.t1	evm_27.model.AmTr_v1.0_scaffold00059.5
OG0001251:	AT1G19300.1	AT3G50760.1	CRO_T122550	CRO_T133006	Cac_g002875.t1	Cac_g005872.t1	Cac_g018038.t1	Cac_g033496.t1	evm_27.model.AmTr_v1.0_scaffold00059.140
OG0001252:	AT2G23760.1	AT4G36870.1	CRO_T123307	CRO_T133015	Cac_g002867.t1	Cac_g005877.t1	Cac_g018029.t1	Cac_g033489.t1	evm_27.model.AmTr_v1.0_scaffold00059.154
OG0001253:	evm_27.model.AmTr_v1.0_scaffold00059.57	evm_27.model.AmTr_v1.0_scaffold00059.58	evm_27.model.AmTr_v1.0_scaffold00059.60	evm_27.model.AmTr_v1.0_scaffold00059.63	evm_27.model.AmTr_v1.0_scaffold00059.70	evm_27.model.AmTr_v1.0_scaffold00059.72	evm_27.model.AmTr_v1.0_scaffold00076.68	evm_27.model.AmTr_v1.0_scaffold00087.33	evm_27.model.AmTr_v1.0_scaffold00087.34
OG0001254:	AT2G37060.1	AT2G38880.8	AT3G53340.1	CRO_T123791	Cac_g012035.t1	Cac_g015197.t1	Cac_g021011.t1	evm_27.model.AmTr_v1.0_scaffold00058.243	evm_27.model.AmTr_v1.0_scaffold00080.3
OG0001255:	AT1G18530.1	AT3G25600.1	CRO_T103002	CRO_T111710	Cac_g010622.t1	Cac_g020220.t1	Cac_g023826.t1	Cac_g030421.t1	evm_27.model.AmTr_v1.0_scaffold00058.142
OG0001256:	AT1G18670.1	AT1G74330.1	AT5G39420.1	CRO_T107282	CRO_T137763	Cac_g019649.t1	Cac_g026134.t1	Cac_g027750.t1	evm_27.model.AmTr_v1.0_scaffold00058.47
OG0001257:	AT1G23760.1	AT1G60390.1	AT1G70370.1	CRO_T102217	CRO_T128519	Cac_g012416.t1	Cac_g015832.t1	Cac_g032154.t1	evm_27.model.AmTr_v1.0_scaffold00058.162
OG0001258:	AT1G66770.1	AT3G28007.1	AT4G10850.1	AT5G62850.1	CRO_T102227	CRO_T130121	CRO_T130122	Cac_g022713.t1	evm_27.model.AmTr_v1.0_scaffold00058.151
OG0001259:	AT2G36330.1	AT5G40300.1	AT5G62820.1	CRO_T102211	CRO_T137916	Cac_g014172.t1	Cac_g015838.t1	Cac_g016314.t1	evm_27.model.AmTr_v1.0_scaffold00058.173
OG0001260:	AT1G14320.1	AT1G26910.1	AT1G66580.1	CRO_T117340	CRO_T117341	Cac_g001990.t1	Cac_g020115.t1	evm_27.model.AmTr_v1.0_scaffold00072.35	evm_27.model.AmTr_v1.0_scaffold00077.155
OG0001261:	AT1G13360.1	AT3G25870.1	CRO_T102949	CRO_T130907	CRO_T130908	Cac_g013535.t1	Cac_g018915.t1	Cac_g019496.t1	evm_27.model.AmTr_v1.0_scaffold00079.5
OG0001262:	AT4G25500.1	AT5G52040.2	CRO_T112595	CRO_T123693	Cac_g010090.t1	Cac_g011163.t1	Cac_g018308.t3	Cac_g032286.t1	evm_27.model.AmTr_v1.0_scaffold00069.94
OG0001263:	AT4G12300.1	AT4G12310.1	AT4G12320.1	CRO_T131274	CRO_T131978	CRO_T131979	Cac_g028597.t1	Cac_g028598.t1	evm_27.model.AmTr_v1.0_scaffold00069.158
OG0001264:	AT1G56190.1	AT1G79550.1	AT3G12780.1	CRO_T138657	CRO_T138658	Cac_g003182.t1	Cac_g003183.t1	evm_27.model.AmTr_v1.0_scaffold00062.192	evm_27.model.AmTr_v1.0_scaffold00062.199
OG0001265:	AT3G04980.1	AT3G06340.1	AT5G18750.1	AT5G27240.1	CRO_T112433	CRO_T133237	Cac_g010378.t1	Cac_g022882.t1	evm_27.model.AmTr_v1.0_scaffold00057.118
OG0001266:	AT1G20570.1	AT1G80260.1	AT4G09680.1	CRO_T127906	Cac_g005904.t1	Cac_g021054.t1	Cac_g025253.t1	evm_27.model.AmTr_v1.0_scaffold00057.4	evm_27.model.AmTr_v1.0_scaffold00169.14
OG0001267:	AT4G26288.1	AT5G56550.1	CRO_T117690	CRO_T137189	Cac_g003639.t1	Cac_g006819.t1	Cac_g006842.t1	Cac_g021274.t1	evm_27.model.AmTr_v1.0_scaffold00056.130
OG0001268:	AT1G51950.1	AT3G16500.1	CRO_T117695	Cac_g000560.t1	Cac_g006847.t2	Cac_g007404.t2	evm_27.model.AmTr_v1.0_scaffold00056.118	evm_27.model.AmTr_v1.0_scaffold00095.106	evm_27.model.AmTr_v1.0_scaffold00150.8
OG0001269:	AT4G26270.1	AT4G29220.1	AT4G32840.1	AT5G56630.1	CRO_T139216	Cac_g000568.t1	Cac_g007412.t1	evm_27.model.AmTr_v1.0_scaffold00056.163	evm_27.model.AmTr_v1.0_scaffold00111.80
OG0001270:	AT4G29810.2	AT5G56580.1	CRO_T129503	CRO_T137188	Cac_g001416.t2	Cac_g001485.t1	Cac_g006673.t2	evm_27.model.AmTr_v1.0_scaffold00056.131	evm_27.model.AmTr_v1.0_scaffold00146.45
OG0001271:	AT2G19810.1	AT4G29190.1	CRO_T113083	CRO_T134438	Cac_g000573.t1	Cac_g001482.t1	Cac_g006801.t1	Cac_g007419.t1	evm_27.model.AmTr_v1.0_scaffold00056.197
OG0001272:	AT4G17486.1	AT5G47310.1	CRO_T111432	CRO_T131865	Cac_g000141.t1	Cac_g000849.t1	Cac_g001627.t1	evm_27.model.AmTr_v1.0_scaffold00056.161	evm_27.model.AmTr_v1.0_scaffold00111.76
OG0001273:	AT5G20290.1	AT5G59240.1	CRO_T107950	Cac_g001125.t1	Cac_g003018.t1	Cac_g016159.t1	Cac_g025869.t1	evm_27.model.AmTr_v1.0_scaffold00055.72	evm_27.model.AmTr_v1.0_scaffold00109.18
OG0001274:	AT1G70160.1	AT4G27020.1	AT5G54870.1	CRO_T127077	CRO_T128584	Cac_g002917.t1	Cac_g010879.t1	evm_27.model.AmTr_v1.0_scaffold00055.154	evm_27.model.AmTr_v1.0_scaffold00062.121
OG0001275:	AT1G32440.1	AT5G52920.1	CRO_T101611	CRO_T124935	Cac_g000760.t3	Cac_g011063.t1	Cac_g028312.t1	evm_27.model.AmTr_v1.0_scaffold00053.28	evm_27.model.AmTr_v1.0_scaffold00149.29
OG0001276:	AT1G29840.1	AT3G47560.2	AT3G47590.1	AT5G11910.1	CRO_T108445	Cac_g000613.t1	Cac_g006739.t1	evm_27.model.AmTr_v1.0_scaffold00052.63	evm_27.model.AmTr_v1.0_scaffold00059.29
OG0001277:	AT3G01710.1	AT3G26050.1	AT3G27350.2	AT5G40700.2	CRO_T121717	CRO_T134074	Cac_g012394.t1	Cac_g024338.t2	evm_27.model.AmTr_v1.0_scaffold00049.52
OG0001278:	AT1G70640.1	AT3G48240.1	AT5G63130.1	CRO_T119963	CRO_T128462	Cac_g012466.t3	Cac_g015901.t1	Cac_g020151.t1	evm_27.model.AmTr_v1.0_scaffold00049.221
OG0001279:	AT2G45710.1	AT3G61110.1	AT3G61111.1	AT5G47930.1	CRO_T125005	Cac_g021232.t1	Cac_g021233.t1	Cac_g032720.t1	evm_27.model.AmTr_v1.0_scaffold00049.204
OG0001280:	AT1G22730.1	AT5G63190.1	CRO_T111333	CRO_T141045	Cac_g004235.t1	Cac_g007232.t1	Cac_g031624.t2	evm_27.model.AmTr_v1.0_scaffold00049.153	evm_27.model.AmTr_v1.0_scaffold00078.89
OG0001281:	AT1G19020.1	AT3G48180.1	Cac_g010883.t1	Cac_g015792.t1	Cac_g016278.t1	Cac_g016279.t1	evm_27.model.AmTr_v1.0_scaffold00049.69	evm_27.model.AmTr_v1.0_scaffold00055.143	evm_27.model.AmTr_v1.0_scaffold00055.144
OG0001282:	AT2G44670.1	AT4G17670.1	AT5G47060.1	CRO_T110414	CRO_T119382	Cac_g000087.t1	Cac_g000788.t1	Cac_g004717.t1	evm_27.model.AmTr_v1.0_scaffold00048.7
OG0001283:	AT1G31830.1	AT5G05630.1	CRO_T105027	CRO_T107821	CRO_T125877	Cac_g014457.t2	Cac_g031347.t2	evm_27.model.AmTr_v1.0_scaffold00048.162	evm_27.model.AmTr_v1.0_scaffold00048.163
OG0001284:	AT3G17880.1	AT4G22670.1	CRO_T110234	CRO_T131976	Cac_g011379.t1	Cac_g016923.t1	Cac_g028601.t1	evm_27.model.AmTr_v1.0_scaffold00048.19	evm_27.model.AmTr_v1.0_scaffold00060.150
OG0001285:	AT1G15570.1	AT1G80370.1	AT5G11300.1	AT5G25380.1	CRO_T137577	Cac_g000480.t1	Cac_g006949.t1	Cac_g029048.t1	evm_27.model.AmTr_v1.0_scaffold00048.138
OG0001286:	AT3G55570.1	AT5G41761.1	CRO_T130192	CRO_T138532	Cac_g001149.t1	Cac_g004438.t1	Cac_g008216.t1	evm_27.model.AmTr_v1.0_scaffold00047.35	evm_27.model.AmTr_v1.0_scaffold00075.69
OG0001287:	AT1G69170.1	CRO_T114373	CRO_T119562	Cac_g010696.t2	Cac_g016232.t1	Cac_g023750.t1	Cac_g023751.t1	Cac_g026195.t1	evm_27.model.AmTr_v1.0_scaffold00047.125
OG0001288:	Cac_g023762.t1	Cac_g023763.t1	Cac_g023764.t2	Cac_g023767.t1	Cac_g023768.t1	Cac_g023769.t1	evm_27.model.AmTr_v1.0_scaffold00047.77	evm_27.model.AmTr_v1.0_scaffold00047.79	evm_27.model.AmTr_v1.0_scaffold00117.67
OG0001289:	AT1G52540.1	AT1G80080.1	AT3G15890.1	CRO_T121616	Cac_g007006.t1	Cac_g017540.t3	Cac_g028448.t1	evm_27.model.AmTr_v1.0_scaffold00046.41	evm_27.model.AmTr_v1.0_scaffold00051.26
OG0001290:	AT4G12430.1	AT4G22590.1	AT5G51460.3	CRO_T138931	Cac_g011399.t1	Cac_g018216.t1	Cac_g028620.t1	evm_27.model.AmTr_v1.0_scaffold00046.114	evm_27.model.AmTr_v1.0_scaffold00085.2
OG0001291:	AT1G09930.1	AT5G64410.1	CRO_T129119	CRO_T129866	CRO_T129871	Cac_g006129.t2	Cac_g007981.t1	Cac_g023936.t1	evm_27.model.AmTr_v1.0_scaffold00046.139
OG0001292:	AT3G05900.1	AT5G40450.1	CRO_T137967	CRO_T140077	Cac_g014213.t1	Cac_g018682.t1	Cac_g024381.t1	Cac_g026900.t1	evm_27.model.AmTr_v1.0_scaffold00045.152
OG0001293:	AT1G09430.1	AT1G10670.3	AT1G60810.1	CRO_T128494	CRO_T140123	Cac_g022557.t1	Cac_g026881.t1	Cac_g030496.t1	evm_27.model.AmTr_v1.0_scaffold00045.7
OG0001294:	AT1G56300.1	AT1G71000.1	CRO_T122083	CRO_T133761	Cac_g013219.t1	Cac_g013421.t1	Cac_g018603.t1	evm_27.model.AmTr_v1.0_scaffold00045.229	evm_27.model.AmTr_v1.0_scaffold00147.23
OG0001295:	AT1G09240.1	AT1G56430.1	AT5G04950.1	CRO_T133720	Cac_g008499.t1	Cac_g018624.t1	Cac_g022385.t1	evm_27.model.AmTr_v1.0_scaffold00045.213	evm_27.model.AmTr_v1.0_scaffold00058.21
OG0001296:	AT2G47800.1	AT3G62700.1	CRO_T109116	CRO_T119125	Cac_g006292.t1	Cac_g013182.t1	Cac_g027327.t1	evm_27.model.AmTr_v1.0_scaffold00045.309	evm_27.model.AmTr_v1.0_scaffold00045.310
OG0001297:	AT1G48210.1	AT1G48220.1	AT3G17410.1	AT3G62220.1	CRO_T124089	CRO_T134243	Cac_g013294.t1	Cac_g025823.t1	evm_27.model.AmTr_v1.0_scaffold00045.69
OG0001298:	AT1G56460.2	AT2G47350.1	CRO_T124565	CRO_T133704	Cac_g013261.t1	Cac_g018626.t1	Cac_g028821.t1	evm_27.model.AmTr_v1.0_scaffold00045.186	evm_27.model.AmTr_v1.0_scaffold00085.67
OG0001299:	CRO_T114325	CRO_T114327	CRO_T114335	CRO_T114784	Cac_g001080.t1	Cac_g023039.t1	evm_27.model.AmTr_v1.0_scaffold00045.48	evm_27.model.AmTr_v1.0_scaffold00045.51	evm_27.model.AmTr_v1.0_scaffold00068.44
OG0001300:	AT2G17570.1	CRO_T108760	CRO_T108761	CRO_T134888	Cac_g001743.t1	Cac_g011566.t1	Cac_g014416.t1	evm_27.model.AmTr_v1.0_scaffold00044.186	evm_27.model.AmTr_v1.0_scaffold00049.261
OG0001301:	CRO_T105840	CRO_T116777	CRO_T116778	Cac_g000356.t1	Cac_g008618.t1	Cac_g008619.t1	Cac_g032611.t1	evm_27.model.AmTr_v1.0_scaffold00044.192	evm_27.model.AmTr_v1.0_scaffold00150.6
OG0001302:	AT1G61660.1	AT3G20640.1	CRO_T127699	CRO_T131530	Cac_g000976.t1	Cac_g000977.t1	Cac_g024636.t1	Cac_g033264.t1	evm_27.model.AmTr_v1.0_scaffold00043.85
OG0001303:	AT3G44750.1	AT5G03740.1	AT5G22650.1	CRO_T138982	Cac_g012184.t1	Cac_g020844.t1	Cac_g022532.t1	Cac_g032128.t1	evm_27.model.AmTr_v1.0_scaffold00043.56
OG0001304:	AT1G12340.1	AT1G12390.1	AT1G62880.1	CRO_T110015	CRO_T131999	Cac_g004607.t1	Cac_g010139.t1	Cac_g011345.t1	evm_27.model.AmTr_v1.0_scaffold00041.35
OG0001305:	AT1G19990.1	AT5G11600.1	CRO_T107837	CRO_T122571	Cac_g000536.t1	Cac_g007382.t1	Cac_g021777.t1	evm_27.model.AmTr_v1.0_scaffold00041.259	evm_27.model.AmTr_v1.0_scaffold00056.43
OG0001306:	AT2G45430.1	AT3G60870.1	CRO_T132006	Cac_g004598.t1	Cac_g010131.t1	Cac_g011337.t1	Cac_g028571.t1	evm_27.model.AmTr_v1.0_scaffold00041.10	evm_27.model.AmTr_v1.0_scaffold00041.9
OG0001307:	AT2G18465.1	AT2G42080.1	AT3G58020.1	CRO_T115463	CRO_T129350	Cac_g013841.t1	Cac_g020865.t1	evm_27.model.AmTr_v1.0_scaffold00040.2	evm_27.model.AmTr_v1.0_scaffold00044.58
OG0001308:	AT2G36460.1	AT3G52930.1	AT4G26520.1	AT4G26530.1	CRO_T116572	Cac_g001195.t1	Cac_g012193.t1	evm_27.model.AmTr_v1.0_scaffold00040.204	evm_27.model.AmTr_v1.0_scaffold00061.159
OG0001309:	AT3G52790.1	AT5G62150.1	CRO_T113901	CRO_T123685	Cac_g012216.t1	Cac_g018297.t1	Cac_g018298.t1	evm_27.model.AmTr_v1.0_scaffold00040.131	evm_27.model.AmTr_v1.0_scaffold00069.128
OG0001310:	AT3G24310.1	AT3G30210.1	AT4G13480.1	CRO_T119823	CRO_T132930	Cac_g003412.t1	Cac_g006256.t1	Cac_g016106.t2	evm_27.model.AmTr_v1.0_scaffold00039.132
OG0001311:	evm_27.model.AmTr_v1.0_scaffold00039.191	evm_27.model.AmTr_v1.0_scaffold00039.193	evm_27.model.AmTr_v1.0_scaffold00052.117	evm_27.model.AmTr_v1.0_scaffold00067.10	evm_27.model.AmTr_v1.0_scaffold00067.18	evm_27.model.AmTr_v1.0_scaffold00067.9	evm_27.model.AmTr_v1.0_scaffold00072.63	evm_27.model.AmTr_v1.0_scaffold00095.103	evm_27.model.AmTr_v1.0_scaffold00095.110
OG0001312:	AT1G04550.2	AT2G33310.2	CRO_T117117	CRO_T119872	Cac_g001802.t1	Cac_g006245.t2	Cac_g016096.t1	Cac_g033248.t1	evm_27.model.AmTr_v1.0_scaffold00039.160
OG0001313:	AT2G41630.1	AT3G10330.1	CRO_T116330	CRO_T116332	Cac_g010893.t1	Cac_g012532.t1	Cac_g025375.t1	Cac_g025538.t1	evm_27.model.AmTr_v1.0_scaffold00038.3
OG0001314:	AT5G10290.1	AT5G63710.1	AT5G65240.2	CRO_T116712	CRO_T120821	Cac_g005444.t1	Cac_g020784.t1	evm_27.model.AmTr_v1.0_scaffold00038.145	evm_27.model.AmTr_v1.0_scaffold00157.36
OG0001315:	AT1G41830.1	AT1G76160.1	AT4G22010.1	CRO_T114710	CRO_T131389	Cac_g005662.t1	Cac_g019058.t1	Cac_g030687.t1	evm_27.model.AmTr_v1.0_scaffold00037.118
OG0001316:	AT4G13230.1	AT4G21020.1	AT5G44310.2	CRO_T103320	Cac_g001832.t1	Cac_g025068.t1	evm_27.model.AmTr_v1.0_scaffold00037.158	evm_27.model.AmTr_v1.0_scaffold00037.159	evm_27.model.AmTr_v1.0_scaffold00067.169
OG0001317:	AT3G53010.1	AT4G34215.1	CRO_T110933	CRO_T117087	CRO_T128701	CRO_T130067	Cac_g005995.t1	Cac_g009171.t2	evm_27.model.AmTr_v1.0_scaffold00036.157
OG0001318:	AT3G48930.1	AT4G30800.1	AT5G23740.1	CRO_T127650	Cac_g000381.t1	Cac_g004719.t1	Cac_g011949.t1	evm_27.model.AmTr_v1.0_scaffold00033.103	evm_27.model.AmTr_v1.0_scaffold00046.6
OG0001319:	AT1G75820.1	AT3G49670.1	AT5G65700.1	CRO_T119618	Cac_g002632.t1	Cac_g005715.t1	Cac_g021768.t1	evm_27.model.AmTr_v1.0_scaffold00033.36	evm_27.model.AmTr_v1.0_scaffold00055.1
OG0001320:	AT2G44100.1	AT3G59920.1	AT5G09550.1	CRO_T129082	CRO_T140864	Cac_g005502.t1	Cac_g006588.t1	evm_27.model.AmTr_v1.0_scaffold00033.252	evm_27.model.AmTr_v1.0_scaffold00066.77
OG0001321:	AT2G14255.1	AT5G20350.1	CRO_T120935	CRO_T129160	Cac_g007996.t1	Cac_g008668.t1	Cac_g011926.t1	evm_27.model.AmTr_v1.0_scaffold00033.134	evm_27.model.AmTr_v1.0_scaffold00033.26
OG0001322:	AT1G16390.1	AT1G79360.1	CRO_T107746	CRO_T130299	Cac_g003205.t1	evm_27.model.AmTr_v1.0_scaffold00032.161	evm_27.model.AmTr_v1.0_scaffold00032.163	evm_27.model.AmTr_v1.0_scaffold00032.165	evm_27.model.AmTr_v1.0_scaffold01775.1
OG0001323:	AT3G23310.1	AT4G14350.1	CRO_T117083	CRO_T127291	Cac_g001768.t1	Cac_g015305.t1	Cac_g016035.t1	evm_27.model.AmTr_v1.0_scaffold00032.1	evm_27.model.AmTr_v1.0_scaffold00067.60
OG0001324:	AT2G27480.1	AT3G10300.3	AT5G04170.1	CRO_T114936	CRO_T116299	Cac_g004870.t1	Cac_g025359.t1	Cac_g030207.t1	evm_27.model.AmTr_v1.0_scaffold00031.54
OG0001325:	AT2G27260.1	AT3G52460.1	CRO_T115210	CRO_T117762	Cac_g004959.t1	Cac_g019930.t1	Cac_g019931.t1	Cac_g024026.t1	evm_27.model.AmTr_v1.0_scaffold00030.156
OG0001326:	AT3G27560.1	AT5G01850.1	AT5G40540.1	AT5G50180.1	CRO_T116613	Cac_g009701.t1	Cac_g014223.t1	Cac_g020143.t2	evm_27.model.AmTr_v1.0_scaffold00049.246
OG0001327:	AT5G24320.2	AT5G53500.1	CRO_T101437	CRO_T130107	Cac_g000222.t1	Cac_g000263.t1	Cac_g010999.t1	evm_27.model.AmTr_v1.0_scaffold00030.87	evm_27.model.AmTr_v1.0_scaffold00069.33
OG0001328:	AT2G39880.1	AT3G09230.1	AT3G55730.1	CRO_T100952	CRO_T131720	Cac_g008749.t1	Cac_g018423.t1	Cac_g030519.t1	evm_27.model.AmTr_v1.0_scaffold00029.245
OG0001329:	AT1G65840.1	AT2G43020.1	AT3G59050.1	CRO_T131291	CRO_T136885	Cac_g003638.t1	Cac_g013944.t1	evm_27.model.AmTr_v1.0_scaffold00029.216	evm_27.model.AmTr_v1.0_scaffold00092.43
OG0001330:	CRO_T134895	CRO_T134900	Cac_g019685.t1	Cac_g019686.t1	Cac_g032563.t1	Cac_g032564.t1	Cac_g032565.t1	evm_27.model.AmTr_v1.0_scaffold00029.21	evm_27.model.AmTr_v1.0_scaffold00029.22
OG0001331:	AT2G39980.1	AT5G01210.1	CRO_T131750	CRO_T140205	Cac_g008768.t1	Cac_g014990.t1	Cac_g018447.t1	Cac_g030552.t1	evm_27.model.AmTr_v1.0_scaffold00029.340
OG0001332:	AT1G07300.1	AT3G09032.1	AT5G01225.1	CRO_T140215	Cac_g002127.t1	Cac_g014988.t1	Cac_g027109.t1	Cac_g030555.t1	evm_27.model.AmTr_v1.0_scaffold00029.343
OG0001333:	AT4G24220.1	CRO_T110979	CRO_T130027	Cac_g006025.t1	Cac_g006026.t1	Cac_g009197.t1	Cac_g023852.t1	Cac_g031330.t1	evm_27.model.AmTr_v1.0_scaffold00029.86
OG0001334:	AT1G30230.2	AT2G18110.1	AT3G48480.1	CRO_T103065	CRO_T103838	CRO_T116207	Cac_g007193.t1	evm_27.model.AmTr_v1.0_scaffold00029.307	evm_27.model.AmTr_v1.0_scaffold00049.64
OG0001335:	Cac_g029121.t1	evm_27.model.AmTr_v1.0_scaffold00028.90	evm_27.model.AmTr_v1.0_scaffold00028.92	evm_27.model.AmTr_v1.0_scaffold00056.11	evm_27.model.AmTr_v1.0_scaffold00056.6	evm_27.model.AmTr_v1.0_scaffold00056.7	evm_27.model.AmTr_v1.0_scaffold00056.9	evm_27.model.AmTr_v1.0_scaffold00109.114	evm_27.model.AmTr_v1.0_scaffold00109.161
OG0001336:	AT5G11070.1	AT5G35090.1	CRO_T127648	CRO_T129644	CRO_T129865	Cac_g000375.t1	Cac_g011955.t1	evm_27.model.AmTr_v1.0_scaffold00026.95	evm_27.model.AmTr_v1.0_scaffold00032.185
OG0001337:	AT3G05990.1	AT3G19230.1	CRO_T108332	CRO_T110877	Cac_g010449.t1	Cac_g021328.t1	Cac_g025910.t3	evm_27.model.AmTr_v1.0_scaffold00025.383	evm_27.model.AmTr_v1.0_scaffold00126.66
OG0001338:	AT1G53730.2	AT1G78980.1	AT3G14350.1	CRO_T125348	CRO_T127725	Cac_g014094.t1	Cac_g022210.t1	Cac_g025172.t1	evm_27.model.AmTr_v1.0_scaffold00025.294
OG0001339:	AT2G07040.1	AT4G31250.1	AT5G35390.1	CRO_T124486	CRO_T133932	Cac_g008378.t1	Cac_g029607.t1	Cac_g031402.t1	evm_27.model.AmTr_v1.0_scaffold00025.267
OG0001340:	AT1G32330.1	AT3G02990.1	AT5G16820.1	CRO_T112194	CRO_T128066	Cac_g000004.t1	Cac_g000707.t1	Cac_g027540.t1	evm_27.model.AmTr_v1.0_scaffold00048.34
OG0001341:	AT1G70530.1	AT5G40380.1	CRO_T128486	CRO_T137944	Cac_g020622.t1	Cac_g022747.t1	evm_27.model.AmTr_v1.0_scaffold00045.187	evm_27.model.AmTr_v1.0_scaffold00085.95	evm_27.model.AmTr_v1.0_scaffold00085.96
OG0001342:	AT1G09730.1	AT4G33620.1	CRO_T105244	CRO_T129083	Cac_g009319.t1	Cac_g032756.t1	Cac_g032783.t2	Cac_g034009.t1	evm_27.model.AmTr_v1.0_scaffold00033.250
OG0001343:	AT4G27860.1	AT4G27870.1	CRO_T101251	CRO_T117215	Cac_g001884.t1	Cac_g031272.t3	evm_27.model.AmTr_v1.0_scaffold00027.99	evm_27.model.AmTr_v1.0_scaffold00158.21	evm_27.model.AmTr_v1.0_scaffold02389.1
OG0001344:	AT2G31610.1	AT5G35530.1	CRO_T122258	CRO_T122486	CRO_T129474	Cac_g003288.t1	Cac_g024614.t1	evm_27.model.AmTr_v1.0_scaffold00024.211	evm_27.model.AmTr_v1.0_scaffold00030.98
OG0001345:	AT1G32230.1	AT2G35510.1	CRO_T128099	Cac_g000695.t1	Cac_g007539.t1	Cac_g018170.t2	Cac_g018171.t2	evm_27.model.AmTr_v1.0_scaffold00024.23	evm_27.model.AmTr_v1.0_scaffold00048.66
OG0001346:	AT2G42040.1	CRO_T100301	CRO_T112506	CRO_T115483	CRO_T129146	Cac_g031155.t1	Cac_g031159.t1	evm_27.model.AmTr_v1.0_scaffold00024.114	evm_27.model.AmTr_v1.0_scaffold00024.115
OG0001347:	AT3G44830.1	AT5G13640.1	CRO_T124844	CRO_T129484	Cac_g022520.t1	Cac_g028904.t1	Cac_g032137.t1	evm_27.model.AmTr_v1.0_scaffold00024.191	evm_27.model.AmTr_v1.0_scaffold00040.301
OG0001348:	AT2G38380.1	AT2G38390.1	AT3G32980.1	AT5G06720.1	AT5G06730.1	CRO_T130388	Cac_g024428.t1	evm_27.model.AmTr_v1.0_scaffold00024.121	evm_27.model.AmTr_v1.0_scaffold00024.122
OG0001349:	AT5G58610.1	CRO_T120001	Cac_g002086.t1	Cac_g009638.t1	Cac_g027156.t1	evm_27.model.AmTr_v1.0_scaffold00023.187	evm_27.model.AmTr_v1.0_scaffold00075.47	evm_27.model.AmTr_v1.0_scaffold00142.60	evm_27.model.AmTr_v1.0_scaffold00146.48
OG0001350:	AT3G55040.1	AT5G02780.1	AT5G02790.1	CRO_T136577	Cac_g012024.t1	Cac_g015179.t1	Cac_g027709.t1	evm_27.model.AmTr_v1.0_scaffold00023.126	evm_27.model.AmTr_v1.0_scaffold00023.128
OG0001351:	AT1G69380.1	AT5G13610.1	CRO_T128768	CRO_T136567	Cac_g010754.t1	Cac_g019274.t1	Cac_g021012.t1	evm_27.model.AmTr_v1.0_scaffold00023.228	evm_27.model.AmTr_v1.0_scaffold00058.59
OG0001352:	AT2G43790.1	AT3G45640.1	CRO_T105712	CRO_T127373	Cac_g002342.t1	Cac_g006565.t1	Cac_g021166.t1	evm_27.model.AmTr_v1.0_scaffold00023.237	evm_27.model.AmTr_v1.0_scaffold00058.238
OG0001353:	AT5G06740.1	CRO_T118734	Cac_g003658.t1	Cac_g011523.t1	Cac_g031162.t1	Cac_g031163.t1	evm_27.model.AmTr_v1.0_scaffold00022.20	evm_27.model.AmTr_v1.0_scaffold00174.30	evm_27.model.AmTr_v1.0_scaffold00174.31
OG0001354:	AT1G76490.1	CRO_T110667	CRO_T118750	Cac_g003668.t1	Cac_g011539.t1	Cac_g020627.t1	Cac_g030267.t1	Cac_g033987.t1	evm_27.model.AmTr_v1.0_scaffold00022.125
OG0001355:	AT1G04270.1	AT5G09490.1	AT5G09500.1	AT5G09510.1	AT5G43640.1	CRO_T139426	Cac_g010565.t1	Cac_g015956.t1	evm_27.model.AmTr_v1.0_scaffold00022.57
OG0001356:	Cac_g008993.t1	Cac_g008997.t1	Cac_g009006.t1	Cac_g033412.t1	evm_27.model.AmTr_v1.0_scaffold00022.87	evm_27.model.AmTr_v1.0_scaffold00022.91	evm_27.model.AmTr_v1.0_scaffold00022.93	evm_27.model.AmTr_v1.0_scaffold00072.75	evm_27.model.AmTr_v1.0_scaffold00102.21
OG0001357:	AT2G42150.1	AT2G44430.1	AT3G57980.1	AT3G60110.1	Cac_g024403.t1	Cac_g026353.t1	Cac_g031178.t1	evm_27.model.AmTr_v1.0_scaffold00022.192	evm_27.model.AmTr_v1.0_scaffold00095.74
OG0001358:	AT2G05260.1	AT4G10955.1	AT5G24230.1	CRO_T130145	CRO_T130146	CRO_T130147	Cac_g008248.t2	Cac_g032979.t3	evm_27.model.AmTr_v1.0_scaffold00021.257
OG0001359:	AT4G23990.1	AT4G24000.1	AT4G24010.1	CRO_T130100	CRO_T134731	Cac_g008259.t1	Cac_g008260.t1	evm_27.model.AmTr_v1.0_scaffold00021.213	evm_27.model.AmTr_v1.0_scaffold00061.239
OG0001360:	AT2G46530.3	AT3G61830.1	AT4G23980.1	CRO_T125596	Cac_g004397.t1	Cac_g008258.t1	Cac_g009916.t8	Cac_g029617.t1	evm_27.model.AmTr_v1.0_scaffold00021.210
OG0001361:	AT4G18490.1	CRO_T101042	CRO_T101043	CRO_T101044	CRO_T101058	Cac_g024209.t1	Cac_g025301.t1	Cac_g025303.t1	evm_27.model.AmTr_v1.0_scaffold00021.109
OG0001362:	AT1G18790.1	AT1G74480.1	AT5G53040.1	CRO_T101471	CRO_T131245	Cac_g027806.t1	Cac_g032991.t1	evm_27.model.AmTr_v1.0_scaffold00021.200	evm_27.model.AmTr_v1.0_scaffold00057.67
OG0001363:	AT2G46500.1	AT5G24240.1	CRO_T101489	CRO_T125607	CRO_T130143	Cac_g009926.t1	Cac_g029628.t1	Cac_g032981.t1	evm_27.model.AmTr_v1.0_scaffold00021.250
OG0001364:	AT1G72110.1	AT2G38995.1	AT3G49190.1	AT3G49200.1	AT3G49210.1	AT5G53390.1	CRO_T123729	Cac_g009931.t1	evm_27.model.AmTr_v1.0_scaffold00021.259
OG0001365:	AT2G42380.2	AT3G58120.1	CRO_T133481	CRO_T136306	Cac_g012595.t1	Cac_g012596.t1	Cac_g019208.t1	Cac_g029498.t1	evm_27.model.AmTr_v1.0_scaffold00021.122
OG0001366:	AT1G53310.1	AT2G42600.2	AT3G14940.1	CRO_T103993	CRO_T133421	Cac_g012622.t1	Cac_g019240.t1	Cac_g032112.t1	evm_27.model.AmTr_v1.0_scaffold00021.28
OG0001367:	AT2G18870.1	AT2G18880.1	AT4G30200.2	CRO_T103160	CRO_T129831	Cac_g006147.t1	Cac_g008482.t1	Cac_g024991.t1	evm_27.model.AmTr_v1.0_scaffold00019.293
OG0001368:	AT2G24610.1	AT4G30360.1	AT5G14870.1	CRO_T115848	CRO_T137901	Cac_g008336.t1	Cac_g008530.t1	Cac_g022706.t1	evm_27.model.AmTr_v1.0_scaffold00019.141
OG0001369:	AT4G25800.1	AT5G57580.1	CRO_T113312	CRO_T136423	Cac_g008501.t1	Cac_g024966.t1	Cac_g026257.t1	Cac_g030781.t1	evm_27.model.AmTr_v1.0_scaffold00019.246
OG0001370:	AT3G21180.1	AT4G29900.1	AT5G57110.1	CRO_T107361	CRO_T124191	Cac_g008422.t1	Cac_g014072.t1	Cac_g027959.t1	evm_27.model.AmTr_v1.0_scaffold00019.419
OG0001371:	AT3G49960.1	AT4G37520.1	AT4G37530.1	AT5G67400.1	CRO_T118893	Cac_g002709.t1	Cac_g005609.t1	evm_27.model.AmTr_v1.0_scaffold00019.335	evm_27.model.AmTr_v1.0_scaffold00144.10
OG0001372:	AT1G08360.1	AT2G27530.1	AT5G22440.1	CRO_T113934	CRO_T114921	Cac_g024089.t1	Cac_g027023.t1	evm_27.model.AmTr_v1.0_scaffold00019.164	evm_27.model.AmTr_v1.0_scaffold00053.110
OG0001373:	AT2G04390.1	AT2G05220.1	AT3G10610.1	AT5G04800.1	CRO_T129595	Cac_g019914.t1	Cac_g030997.t1	evm_27.model.AmTr_v1.0_scaffold00018.32	evm_27.model.AmTr_v1.0_scaffold00030.216
OG0001374:	Cac_g012176.t1	Cac_g028723.t1	Cac_g032711.t1	evm_27.model.AmTr_v1.0_scaffold00018.44	evm_27.model.AmTr_v1.0_scaffold00032.210	evm_27.model.AmTr_v1.0_scaffold00032.214	evm_27.model.AmTr_v1.0_scaffold00032.219	evm_27.model.AmTr_v1.0_scaffold00084.12	evm_27.model.AmTr_v1.0_scaffold04502.1
OG0001375:	AT2G47110.1	AT3G62250.1	Cac_g012431.t1	Cac_g013289.t1	Cac_g017705.t1	Cac_g025830.t1	Cac_g032186.t1	evm_27.model.AmTr_v1.0_scaffold00017.35	evm_27.model.AmTr_v1.0_scaffold00095.113
OG0001376:	AT1G76750.1	AT2G21740.1	AT2G21750.1	AT4G39340.1	CRO_T106070	CRO_T120155	Cac_g020879.t1	Cac_g020880.t1	evm_27.model.AmTr_v1.0_scaffold00017.212
OG0001377:	AT2G46210.1	AT3G61580.1	CRO_T108444	CRO_T118266	Cac_g000610.t1	Cac_g004458.t1	Cac_g007450.t1	Cac_g009983.t1	evm_27.model.AmTr_v1.0_scaffold00017.99
OG0001378:	AT1G35560.1	AT1G58100.1	AT1G72010.1	CRO_T105570	Cac_g007778.t1	Cac_g009477.t2	Cac_g027486.t1	Cac_g033645.t1	evm_27.model.AmTr_v1.0_scaffold00017.13
OG0001379:	CRO_T110894	Cac_g014727.t1	evm_27.model.AmTr_v1.0_scaffold00017.138	evm_27.model.AmTr_v1.0_scaffold00017.140	evm_27.model.AmTr_v1.0_scaffold00017.141	evm_27.model.AmTr_v1.0_scaffold00017.142	evm_27.model.AmTr_v1.0_scaffold00017.146	evm_27.model.AmTr_v1.0_scaffold00017.156	evm_27.model.AmTr_v1.0_scaffold00017.163
OG0001380:	AT4G27270.1	AT5G58800.1	CRO_T113571	CRO_T127698	Cac_g027123.t1	Cac_g027407.t1	Cac_g033263.t1	evm_27.model.AmTr_v1.0_scaffold00016.379	evm_27.model.AmTr_v1.0_scaffold00043.77
OG0001381:	AT5G39450.1	AT5G39460.1	AT5G39480.1	AT5G39490.1	CRO_T133508	Cac_g009649.t1	Cac_g014028.t1	evm_27.model.AmTr_v1.0_scaffold00016.338	evm_27.model.AmTr_v1.0_scaffold00186.15
OG0001382:	AT3G53890.1	AT5G27700.1	CRO_T118696	CRO_T129695	Cac_g013671.t1	Cac_g027340.t1	Cac_g031453.t1	evm_27.model.AmTr_v1.0_scaffold00016.341	evm_27.model.AmTr_v1.0_scaffold00045.259
OG0001383:	AT5G50760.1	CRO_T107261	CRO_T126661	CRO_T139117	Cac_g007156.t1	Cac_g007157.t1	Cac_g017372.t1	Cac_g029547.t1	evm_27.model.AmTr_v1.0_scaffold00016.185
OG0001384:	AT2G32910.1	AT5G61910.1	CRO_T110258	CRO_T117427	Cac_g015505.t1	Cac_g017405.t1	Cac_g022883.t1	evm_27.model.AmTr_v1.0_scaffold00016.55	evm_27.model.AmTr_v1.0_scaffold00057.116
OG0001385:	AT1G09090.2	AT5G47910.1	AT5G51060.1	CRO_T107555	CRO_T110282	Cac_g007097.t1	Cac_g017425.t3	Cac_g031450.t1	evm_27.model.AmTr_v1.0_scaffold00016.300
OG0001386:	AT2G33550.1	CRO_T110254	CRO_T124097	Cac_g017402.t1	Cac_g017834.t1	Cac_g021255.t1	evm_27.model.AmTr_v1.0_scaffold00016.65	evm_27.model.AmTr_v1.0_scaffold00023.182	evm_27.model.AmTr_v1.0_scaffold00025.50
OG0001387:	AT3G02000.1	AT5G14070.1	CRO_T126664	CRO_T134150	CRO_T138970	Cac_g019760.t1	Cac_g024263.t1	evm_27.model.AmTr_v1.0_scaffold00016.174	evm_27.model.AmTr_v1.0_scaffold00092.66
OG0001388:	AT1G57800.1	AT1G57820.1	AT1G66040.1	AT1G66050.1	AT5G39550.1	CRO_T124103	Cac_g007116.t1	Cac_g017408.t1	evm_27.model.AmTr_v1.0_scaffold00016.48
OG0001389:	AT1G67270.1	AT1G67780.1	AT5G38690.1	CRO_T102969	CRO_T121399	CRO_T141036	Cac_g005239.t1	Cac_g016332.t1	evm_27.model.AmTr_v1.0_scaffold00015.26
OG0001390:	AT1G53023.1	AT1G53025.1	AT3G15355.1	CRO_T135229	Cac_g022362.t1	Cac_g023320.t1	evm_27.model.AmTr_v1.0_scaffold00015.119	evm_27.model.AmTr_v1.0_scaffold00068.144	evm_27.model.AmTr_v1.0_scaffold00068.145
OG0001391:	AT1G11925.1	CRO_T124426	CRO_T124427	Cac_g024740.t1	Cac_g024742.t1	Cac_g024743.t1	Cac_g024744.t1	Cac_g029851.t1	evm_27.model.AmTr_v1.0_scaffold00014.64
OG0001392:	AT2G35795.1	AT3G09700.1	AT5G03030.1	CRO_T125245	CRO_T132466	CRO_T136520	Cac_g012043.t1	Cac_g019294.t1	evm_27.model.AmTr_v1.0_scaffold00014.124
OG0001393:	AT1G02890.1	AT4G02480.1	CRO_T119116	CRO_T119117	CRO_T119118	Cac_g007195.t1	Cac_g013175.t1	Cac_g027333.t1	evm_27.model.AmTr_v1.0_scaffold00013.182
OG0001394:	CRO_T105186	CRO_T105190	CRO_T137385	Cac_g008994.t1	evm_27.model.AmTr_v1.0_scaffold00022.84	evm_27.model.AmTr_v1.0_scaffold00022.85	evm_27.model.AmTr_v1.0_scaffold00022.88	evm_27.model.AmTr_v1.0_scaffold00022.92	evm_27.model.AmTr_v1.0_scaffold00102.19
OG0001395:	AT1G50590.1	AT2G43120.1	CRO_T109681	CRO_T138471	Cac_g001123.t1	Cac_g003015.t1	Cac_g006438.t2	Cac_g022319.t1	evm_27.model.AmTr_v1.0_scaffold00020.71
OG0001396:	AT1G13320.1	AT1G25490.1	AT3G25800.1	CRO_T102958	CRO_T109922	Cac_g013546.t1	Cac_g018918.t1	evm_27.model.AmTr_v1.0_scaffold00019.329	evm_27.model.AmTr_v1.0_scaffold00048.40
OG0001397:	AT3G02560.1	AT5G16130.1	CRO_T102926	CRO_T121427	Cac_g003504.t1	Cac_g005218.t1	Cac_g033156.t1	evm_27.model.AmTr_v1.0_scaffold00017.290	evm_27.model.AmTr_v1.0_scaffold00056.107
OG0001398:	AT4G12840.1	AT4G18530.1	CRO_T108125	CRO_T117293	CRO_T135446	Cac_g009516.t2	Cac_g018752.t1	Cac_g027578.t6	evm_27.model.AmTr_v1.0_scaffold00013.204
OG0001399:	AT1G27320.1	AT5G35750.1	CRO_T124188	CRO_T139866	Cac_g012333.t2	Cac_g017258.t4	Cac_g020494.t3	evm_27.model.AmTr_v1.0_scaffold00013.34	evm_27.model.AmTr_v1.0_scaffold00028.85
OG0001400:	AT2G23410.1	AT5G58770.1	AT5G58780.1	AT5G58782.1	AT5G58784.1	CRO_T140639	Cac_g002110.t1	Cac_g009840.t1	evm_27.model.AmTr_v1.0_scaffold00029.417
OG0001401:	AT5G05830.1	CRO_T100951	CRO_T131719	CRO_T140719	Cac_g002163.t1	Cac_g008748.t1	Cac_g015022.t1	Cac_g018422.t1	evm_27.model.AmTr_v1.0_scaffold00029.244
OG0001402:	AT1G06225.1	AT1G73165.1	AT2G31081.1	Cac_g024205.t1	Cac_g024206.t1	Cac_g024207.t1	Cac_g024208.t1	Cac_g025299.t1	evm_27.model.AmTr_v1.0_scaffold00021.96
OG0001403:	AT2G47700.1	AT3G05545.1	CRO_T107510	Cac_g013184.t1	Cac_g013680.t1	Cac_g031463.t1	Cac_g033707.t2	evm_27.model.AmTr_v1.0_scaffold00016.348	evm_27.model.AmTr_v1.0_scaffold00045.320
OG0001404:	AT1G69040.2	AT3G01990.1	CRO_T114340	CRO_T134143	Cac_g010681.t2	Cac_g023772.t1	Cac_g024270.t1	evm_27.model.AmTr_v1.0_scaffold00016.208	evm_27.model.AmTr_v1.0_scaffold00047.64
OG0001405:	AT2G28760.2	AT3G46440.1	AT5G59290.2	CRO_T105617	CRO_T116881	Cac_g002272.t1	Cac_g021088.t1	Cac_g021433.t2	evm_27.model.AmTr_v1.0_scaffold00012.61
OG0001406:	AT5G13660.2	AT5G59830.1	CRO_T105644	Cac_g002295.t1	Cac_g015140.t2	Cac_g021100.t3	Cac_g021418.t1	Cac_g027661.t2	evm_27.model.AmTr_v1.0_scaffold00012.54
OG0001407:	AT2G21270.3	AT2G29070.2	AT4G38930.2	CRO_T123561	CRO_T133162	Cac_g014552.t2	Cac_g019781.t2	Cac_g027870.t9	evm_27.model.AmTr_v1.0_scaffold00012.218
OG0001408:	AT2G39700.1	CRO_T131617	CRO_T133172	Cac_g002230.t1	Cac_g015095.t1	Cac_g027880.t1	Cac_g029435.t1	Cac_g032463.t1	evm_27.model.AmTr_v1.0_scaffold00012.186
OG0001409:	AT5G57625.1	CRO_T100183	Cac_g015169.t1	evm_27.model.AmTr_v1.0_scaffold00012.348	evm_27.model.AmTr_v1.0_scaffold00012.349	evm_27.model.AmTr_v1.0_scaffold00012.350	evm_27.model.AmTr_v1.0_scaffold00012.351	evm_27.model.AmTr_v1.0_scaffold00021.260	evm_27.model.AmTr_v1.0_scaffold00022.313
OG0001410:	AT4G01840.1	AT4G18160.1	AT5G46370.1	CRO_T114318	Cac_g023013.t1	Cac_g025629.t1	Cac_g028874.t1	evm_27.model.AmTr_v1.0_scaffold00011.20	evm_27.model.AmTr_v1.0_scaffold00045.96
OG0001411:	AT2G18300.3	AT4G34530.1	AT4G36540.1	CRO_T110740	CRO_T121323	Cac_g003892.t1	Cac_g014613.t1	Cac_g021299.t1	evm_27.model.AmTr_v1.0_scaffold00011.138
OG0001412:	AT1G18800.1	AT1G74560.3	CRO_T131211	CRO_T137802	Cac_g015716.t1	Cac_g022615.t1	Cac_g027822.t1	evm_27.model.AmTr_v1.0_scaffold00010.419	evm_27.model.AmTr_v1.0_scaffold00101.66
OG0001413:	AT1G26850.1	AT4G18030.1	CRO_T119409	CRO_T128679	CRO_T131213	Cac_g000769.t1	Cac_g027819.t2	Cac_g032833.t1	evm_27.model.AmTr_v1.0_scaffold00010.426
OG0001414:	AT3G01140.1	AT5G15310.1	CRO_T128731	CRO_T128734	CRO_T137778	Cac_g019639.t1	Cac_g022585.t1	Cac_g023687.t1	evm_27.model.AmTr_v1.0_scaffold00010.533
OG0001415:	AT3G01150.1	AT5G53180.1	CRO_T101546	CRO_T137785	Cac_g011039.t1	Cac_g019632.t1	Cac_g022592.t1	evm_27.model.AmTr_v1.0_scaffold00010.510	evm_27.model.AmTr_v1.0_scaffold00107.42
OG0001416:	AT1G14180.1	AT1G69520.1	AT1G69523.1	AT1G69526.2	CRO_T128721	Cac_g010781.t1	Cac_g023679.t2	evm_27.model.AmTr_v1.0_scaffold00010.508	evm_27.model.AmTr_v1.0_scaffold00010.511
OG0001417:	AT1G22230.1	AT1G78110.1	CRO_T106849	Cac_g004302.t1	Cac_g028107.t1	evm_27.model.AmTr_v1.0_scaffold00010.151	evm_27.model.AmTr_v1.0_scaffold00174.3	evm_27.model.AmTr_v1.0_scaffold00181.1	evm_27.model.AmTr_v1.0_scaffold00181.2
OG0001418:	AT3G47600.1	AT5G62470.2	CRO_T131234	CRO_T137796	Cac_g015708.t1	Cac_g019619.t1	Cac_g022609.t1	Cac_g027812.t1	evm_27.model.AmTr_v1.0_scaffold00010.457
OG0001419:	AT1G14770.1	AT1G68030.1	CRO_T116272	CRO_T125920	Cac_g013898.t1	Cac_g029767.t1	evm_27.model.AmTr_v1.0_scaffold00010.512	evm_27.model.AmTr_v1.0_scaffold00054.64	evm_27.model.AmTr_v1.0_scaffold00069.140
OG0001420:	AT1G48480.1	AT3G17840.1	CRO_T110240	CRO_T113217	Cac_g003317.t1	Cac_g003587.t1	Cac_g011446.t1	Cac_g016922.t1	evm_27.model.AmTr_v1.0_scaffold00010.122
OG0001421:	AT5G10030.1	AT5G65210.2	CRO_T106818	CRO_T113637	Cac_g002435.t1	Cac_g004266.t1	Cac_g005390.t1	Cac_g009144.t1	evm_27.model.AmTr_v1.0_scaffold00010.267
OG0001422:	AT3G29000.1	AT5G39670.1	CRO_T137787	Cac_g010787.t1	Cac_g019628.t1	Cac_g022601.t1	Cac_g023673.t1	Cac_g032854.t1	evm_27.model.AmTr_v1.0_scaffold00010.500
OG0001423:	AT1G78210.1	AT4G39955.1	AT5G09430.1	CRO_T106911	Cac_g002498.t1	Cac_g005449.t1	Cac_g007905.t1	Cac_g028085.t1	evm_27.model.AmTr_v1.0_scaffold00010.525
OG0001424:	AT1G14330.1	AT1G74510.2	AT2G02870.1	CRO_T128664	Cac_g010819.t1	Cac_g015731.t1	Cac_g027830.t1	Cac_g032820.t1	evm_27.model.AmTr_v1.0_scaffold00010.383
OG0001425:	AT3G18830.1	CRO_T110779	CRO_T116450	Cac_g014644.t2	Cac_g021394.t1	evm_27.model.AmTr_v1.0_scaffold00010.316	evm_27.model.AmTr_v1.0_scaffold00010.317	evm_27.model.AmTr_v1.0_scaffold00059.96	evm_27.model.AmTr_v1.0_scaffold00059.97
OG0001426:	AT1G67623.1	AT1G74875.1	CRO_T131755	Cac_g012371.t1	Cac_g018206.t1	evm_27.model.AmTr_v1.0_scaffold00010.182	evm_27.model.AmTr_v1.0_scaffold00072.44	evm_27.model.AmTr_v1.0_scaffold00072.45	evm_27.model.AmTr_v1.0_scaffold00072.46
OG0001427:	AT5G10100.1	AT5G65140.1	CRO_T106840	CRO_T116095	Cac_g002465.t1	Cac_g004298.t1	Cac_g005414.t1	Cac_g028112.t1	evm_27.model.AmTr_v1.0_scaffold00010.161
OG0001428:	AT1G74458.1	AT3G47510.1	CRO_T109271	Cac_g013789.t1	Cac_g015698.t1	Cac_g020038.t1	Cac_g027803.t1	Cac_g032852.t1	evm_27.model.AmTr_v1.0_scaffold00010.495
OG0001429:	AT2G29650.1	AT4G00370.1	CRO_T112662	CRO_T113579	Cac_g002124.t1	Cac_g004496.t1	Cac_g010029.t1	evm_27.model.AmTr_v1.0_scaffold00009.177	evm_27.model.AmTr_v1.0_scaffold00029.352
OG0001430:	AT3G23200.1	AT3G53850.1	CRO_T100874	CRO_T127181	CRO_T131681	Cac_g018392.t1	Cac_g029469.t1	evm_27.model.AmTr_v1.0_scaffold00009.98	evm_27.model.AmTr_v1.0_scaffold00012.336
OG0001431:	AT3G04580.1	AT3G23150.1	CRO_T114543	CRO_T139352	Cac_g015986.t1	Cac_g033132.t2	Cac_g033322.t1	Cac_g033760.t2	evm_27.model.AmTr_v1.0_scaffold00009.122
OG0001432:	AT5G06070.1	CRO_T100809	CRO_T131663	Cac_g015061.t1	Cac_g021472.t1	Cac_g029463.t1	Cac_g033893.t1	evm_27.model.AmTr_v1.0_scaffold00009.125	evm_27.model.AmTr_v1.0_scaffold00012.309
OG0001433:	AT1G63300.1	AT5G41140.1	AT5G52280.1	CRO_T132101	CRO_T135115	Cac_g011138.t2	Cac_g011254.t1	Cac_g023397.t1	evm_27.model.AmTr_v1.0_scaffold00009.292
OG0001434:	AT1G17460.2	AT1G72650.2	AT2G37025.1	CRO_T111362	Cac_g022086.t2	Cac_g022803.t1	Cac_g028896.t1	evm_27.model.AmTr_v1.0_scaffold00009.48	evm_27.model.AmTr_v1.0_scaffold00024.203
OG0001435:	AT2G16600.1	AT3G56070.1	CRO_T122569	Cac_g005728.t1	Cac_g019816.t1	Cac_g019817.t1	Cac_g033395.t1	evm_27.model.AmTr_v1.0_scaffold00009.109	evm_27.model.AmTr_v1.0_scaffold00041.179
OG0001436:	AT1G22480.1	AT1G72230.1	AT2G44790.1	AT3G60270.1	CRO_T110382	Cac_g004349.t1	Cac_g004698.t1	Cac_g028059.t1	evm_27.model.AmTr_v1.0_scaffold00008.93
OG0001437:	AT2G27040.1	AT2G32940.1	AT5G21150.1	CRO_T101987	CRO_T118820	CRO_T139891	Cac_g005134.t2	Cac_g012825.t1	evm_27.model.AmTr_v1.0_scaffold00008.121
OG0001438:	AT1G10890.1	AT5G13340.1	CRO_T120812	CRO_T128877	Cac_g007818.t1	Cac_g009441.t1	Cac_g009656.t1	Cac_g020783.t3	evm_27.model.AmTr_v1.0_scaffold00008.225
OG0001439:	AT1G37140.1	AT1G67770.1	AT5G07930.3	CRO_T122483	CRO_T127528	Cac_g019773.t2	Cac_g031041.t1	Cac_g032413.t1	evm_27.model.AmTr_v1.0_scaffold00008.53
OG0001440:	AT1G19010.1	AT1G74860.1	CRO_T102347	CRO_T137860	Cac_g015778.t1	Cac_g016269.t1	Cac_g022665.t1	evm_27.model.AmTr_v1.0_scaffold00008.15	evm_27.model.AmTr_v1.0_scaffold00028.109
OG0001441:	AT1G07160.1	AT2G30020.1	CRO_T120004	CRO_T138705	Cac_g018489.t1	Cac_g027161.t1	evm_27.model.AmTr_v1.0_scaffold00007.121	evm_27.model.AmTr_v1.0_scaffold00065.64	evm_27.model.AmTr_v1.0_scaffold00078.152
OG0001442:	AT2G38370.1	AT2G40480.1	AT3G56270.1	CRO_T126453	CRO_T138771	Cac_g009717.t1	Cac_g018551.t1	Cac_g021489.t1	evm_27.model.AmTr_v1.0_scaffold00007.223
OG0001443:	AT2G31070.1	CRO_T101037	CRO_T104052	Cac_g014752.t1	Cac_g024214.t1	evm_27.model.AmTr_v1.0_scaffold00007.18	evm_27.model.AmTr_v1.0_scaffold00029.440	evm_27.model.AmTr_v1.0_scaffold00119.112	evm_27.model.AmTr_v1.0_scaffold00133.18
OG0001444:	AT3G51730.1	AT5G01800.1	CRO_T126448	CRO_T126451	CRO_T126452	Cac_g009716.t1	Cac_g033023.t1	evm_27.model.AmTr_v1.0_scaffold00007.222	evm_27.model.AmTr_v1.0_scaffold00062.207
OG0001445:	AT1G19210.1	AT1G74930.1	CRO_T107122	CRO_T107123	Cac_g001351.t1	Cac_g003242.t1	Cac_g003243.t1	evm_27.model.AmTr_v1.0_scaffold00007.391	evm_27.model.AmTr_v1.0_scaffold00007.392
OG0001446:	AT1G19200.1	AT1G74940.1	AT5G20700.1	CRO_T107116	CRO_T133928	Cac_g001353.t1	Cac_g008380.t1	evm_27.model.AmTr_v1.0_scaffold00007.402	evm_27.model.AmTr_v1.0_scaffold00025.264
OG0001447:	AT3G11180.2	AT5G05600.1	CRO_T131792	CRO_T137503	Cac_g008833.t1	Cac_g009820.t1	Cac_g018478.t1	Cac_g021614.t1	evm_27.model.AmTr_v1.0_scaffold00007.64
OG0001448:	AT1G17370.1	AT3G14100.1	CRO_T107114	Cac_g001354.t2	Cac_g003245.t1	Cac_g022168.t1	Cac_g027207.t1	evm_27.model.AmTr_v1.0_scaffold00007.403	evm_27.model.AmTr_v1.0_scaffold00025.262
OG0001449:	AT2G29980.1	AT3G11170.1	AT5G05580.1	CRO_T119997	CRO_T131795	Cac_g018483.t1	Cac_g027151.t2	evm_27.model.AmTr_v1.0_scaffold00007.73	evm_27.model.AmTr_v1.0_scaffold00021.93
OG0001450:	AT1G75500.1	AT3G18200.1	CRO_T102889	CRO_T127847	Cac_g005784.t1	Cac_g018855.t1	Cac_g021823.t1	evm_27.model.AmTr_v1.0_scaffold00006.115	evm_27.model.AmTr_v1.0_scaffold00120.47
OG0001451:	Cac_g016058.t1	evm_27.model.AmTr_v1.0_scaffold00006.183	evm_27.model.AmTr_v1.0_scaffold00010.231	evm_27.model.AmTr_v1.0_scaffold00061.161	evm_27.model.AmTr_v1.0_scaffold00090.32	evm_27.model.AmTr_v1.0_scaffold00119.3	evm_27.model.AmTr_v1.0_scaffold00148.18	evm_27.model.AmTr_v1.0_scaffold00197.2	evm_27.model.AmTr_v1.0_scaffold04315.1
OG0001452:	AT1G77150.1	CRO_T121667	CRO_T125343	Cac_g003436.t1	Cac_g003882.t1	Cac_g013345.t1	evm_27.model.AmTr_v1.0_scaffold00006.194	evm_27.model.AmTr_v1.0_scaffold00014.18	evm_27.model.AmTr_v1.0_scaffold00095.79
OG0001453:	AT2G34690.1	AT4G39670.1	CRO_T102935	CRO_T130927	Cac_g013538.t1	Cac_g015620.t1	evm_27.model.AmTr_v1.0_scaffold00005.163	evm_27.model.AmTr_v1.0_scaffold00127.25	evm_27.model.AmTr_v1.0_scaffold00155.61
OG0001454:	AT4G13420.1	CRO_T119098	CRO_T134896	Cac_g013157.t1	Cac_g013158.t1	Cac_g017807.t1	evm_27.model.AmTr_v1.0_scaffold00005.10	evm_27.model.AmTr_v1.0_scaffold00016.256	evm_27.model.AmTr_v1.0_scaffold00057.231
OG0001455:	AT1G14420.1	AT2G02720.1	AT3G01270.1	AT5G15110.1	CRO_T131132	Cac_g015745.t3	Cac_g022637.t2	evm_27.model.AmTr_v1.0_scaffold00004.108	evm_27.model.AmTr_v1.0_scaffold00078.77
OG0001456:	AT3G22460.1	AT4G14880.1	CRO_T132845	CRO_T134556	CRO_T139666	Cac_g016773.t1	Cac_g016775.t1	Cac_g025938.t1	evm_27.model.AmTr_v1.0_scaffold00004.37
OG0001457:	AT2G27180.1	AT3G11690.1	AT5G06380.1	CRO_T115385	CRO_T117803	Cac_g013724.t1	Cac_g019962.t1	evm_27.model.AmTr_v1.0_scaffold00004.167	evm_27.model.AmTr_v1.0_scaffold00029.43
OG0001458:	AT2G20440.1	AT4G27100.1	AT4G28550.1	AT5G54780.1	CRO_T124674	Cac_g001773.t1	Cac_g032276.t1	evm_27.model.AmTr_v1.0_scaffold00004.213	evm_27.model.AmTr_v1.0_scaffold00067.77
OG0001459:	AT3G22490.1	AT3G22500.1	AT5G27980.1	CRO_T116035	CRO_T132883	CRO_T139659	Cac_g010481.t1	Cac_g025719.t1	evm_27.model.AmTr_v1.0_scaffold00004.22
OG0001460:	AT2G33640.1	AT3G22180.1	AT4G15080.1	CRO_T110683	CRO_T113607	Cac_g019080.t1	Cac_g022039.t1	evm_27.model.AmTr_v1.0_scaffold00004.256	evm_27.model.AmTr_v1.0_scaffold00044.105
OG0001461:	AT3G62800.1	CRO_T115405	CRO_T129664	Cac_g005039.t1	Cac_g013764.t2	Cac_g020001.t2	Cac_g024112.t1	Cac_g028805.t1	evm_27.model.AmTr_v1.0_scaffold00004.100
OG0001462:	AT3G22530.1	AT4G14830.1	CRO_T116037	CRO_T139653	Cac_g010484.t1	Cac_g013041.t2	Cac_g015416.t1	Cac_g025944.t1	evm_27.model.AmTr_v1.0_scaffold00004.11
OG0001463:	AT2G35860.1	AT3G11700.1	AT3G52370.1	AT5G06390.1	CRO_T117801	Cac_g005013.t1	Cac_g013721.t2	Cac_g019959.t3	evm_27.model.AmTr_v1.0_scaffold00004.170
OG0001464:	AT1G67890.1	AT3G06620.1	AT3G06630.1	AT3G06640.1	AT5G49470.2	CRO_T134297	Cac_g006391.t2	Cac_g022368.t1	evm_27.model.AmTr_v1.0_scaffold00003.47
OG0001465:	AT1G16380.1	AT1G79400.1	CRO_T121178	Cac_g003740.t2	evm_27.model.AmTr_v1.0_scaffold00003.61	evm_27.model.AmTr_v1.0_scaffold00057.192	evm_27.model.AmTr_v1.0_scaffold00068.58	evm_27.model.AmTr_v1.0_scaffold00075.64	evm_27.model.AmTr_v1.0_scaffold00171.38
OG0001466:	AT1G18580.1	AT2G20810.1	CRO_T103080	CRO_T110562	Cac_g018943.t1	Cac_g026200.t1	Cac_g033475.t1	evm_27.model.AmTr_v1.0_scaffold00003.402	evm_27.model.AmTr_v1.0_scaffold00047.75
OG0001467:	AT2G33210.1	AT3G13860.1	AT3G23990.1	CRO_T119650	CRO_T137998	Cac_g022118.t1	Cac_g029032.t1	evm_27.model.AmTr_v1.0_scaffold00003.261	evm_27.model.AmTr_v1.0_scaffold00147.48
OG0001468:	AT1G26810.1	AT3G06440.1	CRO_T128705	CRO_T134250	Cac_g004560.t1	Cac_g022600.t1	Cac_g032849.t1	evm_27.model.AmTr_v1.0_scaffold00003.178	evm_27.model.AmTr_v1.0_scaffold00010.476
OG0001469:	AT3G02700.1	AT5G06370.1	CRO_T117769	CRO_T124557	Cac_g003653.t1	Cac_g011517.t1	Cac_g019938.t1	evm_27.model.AmTr_v1.0_scaffold00003.144	evm_27.model.AmTr_v1.0_scaffold00030.114
OG0001470:	AT4G21450.3	AT5G54110.1	CRO_T110543	Cac_g000956.t1	Cac_g014934.t1	Cac_g026240.t1	Cac_g027371.t1	Cac_g030795.t1	evm_27.model.AmTr_v1.0_scaffold00003.445
OG0001471:	AT1G29890.2	AT2G34410.1	AT3G06550.2	AT5G46340.1	CRO_T114322	CRO_T134273	Cac_g023015.t2	evm_27.model.AmTr_v1.0_scaffold00003.242	evm_27.model.AmTr_v1.0_scaffold00086.55
OG0001472:	AT1G09250.1	AT3G17100.1	CRO_T133683	CRO_T134286	Cac_g006401.t1	Cac_g018641.t1	Cac_g022354.t1	Cac_g026861.t1	evm_27.model.AmTr_v1.0_scaffold00003.223
OG0001473:	AT2G18790.1	AT4G16250.1	AT4G18130.1	CRO_T114291	CRO_T134298	Cac_g022369.t2	Cac_g022998.t1	Cac_g025642.t1	evm_27.model.AmTr_v1.0_scaffold00003.45
OG0001474:	AT1G11390.1	AT1G61640.1	CRO_T113347	CRO_T138693	Cac_g000959.t1	Cac_g026237.t1	Cac_g030802.t1	evm_27.model.AmTr_v1.0_scaffold00003.465	evm_27.model.AmTr_v1.0_scaffold00061.246
OG0001475:	AT1G54510.1	AT3G04810.1	AT3G63280.1	AT5G28290.1	CRO_T116060	CRO_T132648	Cac_g013019.t1	Cac_g025743.t2	evm_27.model.AmTr_v1.0_scaffold00002.624
OG0001476:	AT3G03910.1	AT5G07440.1	AT5G18170.1	CRO_T115634	CRO_T138856	Cac_g004799.t1	Cac_g025788.t1	evm_27.model.AmTr_v1.0_scaffold00002.157	evm_27.model.AmTr_v1.0_scaffold00004.40
OG0001477:	AT1G05450.2	AT2G48140.1	AT3G22620.1	CRO_T116049	CRO_T139620	CRO_T139621	Cac_g013034.t1	Cac_g025954.t1	evm_27.model.AmTr_v1.0_scaffold00002.663
OG0001478:	AT1G04240.1	AT5G43700.1	CRO_T117006	CRO_T139447	Cac_g010550.t1	Cac_g012985.t1	Cac_g015372.t1	Cac_g015943.t1	evm_27.model.AmTr_v1.0_scaffold00002.514
OG0001479:	AT1G43170.1	AT1G61580.1	CRO_T120144	CRO_T128909	Cac_g007759.t1	Cac_g009101.t2	evm_27.model.AmTr_v1.0_scaffold00002.554	evm_27.model.AmTr_v1.0_scaffold00060.112	evm_27.model.AmTr_v1.0_scaffold00135.49
OG0001480:	AT2G30590.1	AT3G04670.1	AT5G28650.1	CRO_T117024	Cac_g001704.t1	Cac_g015361.t1	Cac_g016443.t1	Cac_g023581.t1	evm_27.model.AmTr_v1.0_scaffold00002.490
OG0001481:	AT5G59350.1	CRO_T105600	CRO_T116870	Cac_g002265.t1	Cac_g021080.t1	Cac_g021438.t1	Cac_g027635.t1	evm_27.model.AmTr_v1.0_scaffold00007.355	evm_27.model.AmTr_v1.0_scaffold00012.82
OG0001482:	AT1G34540.1	AT3G56630.1	CRO_T117036	CRO_T117838	CRO_T125041	Cac_g001712.t1	Cac_g028669.t1	Cac_g033347.t1	evm_27.model.AmTr_v1.0_scaffold00002.483
[truncated: 53,636 more rows]
[truncated: 516 more columns]
