# Supplementary material for: De novo genome assembly of Camptotheca acuminata, a natural source of the anti-cancer compound camptothecin
Source: Gigascience. 2017 Jul 24;6(9):1–7. doi: 10.1093/gigascience/gix065 (PMC5737489; doi:10.1093/gigascience/gix065)
Supplement: Additional file — Table S3: P450 paralogous genes in Camptotheca acuminata, available as a separate XLS file. [file supplemental_table_3_dz.xlsx]

## Sheet: OrthologousGroups_Camptotheca
Table S3. P450 paralogous genes in Camptotheca acuminata.
OG0000017:	Cac_g004916.t1	Cac_g004918.t1	Cac_g004919.t1	Cac_g004921.t1	Cac_g004924.t1	Cac_g004925.t1	Cac_g005761.t1	Cac_g005762.t1	Cac_g012391.t1	Cac_g012484.t1	Cac_g015557.t1	Cac_g015559.t1	Cac_g015564.t1	Cac_g015566.t1	Cac_g015567.t1	Cac_g015923.t1	Cac_g015925.t1	Cac_g024044.t1	Cac_g026785.t1	Cac_g031845.t1
OG0000044:	Cac_g001389.t1	Cac_g005856.t1	Cac_g012663.t1	Cac_g012664.t1	Cac_g012666.t1	Cac_g013987.t1	Cac_g017136.t1	Cac_g017137.t1	Cac_g023088.t1	Cac_g024818.t1	Cac_g027577.t1	Cac_g027680.t1	Cac_g027981.t1	Cac_g027984.t1	Cac_g027986.t1	Cac_g031949.t1	Cac_g031951.t1	Cac_g031953.t1	Cac_g031955.t1	Cac_g031956.t1
OG0000149:	Cac_g000754.t1	Cac_g000755.t1	Cac_g019399.t1	Cac_g019400.t1	Cac_g019402.t1	Cac_g019403.t1	Cac_g019405.t1
OG0000224:	Cac_g004584.t1	Cac_g004585.t1	Cac_g007509.t1	Cac_g011323.t1	Cac_g017987.t1	Cac_g027852.t1	Cac_g028556.t1
OG0000319:	Cac_g016344.t1	Cac_g016347.t1	Cac_g018919.t1	Cac_g018921.t1	Cac_g018923.t1	Cac_g033218.t1	Cac_g033219.t1
OG0000322:	Cac_g023762.t1	Cac_g023763.t1	Cac_g023764.t2	Cac_g023767.t1	Cac_g023768.t1	Cac_g023769.t1
OG0000375:	Cac_g001981.t1	Cac_g001982.t1	Cac_g004814.t1	Cac_g018134.t1	Cac_g025431.t1	Cac_g025432.t1
OG0000393:	Cac_g002288.t1	Cac_g013861.t1	Cac_g013863.t1	Cac_g013864.t1	Cac_g029739.t1	Cac_g029740.t1
OG0000509:	Cac_g023551.t1	Cac_g028961.t1	Cac_g030663.t1	Cac_g030666.t1	Cac_g030667.t1	Cac_g030668.t1
OG0000569:	Cac_g006009.t1	Cac_g032229.t1	Cac_g032234.t1	Cac_g032235.t1	Cac_g032236.t1	Cac_g032245.t1
OG0000591:	Cac_g008369.t1	Cac_g008370.t1	Cac_g017057.t1	Cac_g017058.t1	Cac_g031399.t1	Cac_g032315.t1
OG0000606:	Cac_g018007.t1	Cac_g028959.t1	Cac_g028960.t1	Cac_g028962.t1	Cac_g030662.t1	Cac_g034016.t1
OG0000631:	Cac_g005948.t1	Cac_g014718.t1	Cac_g019739.t1	Cac_g021323.t1	Cac_g025159.t1
OG0000678:	Cac_g005884.t1	Cac_g030672.t1	Cac_g030673.t1	Cac_g033483.t1	Cac_g033484.t1
OG0000745:	Cac_g002433.t1	Cac_g004974.t1	Cac_g016345.t1	Cac_g028449.t1	Cac_g034333.t1
OG0001019:	Cac_g001622.t2	Cac_g006969.t1	Cac_g011818.t1	Cac_g017575.t1
OG0001116:	Cac_g006015.t1	Cac_g023838.t1	Cac_g023839.t2	Cac_g029394.t1
OG0001128:	Cac_g012214.t1	Cac_g022561.t1	Cac_g028765.t1	Cac_g030498.t1
OG0001212:	Cac_g030660.t1	Cac_g030661.t1	Cac_g030669.t1	Cac_g034359.t1
OG0001263:	Cac_g002416.t1	Cac_g004244.t1	Cac_g004246.t1
OG0001288:	Cac_g005440.t1	Cac_g005442.t1	Cac_g005443.t1
OG0001374:	Cac_g008138.t1	Cac_g011290.t1	Cac_g011292.t1
OG0001482:	Cac_g007192.t1	Cac_g014323.t1	Cac_g017329.t1
OG0001513:	Cac_g010122.t1	Cac_g018273.t1	Cac_g018274.t1
OG0001515:	Cac_g015921.t1	Cac_g020133.t1	Cac_g020134.t1
OG0001651:	Cac_g003784.t1	Cac_g003864.t1	Cac_g021848.t1
OG0001699:	Cac_g010683.t1	Cac_g023765.t1	Cac_g023770.t1
OG0001773:	Cac_g016225.t1	Cac_g026187.t1	Cac_g026188.t1
OG0001820:	Cac_g002739.t1	Cac_g009609.t1	Cac_g029826.t1
OG0001839:	Cac_g032224.t1	Cac_g032233.t1	Cac_g032240.t1
OG0001913:	Cac_g012176.t1	Cac_g028723.t1	Cac_g032711.t1
OG0001956:	Cac_g001712.t1	Cac_g028669.t1	Cac_g033347.t1
OG0002070:	Cac_g016511.t1	Cac_g033542.t1	Cac_g033543.t1
OG0002078:	Cac_g002882.t1	Cac_g029143.t1	Cac_g034385.t1
OG0002097:	Cac_g002006.t1	Cac_g002007.t1
OG0002157:	Cac_g003495.t1	Cac_g005228.t1
OG0002278:	Cac_g000619.t1	Cac_g007459.t1
OG0002393:	Cac_g003834.t1	Cac_g011655.t1
OG0002813:	Cac_g003912.t1	Cac_g018083.t1
OG0002827:	Cac_g011130.t1	Cac_g018359.t1
OG0002917:	Cac_g012282.t1	Cac_g020573.t1
OG0002983:	Cac_g001374.t1	Cac_g022152.t1
OG0003001:	Cac_g019071.t1	Cac_g023243.t1
OG0003319:	Cac_g004495.t1	Cac_g023446.t1
OG0003331:	Cac_g014235.t1	Cac_g024359.t1
OG0003467:	Cac_g018569.t1	Cac_g024701.t1
OG0003710:	Cac_g005896.t1	Cac_g025071.t1
OG0003938:	Cac_g002001.t1	Cac_g025455.t1
OG0004002:	Cac_g016206.t1	Cac_g026162.t1
OG0004193:	Cac_g028597.t1	Cac_g028598.t1
OG0004196:	Cac_g026949.t1	Cac_g029936.t1
OG0004622:	Cac_g027867.t1	Cac_g032348.t1
OG0004718:	Cac_g000196.t1	Cac_g032508.t1
OG0004931:	Cac_g012175.t1	Cac_g032709.t1
OG0005191:	Cac_g026416.t1	Cac_g032885.t1
OG0005282:	Cac_g021253.t2	Cac_g033014.t1
OG0005406:	Cac_g000331.t1
OG0005583:	Cac_g000332.t1
OG0005928:	Cac_g001894.t1
OG0006055:	Cac_g001895.t1
OG0006183:	Cac_g001983.t1
OG0006289:	Cac_g002125.t1
OG0006600:	Cac_g002401.t1
OG0006644:	Cac_g002402.t1
OG0006645:	Cac_g002432.t1
OG0006693:	Cac_g002881.t1
OG0007032:	Cac_g002920.t1
OG0007353:	Cac_g003150.t1
OG0007717:	Cac_g003170.t1
OG0008101:	Cac_g003409.t1
OG0008354:	Cac_g003850.t1
OG0009467:	Cac_g004097.t1
OG0010426:	Cac_g004400.t1
OG0011109:	Cac_g004587.t1
OG0011111:	Cac_g004963.t1
OG0011180:	Cac_g004973.t1
OG0011237:	Cac_g004975.t1
OG0011385:	Cac_g004979.t1
OG0011527:	Cac_g005307.t1
OG0012133:	Cac_g005385.t1
OG0012153:	Cac_g005441.t1
OG0012177:	Cac_g006006.t1
OG0012284:	Cac_g006007.t1
OG0012411:	Cac_g006008.t1
OG0012461:	Cac_g008381.t1
OG0012478:	Cac_g008815.t3
OG0012561:	Cac_g009005.t1
OG0012661:	Cac_g009077.t1
OG0012710:	Cac_g009544.t1
OG0012736:	Cac_g009607.t1
OG0012737:	Cac_g009895.t1
OG0012991:	Cac_g010684.t1
OG0027294:	Cac_g010685.t1
OG0027387:	Cac_g010686.t1
OG0027562:	Cac_g010687.t1
OG0027590:	Cac_g010688.t1
OG0027659:	Cac_g010704.t1
OG0027688:	Cac_g010778.t1
OG0027750:	Cac_g011151.t1
OG0027796:	Cac_g011186.t1
OG0028339:	Cac_g011287.t1
OG0028374:	Cac_g011289.t1
OG0028608:	Cac_g011366.t1
OG0028721:	Cac_g011367.t1
OG0028938:	Cac_g011370.t1
OG0028966:	Cac_g011371.t1
OG0029005:	Cac_g012143.t1
OG0029058:	Cac_g012171.t1
OG0029079:	Cac_g012172.t1
OG0029095:	Cac_g012173.t1
OG0029107:	Cac_g012174.t1
OG0029296:	Cac_g013862.t1
OG0029376:	Cac_g013866.t1
OG0029535:	Cac_g014672.t1
OG0029670:	Cac_g015529.t1
OG0029776:	Cac_g015530.t1
OG0029881:	Cac_g015561.t1
OG0030098:	Cac_g015562.t1
OG0030142:	Cac_g015717.t1
OG0030248:	Cac_g015918.t1
OG0030291:	Cac_g015920.t1
OG0030297:	Cac_g015939.t1
OG0030318:	Cac_g016343.t1
OG0030372:	Cac_g016351.t1
OG0030641:	Cac_g016352.t1
OG0030663:	Cac_g016784.t1
OG0030831:	Cac_g017135.t1
OG0030853:	Cac_g017204.t1
OG0030859:	Cac_g017926.t1
OG0030939:	Cac_g018008.t1
OG0030956:	Cac_g018315.t1
OG0031083:	Cac_g018467.t1
OG0031390:	Cac_g018920.t1
OG0031597:	Cac_g020132.t1
OG0031642:	Cac_g020267.t1
OG0031655:	Cac_g020441.t1
OG0031820:	Cac_g020508.t1
OG0031892:	Cac_g021636.t1
OG0032131:	Cac_g022126.t1
OG0032145:	Cac_g023113.t1
OG0032153:	Cac_g023371.t1
OG0032179:	Cac_g023758.t3
OG0032561:	Cac_g023766.t1
OG0032572:	Cac_g023831.t1
OG0032650:	Cac_g023837.t1
OG0032676:	Cac_g025138.t1
OG0032724:	Cac_g026668.t1
OG0032760:	Cac_g027111.t1
OG0032826:	Cac_g028450.t1
OG0032876:	Cac_g028721.t1
OG0032900:	Cac_g028963.t1
OG0033120:	Cac_g029144.t1
OG0033141:	Cac_g029146.t1
OG0033215:	Cac_g029258.t1
OG0033237:	Cac_g029259.t1
OG0033617:	Cac_g030278.t1
OG0033854:	Cac_g030611.t1
OG0034391:	Cac_g030664.t1
OG0034462:	Cac_g030665.t1
OG0034486:	Cac_g030731.t1
OG0034574:	Cac_g031602.t1
OG0034590:	Cac_g032227.t1
OG0034665:	Cac_g032228.t1
OG0034695:	Cac_g032230.t1
OG0034738:	Cac_g032232.t1
OG0034758:	Cac_g032237.t1
OG0034852:	Cac_g032238.t1
OG0035188:	Cac_g032241.t1
OG0035224:	Cac_g032246.t1
OG0035281:	Cac_g032397.t1
OG0035297:	Cac_g032405.t1
OG0035310:	Cac_g032710.t1
OG0035366:	Cac_g033216.t1
OG0035687:	Cac_g033217.t1
OG0035715:	Cac_g033614.t1
OG0035813:	Cac_g034017.t1
