# Supplementary material for: De novo genome assembly of Camptotheca acuminata, a natural source of the anti-cancer compound camptothecin
Source: Gigascience. 2017 Jul 24;6(9):1–7. doi: 10.1093/gigascience/gix065 (PMC5737489; doi:10.1093/gigascience/gix065)
Supplement: Additional file — Table S4: Expression abundance matrix (fragments per kbp exon model per million mapped reads) from different tissues of Camptotheca acuminata, available as a separate XLS file. [file supplemental_table_4.xlsx]

## Sheet: TableS4
Table S4. Expression abundance matrix (fragments per kb exon model per million mapped reads) from different tissues of Camptotheca acuminata. All RNA-sequencing samples are from Gongora-Castillo et al. 2012.
Gene_ID	Immature bark	Cotyledons	Young flower	Immature fruit	Mature fruit	Mature leaf	Roots	Upper stem	Lower stem
Cac_g000002	36.5888	37.1773	32.5726	28.7007	37.3497	24.521	40.0142	43.6998	56.0522
Cac_g000003	0	0	0.23761	3.19806	0.22303	0	0	0.0641543	0.0331954
Cac_g000004	11.0045	9.90211	10.5281	10.4094	8.89598	8.94945	9.09381	10.1815	11.4261
Cac_g000005	8.73187	8.86433	8.11886	7.78287	11.8609	9.58845	9.61658	7.40845	9.59713
Cac_g000007	1.23252	0.0574701	2.19932	2.16833	2.29657	2.42502	0.95454	0.399584	0.47151
Cac_g000008	0	0	0	0	0	0	0	0	0
Cac_g000009	0.167306	0	0.0998308	0.0806009	0	0.0220744	0	0.0548334	0
Cac_g000010	37.6046	1.24242	41.4591	54.11	48.8401	27.6664	27.4577	25.4872	40.6317
Cac_g000011	22.9881	53.2604	25.1103	28.3007	22.8303	14.9131	16.4665	59.0734	19.5108
Cac_g000012	12.3887	8.90716	7.73823	11.3649	7.51812	7.81522	8.08998	22.4185	10.6318
Cac_g000013	0.0562047	0	0	0.0640425	0	0	0.851502	0	0
Cac_g000014	10.1224	11.2246	15.6188	26.8237	11.8392	7.56928	1.41244	2.204	5.37106
Cac_g000015	21.2026	0.478415	18.7263	24.765	16.44	2.80444	19.1524	5.17894	13.7652
Cac_g000016	22.7176	24.993	25.7639	21.5536	34.1296	18.5425	20.068	30.6517	40.28
Cac_g000017	23.3023	21.0692	41.3425	67.5071	40.7269	36.48	5.58931	4.1441	9.60454
Cac_g000018	9.46562	17.453	11.3765	16.7686	15.442	8.07415	8.79715	7.64856	7.48261
Cac_g000019	0.891815	1.37154	51.9334	39.1978	85.5661	1.78368	0.180337	0.071216	0
Cac_g000020	0	0	0.0630808	0.292125	0.347355	0.03752	0	0	0
Cac_g000021	9.46859	1.25693	3.99389	4.46685	6.57743	0.467087	9.66408	2.46317	10.6466
Cac_g000022	54.6546	235.518	135.574	164.806	197.655	66.739	92.8207	149.522	200.689
Cac_g000023	6.42744	1.41065	11.5659	7.02566	4.67937	3.76189	3.0236	5.24619	3.37869
Cac_g000024	3.28177	1.90473	2.43566	3.78025	2.15653	3.35596	4.23587	4.37451	2.10846
Cac_g000025	67.9497	139.834	72.7683	52.9496	25.816	327.784	20.6816	19.0551	47.6981
Cac_g000026	75.0318	40.8509	87.0554	159.825	36.8212	98.7005	11.8403	621.341	23.6434
Cac_g000027	0	0	0.12572	0	0	0	0	0	0
Cac_g000029	3.91372	1.39437	6.96059	4.58187	3.50372	1.86027	3.39708	3.69078	2.51245
Cac_g000030	23.7209	22.2601	37.101	42.279	52.2029	18.1331	26.4815	37.2043	34.8378
Cac_g000031	4.86455	0.0494858	1.74426	2.59939	1.6306	2.15492	3.44622	2.23619	2.26102
Cac_g000033	48.3277	79.1664	48.6083	37.4213	44.7549	34.8592	83.9471	120.968	34.9047
Cac_g000034	0	0	0	1.29617	0	0	0	0.199606	0
Cac_g000035	12.7661	48.2862	4.22343	3.37712	12.0904	9.38568	16.712	68.3459	25.9326
Cac_g000036	17.2038	50.4258	13.9467	18.0458	27.0236	12.7629	27.3381	57.7521	41.7601
Cac_g000037	1.89227	13.0258	9.85191	0.637846	0.729626	0.850207	44.7939	5.24367	19.1519
Cac_g000038	19.6843	94.9831	20.9034	13.5403	12.6194	71.2647	19.711	12.9534	27.5486
Cac_g000039	11.9321	1.86965	29.7699	35.2889	30.5959	20.7979	9.79251	6.02444	4.86257
Cac_g000040	52.301	244.452	71.9306	37.7563	40.2231	259.356	5.56266	43.6877	58.6395
Cac_g000041	1.58933	4.60324	0.457514	0.445277	0.554192	2.08351	0.332809	0.132741	0.594462
Cac_g000042	0	0	0	0	0	0	0.167337	0	0
Cac_g000044	7.12533	3.33038	0.0262657	0.196989	0.113865	0.141717	12.0559	3.06744	1.8164
Cac_g000045	0.199924	0.185315	0.244835	1.1036	1.98727	0.091222	1.90433	0.356662	0
Cac_g000046	18.9129	4.49004	13.426	19.661	45.4598	3.36757	16.5082	13.0011	16.2385
Cac_g000047	19.0438	18.7391	26.9638	24.9057	20.9503	18.1621	26.0108	19.4262	19.4689
Cac_g000048	35.3668	17.1514	21.4458	32.2546	46.7902	18.0402	33.6716	27.7553	47.5515
Cac_g000049	0.216755	0	142.991	2.02397	5.49252	0	0	0.388999	0
Cac_g000050	26.4834	54.7605	16.0586	17.0909	26.4247	58.7025	12.1881	25.52	21.4984
Cac_g000051	37.0283	3.46241	72.242	30.4605	42.2912	55.8807	6.07166	39.9305	26.7194
Cac_g000052	2.03285	0.812331	4.47689	4.80202	4.26543	3.10522	3.43433	2.23604	1.8789
Cac_g000053	13.1569	3.01751	18.0425	2.11707	1.42183	10.442	6.05298	26.6043	6.89145
Cac_g000055	6.19271	1.85009	5.89776	8.0656	5.64765	6.8087	5.94977	12.0163	7.50785
Cac_g000056	4.84015	0.937579	5.44965	6.92398	7.61617	1.87287	11.3172	1.8356	4.55862
Cac_g000057	32.9167	12.5805	13.4592	22.4207	29.677	29.4585	37.1916	22.5037	33.43
Cac_g000058	8.08968	16.7789	11.2066	12.6952	10.8653	32.4926	8.24617	6.38078	7.21063
Cac_g000059	3.31359	25.3415	0.303892	0.189306	0.394413	3.17532	18.276	0.947854	85.1493
Cac_g000060	16.4118	16.7986	17.2861	19.1172	20.5693	14.8667	10.6064	13.0633	17.5802
Cac_g000061	18.9731	3.2545	32.073	19.3016	25.012	13.0396	15.6611	10.9452	15.6115
Cac_g000062	2.53124	1.60599	5.6821	5.69586	5.15511	3.3497	3.59323	46.1331	2.00945
Cac_g000063	1.80242	1.85934	2.39291	8.63526	5.47531	16.5955	8.44499	2.64556	1.96452
Cac_g000064	61.0131	48.9216	90.4168	64.4128	68.4351	26.6955	74.6696	76.6865	86.8182
Cac_g000065	31.8463	2.68641	54.249	101.298	148.589	5.60133	17.4031	56.3426	79.3581
Cac_g000066	4.82743	1.46016	7.56609	7.14523	6.55688	3.28672	4.90539	4.20229	3.70414
Cac_g000067	16.4185	9.93457	16.4087	10.3462	13.1813	6.80366	12.089	11.2856	19.7941
Cac_g000068	8.7394	5.16677	16.675	17.0608	11.1914	9.34479	10.238	6.23362	8.5267
Cac_g000069	14.9239	24.4072	7.76908	3.84724	7.68933	17.8823	12.0216	10.2493	10.117
Cac_g000070	10.4563	2.17211	9.22502	13.5711	10.0275	6.44013	14.3141	8.16909	12.1807
Cac_g000071	5.06162e-05	0.547458	0	0.155125	0	0.183503	0.200995	0.264831	1.48803e-05
Cac_g000072	0.187113	0.000157496	0	0	0	9.60492e-05	9.30447e-05	9.60601e-05	0.729346
Cac_g000073	24.6033	1.41684	41.5574	39.2166	42.1813	17.8641	23.135	24.6753	31.3533
Cac_g000074	0.59382	13.8734	24.5258	9.41156	5.64604	11.2066	1.81044	1.42199	0.0482354
Cac_g000075	9.57153	0.114354	11.369	5.435	2.50546	1.21251	5.96048	4.5696	4.2007
Cac_g000076	0.602174	7.77109	4.04291	7.64916	14.7656	2.84717	1.70881	17.5208	7.58938
Cac_g000077	12.7752	3.34967	21.9848	14.1308	12.0813	11.4036	9.54672	6.6941	7.31522
Cac_g000079	14.2357	9.14209	22.34	24.253	23.6449	13.0361	17.0066	12.1033	15.3812
Cac_g000080	20.4137	94.4048	0.777225	2.80442	2.89721	40.2951	3.28051	4.38683	11.1323
Cac_g000081	1.20601	0	0.985833	0.44903	0	0.179285	0.588452	0	0
Cac_g000082	12.3105	1.03636	8.6244	10.5069	7.01342	3.42152	9.64215	4.31491	6.16084
Cac_g000083	12.2817	26.5687	12.5176	18.4632	20.2576	20.8361	15.1976	39.4531	17.7321
Cac_g000084	9.54157	4.22113	11.1996	16.4457	16.6298	9.95547	6.46075	15.5827	8.62752
Cac_g000085	33.012	15.3246	25.4441	27.2677	51.7276	38.7545	35.8997	10.3364	21.9085
Cac_g000087	27.6856	5.84852	45.9051	29.1846	49.7753	36.2865	13.0883	3.86665	4.56389
Cac_g000088	1.79551	0	1.89237	0.683123	0.996987	2.85608	0.877362	0.562657	0.457088
Cac_g000089	2.54683	3.26186	2.67551	2.24396	0.956676	154.476	1.29589	2.61435	2.22341
Cac_g000090	1.44743	0.472389	1.00889	1.16321	0.245367	0.405273	0.883009	0.114112	0.35107
Cac_g000091	1.64985	1.18403	6.05064	5.35431	4.94496	1.72805	2.50558	2.35014	2.45087
Cac_g000092	4.34123	0.119282	3.46353	4.2909	2.16728	0.414738	4.86763	2.20212	3.30592
Cac_g000093	272.279	127.015	335.836	201.766	356.023	162.272	283.358	262.665	254.917
Cac_g000094	8.93138	20.4794	13.8738	14.4052	12.3665	3.23072	10.1277	18.3089	28.1988
Cac_g000095	33.4766	17.9485	28.5897	29.7211	28.5362	31.5796	32.0425	44.6858	26.7488
Cac_g000096	11.5435	0.805327	9.12215	12.3584	12.8721	4.22339	11.9652	11.5647	10.2235
Cac_g000099	0.0476445	0	0.0766104	0.115942	0	0	0.0465488	0	0
Cac_g000100	1.97652	0.0750023	7.43169	4.79496	4.98991	1.03381	1.28703	1.4449	1.56306
Cac_g000101	0.166178	0	0.521258	0.345767	0.432782	0.149387	0	0	0
Cac_g000102	3.68639	0	1.13946	2.56483	2.74619	3.61968	2.90377	2.22187	3.54466
Cac_g000103	1.50252	1.17121	1.70849	2.453	2.48145	1.2737	1.94899	0.902044	1.04412
Cac_g000104	0.671715	3.20825	0	4.21096e-06	0	9.98533e-07	3.47227	0.745383	2.62637
Cac_g000105	15.4708	42.4415	26.3684	17.6946	17.9405	10.6389	10.7113	9.89214	25.0419
Cac_g000106	0.416421	0	1.28871	0.893407	1.50603	0.0381466	9.27726	1.32164	6.52244
Cac_g000107	7.74911	9.94038	10.0328	12.5153	13.3443	4.37557	18.9503	6.53046	12.2993
Cac_g000108	12.826	17.8038	26.8012	19.0571	10.4317	8.23715	28.7422	10.9651	26.1619
Cac_g000109	6.17998	2.585	6.02916	7.72818	7.59923	6.21389	6.40605	4.86971	6.08066
Cac_g000110	12.2725	12.298	16.3937	20.113	14.3785	6.46024	11.4524	41.97	21.1089
Cac_g000111	3.98336	1.5453	0.0612891	0.370228	0.996502	0	3.1126	0.732473	9.03862
Cac_g000112	2.43035	0.775844	4.8818	2.68198	2.41654	1.47723	3.64096	2.12322	2.42324
Cac_g000113	1.83687	0	0.343945	0.387214	0.0685466	0	2.7091	0.0776242	4.13392
Cac_g000114	0.162654	0	0	0	0	0	0.158508	0	0.698742
Cac_g000115	0.13032	0	0	0	0	0	0.0636369	0	0
Cac_g000116	0.0455167	0	0	0.109952	0	0	0.0889438	0	0.111073
Cac_g000117	0.998415	3.70122	0.64433	1.22911	0.348125	6.45523	0.168728	0.821276	0.202081
Cac_g000118	0.072072	0	0	0	0	0.586014	0.21113	0.176951	0
Cac_g000119	0.235365	2.54902	0.887886	0.57235	0.949996	3.25236	0.0287555	0.374043	0.351818
Cac_g000120	0.303609	4.38127	2.73786	1.74181	1.12094	8.03255	0.692083	0.542109	0.434978
Cac_g000121	0.140119	0.0278851	0.324141	4.19285	5.74475	0.129444	3.67536	0.214148	0.166308
Cac_g000122	1.77694	0.877377	2.93238	4.76408	3.40842	2.42913	1.87595	2.74417	2.44753
Cac_g000123	23.0582	14.9063	25.3304	18.5302	25.1087	20.1901	21.3417	14.1254	25.6402
Cac_g000124	9.29954	0.927606	14.44	14.8796	12.7113	7.35295	9.49425	6.29922	6.97996
Cac_g000125	93.9435	94.1714	139.205	131.487	119.384	119.476	105.96	103.976	79.0207
Cac_g000126	2.13756	0.0304316	0.543581	0.435904	0.449767	0.16099	2.46252	1.0017	0.797057
Cac_g000127	16.865	23.9983	20.7521	19.3572	18.7692	46.3549	10.7728	17.1009	17.5081
Cac_g000128	0.855391	1.01077	0	0	0	0.544646	0.208154	0	0.994006
Cac_g000129	1.44136	1.82402	0.84166	2.18345	1.04681	0.829081	1.00424	1.29834	1.18958
Cac_g000130	43.4778	7.77315	9.24782	9.00899	9.72643	1.07922	69.6177	67.8831	164.777
Cac_g000131	5.80939	2.47952	6.49769	3.48398	4.23678	7.17464	4.02617	2.97485	3.44051
Cac_g000132	34.9819	21.9052	51.3423	43.2185	47.1172	30.6491	39.1705	37.742	43.8994
Cac_g000133	65.8618	18.1909	79.5132	75.1011	71.4137	46.1987	85.1493	72.3284	64.6736
Cac_g000134	4.17089	6.04864	4.66414	7.77194	6.42986	1.62423	4.6359	1.47532	1.51492
Cac_g000135	0.0524111	0.0942144	0	0	0	1.01544	0.0512298	0.0301549	0
Cac_g000136	0	0	3.69981	0	0	0	0	0	0
Cac_g000137	0.557482	0.262545	17.388	3.64441	9.17345	0.942268	0.963731	0.252481	0.834398
Cac_g000138	13.2906	15.3531	5.5397	7.32668	7.60697	13.8107	19.9864	123.612	2.53643
Cac_g000139	29.434	20.3849	5.22961	3.05499	3.12067	23.0684	69.6411	17.7749	8.25079
Cac_g000140	25.0967	20.5794	19.9627	14.7807	17.0807	90.4581	2.0232	2.76755	4.95945
Cac_g000141	34.8153	55.0157	37.7099	32.1291	22.9527	29.0394	34.2924	58.1491	38.4658
Cac_g000142	1.15068	1.54023	1.23537	4.61611	2.87837	1.10241	3.11352	3.30832	1.96867
Cac_g000143	54.2965	31.4142	101.734	85.9856	73.1547	51.116	51.1554	41.3276	52.1903
Cac_g000144	6.83547	3.59464	6.44337	5.68145	4.74889	3.16568	6.30251	18.6358	17.6368
Cac_g000145	51.1839	13.5645	53.4925	81.0845	99.5592	18.7297	22.5292	16.2645	25.7699
Cac_g000146	3.53676	0.129776	0.298399	10.587	1.14379	0.663113	2.60353	0.588238	3.03903
Cac_g000147	1.48836	0	0	2.71961	1.63545	1.25674	1.36739	0.109956	0.338439
Cac_g000148	40.6699	31.0968	35.3866	31.5663	38.1648	36.7497	46.5832	37.6304	59.0053
Cac_g000149	0.119826	0	0	0.378671	0.084338	0	0.0780601	0.234202	0
Cac_g000150	9.29562	12.479	0.220174	0.383129	0.621743	17.1775	0.585382	1.0784	9.42616
Cac_g000151	683.45	189.028	199.352	92.3139	107.119	63.7007	405.42	519.842	1881.43
Cac_g000152	13.3795	3.98351	8.24652	25.0964	26.0017	8.86603	15.1947	13.5809	9.09596
Cac_g000153	1.38341	48.3332	13.4141	49.9989	45.079	3.31788	0.900992	40.3515	11.02
Cac_g000154	24.1374	22.0367	28.3116	30.8689	29.4423	5.3968	29.5984	31.0676	19.3616
Cac_g000155	7.17627	0	12.7755	5.83319	0.633214	5.12787	4.66257	2.69182	4.54575
Cac_g000156	11.3209	43.2296	21.9064	17.393	20.3795	9.2681	7.7739	17.409	25.0516
Cac_g000157	3.31143	1.46888	2.18458	4.41471	3.92215	0.32468	6.64627	3.05314	7.93937
Cac_g000158	24.4177	3.38986	17.1482	32.0199	34.0403	13.0463	24.4088	23.0372	24.2706
Cac_g000159	20.031	10.3263	26.7689	18.882	18.7805	10.2775	32.8389	17.8914	25.5873
Cac_g000160	0.318946	0	0	0.874979	3.16607	0	0.621676	0.897273	0.90915
Cac_g000161	5.6778	0.246606	0.141709	0.0922335	0	0.134165	3.99069	2.10642	9.2424
Cac_g000162	10.9441	0.438487	0.794979	0.804675	1.09639	1.28162	5.38615	26.699	20.5674
Cac_g000163	19.6833	2.48047	11.9075	14.0445	14.5719	9.46684	15.4737	16.1989	13.8636
Cac_g000164	21.5648	11.6591	28.0899	30.3621	30.033	12.6151	17.8643	29.1554	21.2019
Cac_g000165	6.24299	0.137207	1.92972	2.03409	5.34505	0.379669	5.25547	9.40762	5.13398
Cac_g000166	5.47804	6.51432	14.041	15.9185	18.0328	3.10926	6.80576	22.121	15.519
Cac_g000167	1.09869	6.36716	1.2746	4.09454	4.27711	1.92573	2.84857	8.07205	0.187935
Cac_g000168	1.41085	0	0.57807	1.67302	1.96542	1.83267	1.16478	0.422099	0.431606
Cac_g000169	0	0	0	0	0	0	0.368251	0	0.281734
Cac_g000170	1.77139	0	0.0321475	0.759922	0.231594	0.0114225	0.252583	4.65364	0.0288098
Cac_g000171	9.34183	2.93497	7.21904	7.15273	8.76894	3.98716	9.32437	4.53693	6.00732
Cac_g000172	81.867	0	44.1993	0.243492	4.71185	0	13.2492	0.708674	6.21509
Cac_g000173	0.631027	0	0	0.0722359	0.786977	0.0521742	0	0.137891	0.213174
Cac_g000174	50.5526	1.43691	25.2506	15.2948	16.5012	1.77843	55.3731	31.1386	25.1462
Cac_g000175	11.7946	1.48938	6.26298	2.40709	5.33197	7.1755	4.33135	27.4283	16.6481
Cac_g000176	2.07656	0	0.0888627	0	0	0.0970345	0.832227	0.50895	2.8867
Cac_g000177	0.814466	0	0	0	0	0.0614353	0.397691	0.165626	0.511318
Cac_g000178	9.53291	8.72767	9.07456	10.0351	11.3971	7.32756	15.4381	65.3127	7.62072
Cac_g000179	25.4791	37.8267	40.7317	48.5217	32.3816	37.8473	21.142	17.8602	14.3834
Cac_g000180	0.0925258	1.92937e-10	0.644958	6.22242e-08	1.11418	0.0953094	9.40491e-09	1.6776	0.228365
Cac_g000181	18.1006	48.7533	56.6033	47.2997	34.8097	26.9577	18.8121	36.824	20.3737
Cac_g000182	3.36223	2.27699	2.48983	3.03714	2.98453	2.37372	3.38322	17.4318	2.26322
Cac_g000183	0.293294	0	0.633925	0.955742	1.82639	0.133892	0.191027	0.116094	0.539079
Cac_g000184	66.0475	34.6434	129.157	263.552	326.171	25.5737	68.8065	88.0463	39.0696
Cac_g000185	682.426	184.712	342.429	372.88	552.717	1721.41	242.738	17.642	161.299
Cac_g000186	34.1475	22.456	21.4386	33.9699	23.5041	39.8342	21.7713	14.0026	19.1324
Cac_g000187	16.3917	7.61246	20.8316	24.0149	24.6144	12.1072	19.8369	14.3085	18.2623
Cac_g000188	2.98991	0.0452314	7.69038	38.9961	26.8839	0.246795	2.25274	4.79611	1.61887
Cac_g000190	7.12872	0.598176	3.37173	3.19573	3.29823	1.28426	4.59571	4.66196	10.7502
Cac_g000191	12.4269	0.563581	12.1557	12.1165	5.89108	0.185389	23.1415	4.81339	69.4527
Cac_g000192	1.06707	0	0	0	0.946449	0	1.3007	0	1.09837
Cac_g000194	5.58882	0.107032	8.28507	8.90461	10.5031	0.229067	5.87735	2.15843	0.623373
Cac_g000195	6.45316	9.36645	5.23969	4.64461	1.2352	19.1749	1.9491	1.75677	1.99456
Cac_g000196	10.5964	25.1021	3.93638	0.616255	1.10732	26.6535	0.979521	0.115786	35.7378
Cac_g000197	1.75971	6.23868	10.3056	29.8419	26.5452	4.33278	2.69936	9.38957	0.0891301
Cac_g000198	0.108527	0	0	0.167302	0	0	0	0	0
Cac_g000199	3.59466	116.543	45.8744	12.4897	31.4804	23.5774	1.50795	13.4616	8.03164
Cac_g000200	20.6414	1.7344	48.2111	37.5437	59.4417	51.838	27.9377	11.3655	24.4792
Cac_g000201	8.87027	1.99679	11.3607	8.51938	7.49942	6.17984	9.89209	8.11833	8.29347
Cac_g000202	6.55962	8.39974	6.40777	9.26758	7.67265	44.3342	3.16934	5.63674	4.32254
Cac_g000203	18.8073	8.92896	20.8084	14.6978	19.2035	19.5574	23.5283	18.917	18.862
Cac_g000204	6.80365	4.77563	11.9729	9.48847	11.9994	6.75782	9.31542	2.53498	5.58341
Cac_g000205	1.0987	0	1.15907	0.948189	1.1909	1.0756	1.01087	1.05922	0.663338
Cac_g000206	1.12092	0.0364963	1.31281	0.730122	1.10458	0.557949	1.12517	0.595964	0.362669
Cac_g000207	1.16126	0.294899	0	0	0.786914	0.497224	1.13086	0.577264	1.16172
Cac_g000208	23.9646	5.63122	44.4381	46.8867	40.9874	4.95518	26.1954	18.0892	27.821
Cac_g000209	19.5029	6.37205	25.8287	28.3068	21.065	18.0068	18.3356	12.2345	14.4192
Cac_g000210	7.12619	2.40199	8.01129	4.7215	5.57302	2.65	7.50545	4.5487	6.41035
Cac_g000211	53.2583	20.1839	40.4442	41.9779	40.6018	43.2459	48.3038	47.4137	41.6714
Cac_g000212	10.7898	1.12488	10.4209	11.9108	13.3229	7.40246	9.9664	10.6292	9.70962
Cac_g000213	0.497906	0.148972	0.201399	0.304454	0.418581	0.0635331	0.295935	0.274688	0.330521
Cac_g000214	9.16706	2.86679	13.4057	10.3299	12.2987	6.41689	7.79277	7.54864	8.87985
Cac_g000215	2.04615	0.566257	1.60838	0.839333	0.893674	0.890216	1.26291	1.92563	2.94262
Cac_g000216	0.12244	0	0.0470044	0.269726	0.168074	0	0.171005	0.159127	0.0618367
Cac_g000217	0.0993532	0	0.080951	0	0	0	0.0970638	0.118112	0.121865
Cac_g000218	2.54702	0.389345	2.67342	1.47832	1.37487	0.182249	2.46559	1.56966	4.20021
Cac_g000219	27.728	19.3408	37.7853	31.4423	40.0497	19.175	37.397	27.5963	27.0586
Cac_g000220	9.98155	7.15354	13.1148	17.8033	20.6534	3.18192	3.74007	33.4254	13.1597
Cac_g000221	0.0444416	0.109056	1.04996	62.2501	1.62745	0.0406588	0.086845	0.367117	0.0541511
Cac_g000222	9.84033	9.75752	9.57823	13.1671	11.1776	7.61368	15.1888	9.048	15.1321
Cac_g000223	0.253796	0.948658	5.55298	14.239	3.22733	2.85921	4.85105	0.227766	0
Cac_g000224	38.5673	16.8185	36.2002	37.1867	42.8613	40.5307	35.6333	40.1344	55.5922
Cac_g000225	52.2751	11.0295	2.41216	5.77995	9.25017	80.8558	47.069	132.751	343.595
Cac_g000226	19.4225	19.777	12.6132	25.2744	16.993	19.7975	23.2591	40.6666	56.1605
Cac_g000227	0	0	2.02971	0	0	0	0	0	0
Cac_g000228	9.3496	2.38275	9.67042	11.2963	11.1237	15.9239	7.93151	6.92664	8.32359
Cac_g000229	10.6528	21.7284	8.52128	12.5305	10.375	5.85489	10.1442	11.9412	14.9801
Cac_g000230	7.10799	3.20149	4.8243	7.11931	2.67253	13.7002	5.7917	11.4298	6.5219
Cac_g000231	0.919257	0.306541	13.0721	102.943	4.98112	0.918586	14.6983	3.73364	11.4173
Cac_g000232	33.5956	12.4769	43.4432	48.463	62.3097	47.1632	49.7699	20.7015	28.1817
Cac_g000233	65.4021	13.3845	66.4424	70.0917	71.9166	84.7665	82.0335	64.914	63.3551
Cac_g000234	11.205	3.52198	9.77819	8.34161	20.0426	9.29074	10.24	6.98221	13.6227
Cac_g000235	0.500765	0	0	0	0	0.220894	0.244208	0	0.169843
Cac_g000236	4.56459	1.50443	5.73084	6.66517	6.91621	5.31004	5.98928	3.74503	4.7502
Cac_g000237	36.4821	12.3093	73.1359	91.9261	123.072	9.56344	38.8211	87.265	69.9005
Cac_g000239	0	0	1.95742	0.576568	0	0	0	0	0.653335
Cac_g000240	49.5549	32.4516	47.5929	48.7692	49.5018	43.3021	48.7828	35.1001	51.2598
Cac_g000241	2.51193	5.94141	22.5754	5.19267	7.20184	6.98393	8.76314	5.78256	30.5138
Cac_g000242	24.4448	54.5522	18.6758	20.2524	35.069	186.802	8.57775	18.8189	25.5449
Cac_g000243	0	0	0	0	0	0	0.449042	0	0
Cac_g000244	0.395664	0	0.51144	0.373125	0.422083	0.146449	0.309441	0.157966	0.39743
Cac_g000245	1.54099	0.0356702	0.213204	0.237553	0.778183	0.218379	1.27443	0.30835	0.638045
Cac_g000246	0.890005	0	0.42204	0	0.433286	0	0.248005	0.169693	0.172965
Cac_g000247	0	0	0	0	0	0	0	0.204103	0
Cac_g000248	0.78742	0	0	0.223502	0	0.230944	0.767897	0	0.179568
Cac_g000249	0.689477	0	0	0.963054	0.502618	3.5083	0.672281	0.37446	0.190475
Cac_g000250	2.131	0	1.4237	0.647756	1.15633	10.2193	2.12309	0.540395	0.355203
Cac_g000251	2.25445	0.253717	2.36223	1.51512	1.25219	10.1406	1.80198	0.366277	1.51132
Cac_g000252	5.13234	0	2.59052	0.783785	4.32141	15.7947	2.70601	0.992322	4.30736
Cac_g000253	40.0242	11.5409	26.8892	41.8794	38.0392	14.163	39.4079	31.4568	53.1751
Cac_g000254	16.2373	30.286	17.6552	17.6378	17.1443	27.3998	14.809	16.2731	15.3727
Cac_g000255	119.183	17.1111	207.384	254.614	203.583	45.0555	201.795	100.741	185.193
Cac_g000256	6.80408	9.64557	9.72577	11.8099	9.68602	15.3612	7.88579	7.01962	6.82298
Cac_g000257	7.13759	6.55895	10.4234	2.66748	0.978548	14.2224	6.70308	4.0461	7.64038
Cac_g000258	0.129158	0	0	0	0	0	0	0	0
Cac_g000259	25.1493	29.3796	41.0624	39.6749	41.3665	23.8968	34.0926	20.3651	34.8355
Cac_g000260	0.113041	2.74232	0.948928	3.02191	3.86182	9.42505	0	0.147577	0.301573
Cac_g000261	0.123416	3.56317	3.60506	4.1045	0.864361	18.8201	0	0.223877	0.076864
Cac_g000262	5.26936	0.140744	4.59062	2.86787	4.32461	4.51082	5.46003	5.29005	4.71073
Cac_g000263	6.20524	10.1756	13.5434	21.8102	18.8461	9.96458	14.3227	10.4001	17.4289
Cac_g000265	40.4378	18.9045	42.0105	22.3868	29.1286	34.8841	52.5149	37.3218	61.1459
Cac_g000266	103.593	126.62	50.0327	35.8165	46.2517	120.11	107.816	101.546	125.002
Cac_g000267	6.76322	11.6208	2.73765	3.03742	1.70812	11.0041	7.42312	1.43966	5.06934
Cac_g000268	0.0779279	0.202709	0	0	0	1.25716	20.053	0.353562	8.20902
Cac_g000269	92.39	10.7924	66.1351	32.9846	62.8272	40.8898	29.4459	15.5401	60.571
Cac_g000270	26.4285	2.21182	4.16397	6.93453	7.86801	36.192	4.82682	6.49479	6.88591
Cac_g000271	0.518897	0.128584	0.686504	0.320402	0.231266	0.0946229	0.253458	0.0618803	0
Cac_g000272	14.8822	6.78633	16.8334	18.4906	16.2405	13.0371	17.5145	12.3002	13.0719
Cac_g000273	1.23354	0.561469	0.652822	2.59505	0.791731	0.0417741	2.9461	0.48608	2.23024
Cac_g000274	0.397311	0	1.57498	2.49742	0	0.17995	0.905368	0.967228	0.82965
Cac_g000275	0	0	0	0.631696	0.196121	0.0698942	0.151446	0.19195	0.0986209
Cac_g000276	16.9208	8.44732	14.1976	19.7789	20.131	12.5448	17.1821	9.07038	14.9635
Cac_g000277	30.4427	6.13691	25.9597	29.4615	36.7345	30.5784	35.0519	24.3696	34.4863
Cac_g000278	17.3469	6.75688	16.0323	3.46038	1.99448	7.26732	19.2876	4.9429	4.62726
Cac_g000279	2.83583	8.29344	3.34567	1.39512	0	1.78432	2.20951	0.839166	1.40867
Cac_g000280	3.06776	159.834	42.0848	63.6926	32.3068	8.72762	0.0905774	7.0624	2.81335
Cac_g000281	37.4447	19.126	35.7714	33.1384	34.2069	16.8657	41.6033	45.7497	49.7877
Cac_g000282	33.6165	51.5619	36.2254	89.1997	57.3471	22.8975	28.1562	27.6087	44.4989
Cac_g000283	13.8667	32.6911	12.7398	49.5303	23.5705	16.0135	10.731	27.5542	23.2434
Cac_g000284	3.83222e-08	0.205347	0.208414	0.0758961	2.14065	0	0.29994	0.569675	0.200851
Cac_g000285	14.79	55.1276	5.92004	33.2703	22.668	0.890275	12.0036	365.116	79.2658
Cac_g000286	1.78251	0.318993	40.0231	20.7856	7.64115	1.9878	3.8487	43.0057	1.01452
Cac_g000287	0	0	0.0531211	1.17014	1.09837	0	0.0573253	1.56025	0
Cac_g000288	3.1422	0.0920409	8.84586	9.35989	7.21039	0.0519438	2.82091	1.27349	0.353069
Cac_g000290	0	0	0.035025	1.12809	0	0	0	0	0
Cac_g000291	20.7947	12.2057	25.7194	20.3149	13.5816	9.31847	19.5123	20.313	14.7683
Cac_g000292	3.9663	9.58292	2.8712	6.1458	3.50636	98.5615	7.80854	3.85196	0.429171
Cac_g000293	0.0740353	0	0	0	0	0	0	0.0911464	0
Cac_g000294	46.5303	13.2096	80.7551	32.51	27.2039	36.9098	60.7331	77.9923	26.6202
Cac_g000295	0.456732	26.4234	3.76623	7.24373	8.03271	6.18977	0.484844	0.280272	0
Cac_g000296	30.6294	16.0973	11.5865	3.70949	7.1837	33.4509	7.61062	16.1333	62.932
Cac_g000297	8.19077	7.69168	8.06388	12.8155	9.74062	8.37219	5.82863	9.65029	8.29427
Cac_g000298	151.605	8.45948	10.584	8.83453	8.61819	12.972	43.9357	172.454	167.819
Cac_g000299	9.22763	10.9515	9.55347	2.57534	2.19672	2.62815	2.32219	4.05914	20.6907
Cac_g000300	10.6642	6.7292	11.306	13.3767	13.3238	11.4603	11.7631	9.76387	11.893
Cac_g000301	2.89764	1.05092	4.85938	6.47158	6.03936	1.72951	5.97505	7.13847	4.27325
Cac_g000302	6.48534	9.70944	9.18778	5.62665	6.03774	38.9293	3.46694	5.80951	4.6528
Cac_g000303	8.89633	0	0.0185365	0.306295	0.0799279	0.0260792	12.793	0.540884	0.230896
Cac_g000304	0	0	0	0	0	0	0.0281465	0	0
Cac_g000305	176.874	295.516	238.5	59.3433	53.0152	45.9791	244.233	54.5188	451.169
Cac_g000306	1.01029	0.352259	1.55537	1.40654	1.30309	0.685591	1.01459	0.921092	0.764418
Cac_g000307	0.602268	0	1.20383	1.62742	0.389841	0.427208	0.726153	0.160366	0.379716
Cac_g000308	0.425598	0.320689	0.552052	0.459332	0.408679	0.466428	0.928325	0.381317	0.33993
Cac_g000309	2.41576	0.612693	0.953973	2.11549	0.385827	0.0450632	0	3.89342	1.27599
Cac_g000310	15.5208	45.4753	48.3542	60.5166	40.2476	9.58188	3.13469	10.6078	18.8748
Cac_g000311	8.52658	1.07322	8.86106	6.52709	6.42516	3.91952	8.57661	4.46799	7.21104
Cac_g000312	10.6924	3.59618	16.7689	18.1936	17.8397	10.6413	12.4055	10.4138	11.0688
Cac_g000313	13.8286	70.6701	13.7303	16.2235	8.32185	44.9487	13.2769	28.1108	13.4685
Cac_g000314	14.1811	51.318	9.59787	9.09665	12.4024	5.98694	17.2516	22.2091	35.0383
Cac_g000315	0.107716	0.102659	0.355201	0.913328	1.09418	0.159348	0.147419	2.68501	0.025513
Cac_g000316	13.242	4.45204	7.87163	6.93782	5.90549	22.3865	10.5145	40.82	7.92946
Cac_g000317	35.8682	28.9814	50.8958	45.8871	23.5397	17.0952	28.2057	31.2832	23.8372
Cac_g000319	7.01529	7.09573	6.12176	9.23725	8.35326	4.72504	6.41918	9.59371	5.89329
Cac_g000320	2.62201	2.11104	1.12346	0.845841	1.12713	2.1086	5.48267	2.86094	1.79506
Cac_g000321	0.677058	0	0	0.823264	0.907246	0	0.219619	0	0
Cac_g000322	0.0274924	0	0	0	0	0.0127556	10.9805	0.342171	0.193501
Cac_g000323	70.8069	252.263	16.3609	33.2581	26.9339	254.52	20.9796	58.161	108.456
Cac_g000324	17.9982	10.8941	22.6292	20.7091	23.9347	15.9439	20.584	22.6421	21.9999
Cac_g000325	44.827	20.1297	66.7261	70.7889	63.274	20.2932	47.1261	42.3095	55.697
Cac_g000326	8.78702	10.4527	6.95298	6.99233	6.0821	7.75064	7.13508	7.82718	9.18997
Cac_g000327	9.14378	1.79069	11.7653	9.25971	8.0875	5.79444	10.4505	6.09999	6.54263
Cac_g000328	44.3288	60.7456	26.7571	31.1313	40.7167	68.2539	28.1776	38.8764	35.0338
Cac_g000329	64.7685	1.34366	12.8512	1.74878	4.22649	1.36257	60.8364	19.5964	91.1779
Cac_g000330	0.153469	0	245.746	2.7849	0	0	0.149589	0.427468	0
Cac_g000331	1.13815	0	0.761082	1.23619	1.40182	1.0211	0.170924	6.2675	1.24094
Cac_g000332	0.717947	0.130675	0.21445	0.3777	0.372364	0.296739	0.0701616	2.30238	0.69238
Cac_g000333	219.603	283.021	190.916	187.782	173.08	130.03	330.278	677.014	392.53
Cac_g000334	1.3758	0	0.912977	0.371281	0.487267	0.0771189	1.32458	0.714385	1.33194
Cac_g000335	4.09399	0.0457782	1.93635	2.58081	1.40755	0.198235	4.63884	2.58251	4.98314
Cac_g000336	0	0	0	0	0	0	0	0	0
Cac_g000337	0	0	0	0.207823	0	0	0	0	0.169843
Cac_g000338	0	0	0.0836596	0.12533	0	0	0	0	0
Cac_g000339	1.78773	2.69195	3.00136	2.86563	2.08113	5.55075	5.92269	0.521204	0.328659
Cac_g000340	2.38038	0	1.98607	8.93992	3.63481	0.405692	0.112956	0.0529631	0.0274218
Cac_g000342	1.10786	0.766209	0.736492	0.903486	0.851188	0.914176	1.08327	0.221574	0.616886
Cac_g000343	22.3443	16.6685	9.05671	43.0329	30.2526	5.95004	37.6453	4.75727	16.7458
Cac_g000344	13.499	2.55175	15.792	19.1548	14.2587	11.5739	13.2751	12.34	12.8713
Cac_g000345	0.336559	0	0.744956	0	0	0.548492	0.460147	0.738566	0.506728
Cac_g000346	0.131237	0	0	0	0	0.230944	0.255966	0.352597	0
Cac_g000347	37.5193	2.36562	46.1473	55.8576	58.2368	34.4318	33.6791	26.1241	33.4012
Cac_g000348	16.2476	11.3391	26.9904	45.0287	36.3385	44.9467	10.9372	7.75315	7.12591
Cac_g000349	7.23807	0.0653107	10.3924	3.75261	5.97666	4.35333	4.73595	1.5191	1.70482
Cac_g000350	2.49969	0.124734	4.20281	4.02502	3.79858	0.994339	2.22422	1.2711	1.37994
Cac_g000351	10.3125	20.3947	14.6064	19.462	11.1905	9.46565	8.82024	10.8272	11.3583
Cac_g000352	5.22678	4.84152	9.21976	10.6503	9.4508	3.40845	5.71411	3.45984	5.34982
Cac_g000353	0	0	0.0614776	0.0753675	0.0221661	0.0109568	0.0230984	0.0773944	0.0276118
Cac_g000354	0.466805	0	0.395967	0.152154	0.0905995	0	0.37319	0.299636	0
Cac_g000355	1.00675	0.115004	0	0.471918	0.224923	0.0537558	0.776008	0.264864	0.114335
Cac_g000356	0.0987892	0	0	0.0834998	0.195489	0.0228015	0.193132	0	0.0587237
Cac_g000357	9.88704	5.04592	13.0958	12.665	10.0216	4.49286	12.0484	18.5845	14.0276
Cac_g000358	4.38018	0.378566	0.040953	0.457475	0	0.131915	15.2221	0.264421	0.102604
Cac_g000359	5.69958	0.479028	4.89618	3.44319	4.35647	4.88885	5.23264	3.8945	4.6657
Cac_g000360	41.3787	4.7058	31.3267	18.1843	17.2149	7.22623	15.6632	21.4622	30.5243
Cac_g000361	1.15437	1.99892	1.9837	1.84662	1.10452	1.16465	3.0982	0.911276	1.5152
Cac_g000362	14.0502	1.9096	26.8615	6.086	5.88008	11.06	15.5996	2.38045	16.0632
Cac_g000363	10.4375	2.26399	3.91822	6.62244	4.73059	5.90352	10.7871	13.632	3.53423
Cac_g000364	0.986419	0.112916	7.94621	3.27365	0.151916	0.353968	6.74864	0.372638	0.22455
Cac_g000365	3.58685	2.40572	4.39633	10.2538	6.84773	2.20095	8.01311	4.12211	3.95829
Cac_g000366	0.0017	0.00206888	0.00165885	0.00129562	0.00222442	0.00166369	0.001643	0.00181838	0.0019018
Cac_g000367	0.350056	0.2448	0.966669	0.468176	0.352553	0.376411	0.342161	0.336924	0.173326
Cac_g000368	0.133384	0	0	0	0	0	0	0	0
Cac_g000369	107.817	195.21	179.73	144.772	240.183	88.6521	108.954	264.4	176.197
Cac_g000370	6.61878	1.72343	8.2169	5.28006	6.66644	1.87263	9.81392	12.0154	12.9486
Cac_g000371	0.55313	0	0.924001	0.905522	0.829462	0.378057	0.96775	0.0494625	0.27347
Cac_g000373	22.1264	42.1747	63.6249	65.1257	64.2097	55.8344	22.9089	7.71297	10.7378
Cac_g000374	0	0	0	0.315848	0	0	0	0	0
Cac_g000375	6.59024	2.89155	21.6619	1.62567	2.00821	6.01112	6.88929	4.97626	1.89947
Cac_g000376	9.53649	3.04528	23.4289	11.6888	11.1472	7.00281	9.24746	8.6271	8.07894
Cac_g000377	109.244	133.651	103.731	86.2247	76.8233	58.4796	127.424	97.0268	107.003
Cac_g000378	8.06799	22.7036	6.36306	10.763	12.9559	21.6213	6.94214	4.27107	7.27412
Cac_g000379	53.0443	9.45378	74.5083	56.6657	82.5613	42.9612	67.4702	35.6006	47.1291
Cac_g000380	0.258471	0.288188	3.22492	1.31563	1.06291	0.0666047	26.5628	1.13824	0.556284
Cac_g000381	165.763	65.053	148.582	128.812	123.538	94.1661	192.867	150.444	113.031
Cac_g000382	15.2226	5.33732	17.178	12.9832	14.9114	9.06746	14.743	14.1783	17.4198
Cac_g000383	58.7991	14.344	19.1319	14.1566	18.2333	77.7358	31.8132	84.5611	82.109
Cac_g000384	0.213848	0	0	0	0	0.363097	0	0	0
Cac_g000385	27.0419	36.8625	9.85541	24.5454	32.9653	16.6172	15.7873	14.0823	31.2562
Cac_g000386	17.3021	19.1266	17.0215	18.4032	17.2307	24.5098	18.4544	13.058	24.9612
Cac_g000387	20.1549	158.532	20.3784	12.9905	15.9083	30.1942	15.7168	22.7717	29.1892
Cac_g000388	23.3188	11.0968	93.5334	58.3059	54.7893	12.2779	32.2527	14.9247	22.8374
Cac_g000389	3.8803	0.52001	4.26799	4.3875	3.42508	0.523827	2.38052	3.35743	3.35204
Cac_g000390	27.2589	8.00803	32.2751	32.6113	32.114	38.3117	27.5347	20.9512	22.7316
Cac_g000391	84.7323	5.78344	73.7261	97.485	70.2752	59.5418	75.5549	50.8968	62.4004
Cac_g000392	0.962457	0	0.766751	0.471958	0.769415	0.03774	4.91719	0.337344	0.0635919
Cac_g000393	9.94573	2.31936	11.8574	13.2642	9.14197	4.83482	10.5508	6.36792	7.59059
Cac_g000394	70.7233	26.9325	55.4143	57.51	67.8984	38.7238	92.4335	58.2548	83.7148
Cac_g000395	7.86238	3.12695	6.16289	8.78951	4.63899	3.47899	17.9398	7.0058	11.7593
Cac_g000397	0.852444	1.03737	0	2.04572	0	1.3276	1.23868	1.07469	0
Cac_g000398	13.8928	4.27524	18.5261	18.4511	11.2635	6.00848	16.2535	14.9484	16.0389
Cac_g000399	0.521799	0	0.266066	0.474001	0	0	0.305498	0	0.137558
Cac_g000400	0.292955	0	0.208097	1.89656	0.0330832	0.015965	0.42119	0.0979487	0.345115
Cac_g000401	0.00822622	0	0.0631297	4.45508	0.289631	0	0	0	0.0287567
Cac_g000402	0	0	0	0.0642843	0	0	0	0	0
Cac_g000403	1.22548	0.0812176	0.253864	6.16134	3.57205	0.166101	3.2176	4.4403	0.129222
Cac_g000404	16.5558	7.57816	18.984	16.4328	16.484	11.8248	12.36	13.1323	11.041
Cac_g000405	6.57985	1.45708	8.24132	10.7441	9.93676	7.00213	7.16552	1.86356	3.79469
Cac_g000406	19.8217	9.18198	28.9231	22.2296	20.8959	15.2547	28.1042	26.0136	22.1125
Cac_g000407	8.74378	107.873	143.974	161.535	62.2996	186.722	40.3198	367.833	4.02052
Cac_g000408	0.0308687	0	0	0.0354925	0	0.028418	0.0301699	0	0
Cac_g000409	15.5353	38.6278	50.0742	30.9364	27.6429	27.6767	15.3169	4.13408	14.148
Cac_g000410	4.07551	3.81854	5.1463	7.23059	5.21994	3.69471	9.73971	4.02019	2.56529
Cac_g000411	1.48529	0.0519321	7.1274	0.659334	0.905995	0.582906	0.995174	0.599272	5.93147
Cac_g000412	0	0	0	0	0	0	0	0.218898	0.665778
Cac_g000413	46.3542	22.5523	31.7892	44.2461	36.751	19.1556	40.5846	19.8416	60.1217
Cac_g000414	0.0263751	0	71.2071	0.0597706	0.315334	0	0	0.0303571	0
Cac_g000415	17.9977	2.14158	13.9335	20.0394	25.7268	1.31616	6.61972	4.329	21.789
Cac_g000416	0.189272	0.0467827	0.128571	0.107187	0	0.083341	1.03251	0.112142	0.0348965
Cac_g000417	1.86535	1.7963	2.54036	2.54948	2.61883	2.65208	1.94333	4.74048	2.01493
Cac_g000418	29.4249	3.41343	39.2744	39.4519	55.2721	7.61282	33.3551	15.9679	43.1885
Cac_g000419	29.4489	212.303	21.0391	38.8612	37.6267	24.6673	22.2381	34.526	31.2165
Cac_g000420	0.00213666	143.021	1.39947e-06	6.28122e-06	5.21434e-07	6.38581	7.96297e-05	27.3695	0.000149997
Cac_g000421	27.5144	3.28431	5.69963	4.89912	4.73389	24.4243	13.597	12.6469	20.8919
Cac_g000422	1.83032	0.555075	0.137194	0.195356	0.19838	0.198167	3.87077	1.63337	6.81365
Cac_g000423	0.972604	0	3.95564	1.78241	2.68435	0	0.712471	1.54174	0.0756281
Cac_g000424	8.77289	7.32446	10.9199	5.66641	4.18931	2.50686	9.95444	9.48531	11.4572
Cac_g000425	0.762301	0	3.05446	2.05858	1.515	0.886355	1.62422	0.156025	0.600378
Cac_g000426	0.325669	0.0899327	0.667032	0.537027	0.5461	0	5.63211	0.115126	0.387346
Cac_g000427	1.09135	15.0528	2.12556	6.77169	2.46625	1.05117	2.56491	0.479002	2.20446
Cac_g000428	0.0997841	0.281559	0.195579	0.269823	0.341136	0	2.9256	0	0.159859
Cac_g000429	1.00723	13.9765	2.07489	7.71189	2.35159	1.09603	3.25161	0.706604	2.19292
Cac_g000430	0.311338	0.257168	0	0.256321	0	0	3.75117	0	0.319131
Cac_g000431	3.93734	14.0133	3.09026	12.7597	8.04491	0.674481	11.8132	2.15514	5.22646
Cac_g000432	0.45783	0.331022	1.81001	0.736135	0.433188	0.0562067	18.9727	0.0353302	1.13301
Cac_g000433	0	0	0.20354	0	0	0	0	0	0
Cac_g000434	42.6482	12.8658	47.0948	28.534	23.9832	2.58713	62.8607	34.0043	50.5226
Cac_g000435	2.09979	0.181616	1.83947	0.670506	5.05268	0.808304	1.40781	0.881493	0.359136
Cac_g000436	1.03689	0	0.72271	1.26926	0.326293	0.405639	0.723575	0.410715	0.423781
Cac_g000437	1.33937	0.680121	1.10375	1.6496	0.984204	1.29591	1.77419	0.570828	0.997547
Cac_g000438	9.00476	2.22439	10.3801	20.2595	13.2277	6.16855	4.64657	1.30022	7.60332
Cac_g000439	14.3516	6.62477	15.506	11.8438	11.0262	13.1781	18.4268	8.97425	8.68278
Cac_g000440	40.6042	11.94	114.259	71.4874	73.3721	43.591	46.2135	28.0452	44.575
Cac_g000441	47.4761	56.4492	74.6433	64.771	48.1962	22.4127	87.7294	61.5575	50.4207
Cac_g000442	56.5475	0.975442	23.6724	37.9832	56.7574	106.209	7.38814	18.6974	5.94948
Cac_g000443	0.738371	0	0	3.55664	4.89274	0.206121	0	0	0
Cac_g000444	28.6222	6.08888	67.8581	104.158	56.6836	37.8429	22.6132	17.6962	28.4559
Cac_g000445	27.4629	47.7824	24.0307	25.3925	21.5444	17.7848	34.1385	25.1218	27.8461
Cac_g000446	3.99917	0.932367	9.53651	8.29805	5.5238	2.71266	3.82443	1.9141	4.04208
Cac_g000447	18.5856	3.13912	26.0192	28.0017	34.8896	15.0428	19.684	16.769	15.3172
Cac_g000448	27.1166	2.89868	6.94008	2.90695	2.50465	2.74057	17.3846	16.7935	25.1262
Cac_g000449	4.70774	0.152703	4.5098	1.64281	1.53604	0.312076	7.43721	3.29768	4.09402
Cac_g000450	8.14292	1.9068	3.35492	4.41865	3.10053	7.81344	4.17874	3.23182	2.6115
Cac_g000451	0.650647	1.849	0.517486	1.42587	0.572713	7.10435	0.38984	1.1271	0.223554
Cac_g000452	26.2296	1.62075	30.394	32.8236	44.1074	30.0185	26.6748	16.9924	25.2534
Cac_g000453	0	0	0.0770225	0	0	0	0.0370623	0	0.0671321
Cac_g000454	0	0	0	0.054275	0	0	0.0439811	0	0.183829
Cac_g000455	5.23427	5.50853	12.9907	12.4506	15.3677	7.15987	6.42912	7.13059	7.40029
Cac_g000456	4.61447	4.00877	8.79389	10.885	10.2008	6.71018	3.72107	2.20047	4.18416
Cac_g000457	131.843	33.4185	117.971	83.3133	71.9551	162.407	78.8238	69.4079	68.0873
Cac_g000458	68.9747	46.6314	52.4514	45.0168	57.3731	33.3675	7.62419	47.3789	38.6201
Cac_g000459	3.66628	0.23146	1.7311	3.13855	2.76552	0.901999	2.52578	3.56279	2.29835
Cac_g000460	0	0	2.093	0.615182	0	0	0	0	0
Cac_g000461	0.952339	0	0.183949	1.48384	0.124154	0.0885451	0.0838095	0.0857165	0.200061
Cac_g000462	7.29161	7.63765	8.97216	8.35899	9.22499	6.63965	7.25887	11.8587	9.83897
Cac_g000463	1.15077	0.45276	0.439465	0.167087	0.199732	2.60908	5.03704	2.9943	0.899201
Cac_g000464	48.3322	63.5521	59.0939	53.0865	38.8844	33.8974	39.1106	45.8893	46.2587
Cac_g000465	5.20093	2.17924	5.71137	7.21402	6.3511	3.70155	6.18113	2.89851	4.54746
Cac_g000466	25.8746	32.1422	20.7368	24.4253	20.346	23.2657	19.8524	8.56342	21.0662
Cac_g000467	55.2012	20.7536	76.6887	57.6674	54.5813	49.0452	61.587	57.6456	59.6559
Cac_g000469	66.448	34.5196	75.4854	67.1113	106.059	26.334	72.2857	61.635	68.0521
Cac_g000470	1.65643	0	0.637575	10.2387	189.373	0.019847	54.585	0.131097	0.878218
Cac_g000471	9.98165	4.75002	7.85862	12.1215	8.90518	17.5948	12.9033	8.09955	5.01626
Cac_g000472	0.437023	0	0.180449	0	0	0	0	0	0
Cac_g000473	34.0946	15.8403	27.2405	34.7255	37.6851	22.6279	26.8112	22.5468	29.6828
Cac_g000474	9.82409	2.25613	10.8696	14.619	12.2342	8.59404	10.6402	9.86592	11.1701
Cac_g000475	0.0268087	0	0	0.0608385	0.0780438	0	2.59421	0.154372	0
Cac_g000476	18.5591	2.38251	26.174	13.6742	11.3409	3.85747	14.8	18.4168	18.3362
Cac_g000477	7.50832	0.642057	7.47833	7.97283	5.04331	4.51117	4.86664	3.48459	3.84608
Cac_g000478	1.61716	0.038269	4.43378	4.24091	4.07072	1.4882	1.82845	0.367642	1.06473
Cac_g000479	1.44945	2.44989	0.644805	0.544227	0.167056	21.7301	0.337011	0.927912	0.954715
Cac_g000480	5.5566	0.0218323	2.16152	1.15847	1.526	0.289622	7.78869	4.14789	4.12417
Cac_g000481	17.7471	11.8616	20.9101	12.6174	13.8711	18.5184	13.4928	15.7681	14.8208
Cac_g000482	12.1755	11.7733	14.8789	16.8535	17.8189	11.7646	11.4895	13.0675	12.9372
Cac_g000483	6.47047	1.03491	5.96189	6.68679	5.44348	3.20807	7.65685	4.48714	8.01431
Cac_g000484	11.076	9.98918	14.8995	17.5109	13.4423	25.5793	12.8573	7.99447	14.5594
Cac_g000485	28.1815	5.74869	29.3887	43.7741	38.3908	21.2162	35.9245	34.7472	36.5801
Cac_g000486	9.59743	4.70175	12.8911	14.0475	11.911	7.99654	11.6706	16.274	14.9247
Cac_g000487	13.9695	7.85162	17.5634	22.7234	18.6944	11.3942	13.0936	6.66566	9.8251
Cac_g000488	0.113219	0.0266307	1.251	1.44355	0.403446	0.336573	0.110704	0.165994	0.119181
Cac_g000489	0	0	149.637	0.45819	0	0	0	0.179798	0
Cac_g000490	42.1994	83.1679	14.0928	6.40733	6.89943	66.6516	67.5333	12.9947	78.4245
Cac_g000491	0.0508384	0	0.0908079	4.77018	0.194975	0	0.0828378	0	0.059869
Cac_g000492	0.659139	3.89082	0.849529	0.937918	0.975481	1.39681	0.199042	0.556314	0.780736
Cac_g000493	7.19842	2.55599	14.5068	9.26871	8.2072	0.783509	9.54726	4.16769	4.78764
Cac_g000494	0.591605	0	5.19124	0	0	0	0.865078	0.204103	0.207259
Cac_g000495	4.03133	0.117842	2.9058	1.80392	1.96958	0.891693	2.53022	0.546436	1.28886
Cac_g000496	9.55218	15.7824	11.2308	10.0288	12.5019	8.10009	11.7923	19.6905	15.545
Cac_g000497	0.796269	0.213031	1.48001	0.966879	1.13464	0.94114	1.333	0.531177	0.72031
Cac_g000498	2.69621	0.787541	5.7123	3.6118	16.2642	2.8174	5.26727	6.89455	3.90819
Cac_g000499	0.176759	6.03044	0	3.26171	0	0.152467	0.860992	1.53607	0
Cac_g000500	15.1799	1.23061	20.8094	15.0639	19.4581	1.02043	11.565	9.71783	14.3407
Cac_g000501	0.729453	0	0.641455	0.154992	1.5541	0.1104	0.0593725	0	0
Cac_g000503	0.735683	0	0.623198	0.417722	0.559311	0.0409417	0.33087	0.0833477	0.155522
Cac_g000505	0.685073	0.030868	1.37228	0.567546	0.524062	0.490465	1.19557	0.300044	0.236891
Cac_g000506	1.53143	0	1.69839	1.10017	0.844911	0.818469	2.44717	1.19208	0.788404
Cac_g000507	0.124488	0	0.0718001	0.0588189	0	0	3.85977	0.526019	0.0419288
Cac_g000508	1.06408	0.135044	0.625966	0.456246	0.621941	0.271985	2.72216	0.285183	0.778589
Cac_g000509	25.8712	4.85843	12.5626	11.747	10.8638	11.0674	28.9137	35.8112	20.9526
Cac_g000510	22.6502	16.1477	28.0346	23.679	21.2784	11.7867	24.6326	21.9565	21.857
Cac_g000511	2.8989	3.58276	3.10124	4.29179	3.20171	3.69449	5.3712	2.55608	3.98642
Cac_g000512	8.14157	10.9002	6.65849	6.10138	5.28444	14.5838	5.40465	6.3843	9.26471
Cac_g000513	7.97597	8.9012	25.0937	34.8702	25.3302	6.70776	49.3048	76.6072	15.901
Cac_g000514	41.1096	0.562791	50.1357	58.2563	60.3409	22.3899	32.649	19.9845	24.2525
Cac_g000515	13.2775	0.302534	13.7702	10.8337	9.82349	6.089	11.9886	8.04459	9.50121
Cac_g000516	70.812	18.0906	153.241	60.7656	95.7788	12.0948	111.02	93.3546	68.7286
Cac_g000517	11.4351	4.2532	9.67661	7.55564	6.50196	3.9627	17.609	9.68867	8.83367
Cac_g000518	0.757456	0	0.744631	0.558506	0.223617	0.552852	0.838654	1.56263	0.434023
Cac_g000519	12.1146	15.6809	29.6653	19.1174	17.1371	9.54706	12.939	8.63908	11.3279
Cac_g000520	45.6776	26.6803	30.7139	22.9289	24.2894	22.5659	51.1599	35.5287	54.3062
Cac_g000521	58.5105	24.3182	80.6154	56.3093	79.517	38.4628	78.5957	65.0086	43.7114
Cac_g000522	18.2409	13.9672	20.9677	22.735	21.9154	12.7033	15.2002	15.1789	16.2153
Cac_g000523	1.75911	0.342157	0.951859	1.9961	2.2889	1.73953	1.88121	1.67421	1.28981
Cac_g000524	5.29455	0.133137	2.76118	4.82663	4.99914	0	0.108378	1.63016	0.0330787
Cac_g000525	0.435798	0	0	0	0	2.28655	0.141619	1.19764	0.202792
Cac_g000526	0	0.275223	0.137846	0.479035	0.885771	1.0418	0.140753	0.530853	0.272969
Cac_g000527	33.9991	30.3237	50.8803	50.0639	54.1934	20.306	39.477	24.0615	36.8715
Cac_g000528	8.16091	1.4638	10.3671	9.98882	9.02098	2.20737	8.28052	4.7413	4.88445
Cac_g000529	1.59046	0	0.0666516	0.0828462	0	0.0354372	15.1028	0.0143765	0.372677
Cac_g000530	7.78178	0.110212	1.2186	1.02249	0.717879	1.38338	12.495	1.53075	15.0604
Cac_g000531	106.251	165.841	52.2864	24.5063	14.9917	9.72019	137.524	93.6858	139.916
Cac_g000532	0.0671736	0	0	0	0	0	0	0	0
Cac_g000533	0	0	0.144659	0	0	0	0	0	0
Cac_g000534	11.388	8.13143	7.65659	11.8472	11.5111	17.6771	12.8622	3.96618	5.57736
Cac_g000535	16.6499	10.2871	9.20819	11.4427	12.1866	22.309	17.3683	10.5424	10.723
Cac_g000536	34.7213	1.29854	29.2434	53.8392	54.1302	36.3536	26.8613	13.617	26.2768
Cac_g000537	16.498	1.8819	0.306693	0.522103	0.162128	1.12242	14.8305	11.653	8.77123
Cac_g000538	0.31596	0	0	0	0	0	3.80126	0	0.866433
Cac_g000539	2.60903	1.57913	3.00611	2.87827	1.4899	3.43273	2.322	1.28995	1.93071
Cac_g000540	1.97501	0.792748	4.16583	4.91066	4.90653	1.20976	2.69999	2.0345	1.20204
Cac_g000541	13.7728	20.6572	15.8305	14.7612	16.2097	15.9939	14.3889	13.2442	14.4484
Cac_g000542	10.0253	19.7452	12.9367	11.4105	10.1257	18.1076	15.0544	13.6855	11.1358
Cac_g000543	0	0	57.1176	0.364484	0.648557	0	0	0	0
Cac_g000544	28.4726	41.9613	32.8824	25.854	23.2612	17.1254	33.4267	37.7564	52.0675
Cac_g000545	18.8631	11.1514	24.323	21.9065	22.4465	11.2726	23.8017	23.3402	25.8324
Cac_g000546	12.0528	10.584	67.4684	40.5892	25.0597	9.61705	8.82462	7.83094	13.1437
Cac_g000547	9.36145	7.15257	67.7148	38.5451	32.414	6.89401	9.03599	5.22239	8.82083
Cac_g000548	6.67758	3.52985	14.0012	10.6719	5.43622	8.46468	6.26915	3.9221	4.08904
Cac_g000549	1.16126	2.06429	0	0.713581	0	0.165741	2.4502	2.30906	0.87129
Cac_g000550	0.481814	0.143232	0.218878	6.04153	2.96279	0.0742971	6.81014	0.916376	1.28154
Cac_g000551	6.65447	3.38601	10.9887	5.96923	6.91879	3.59192	6.27483	3.99745	4.17104
Cac_g000552	6.90561	0.516729	3.41361	3.66418	4.14255	1.16119	9.38606	3.48361	9.87511
Cac_g000553	6.91232	1.02593	4.27204	3.32153	3.30873	0.748384	9.3496	2.09224	16.2809
Cac_g000554	0	0	0	0	0	0	0	0	0
Cac_g000555	9.32581	39.8931	12.9385	11.6667	8.58709	45.7606	18.0012	36.5173	13.7746
Cac_g000556	70.7717	68.1844	24.075	19.5674	23.2852	31.212	31.2987	12.0154	63.4345
Cac_g000557	29.9771	11.97	24.346	33.9996	27.911	34.3239	18.4755	10.4614	18.3492
Cac_g000558	9.64706	0.435724	10.5986	7.0453	5.80441	0.323375	18.7458	9.29788	12.0526
Cac_g000559	5.69868	9.32148	8.73656	8.44243	8.8217	24.9292	6.06736	3.2857	4.65925
Cac_g000560	38.738	1.58565	6.72603	12.1139	13.2466	1.99796	23.5259	57.2672	74.9513
Cac_g000561	37.2259	52.4878	36.5494	26.4563	30.8563	17.2662	39.328	53.7856	61.9231
Cac_g000562	0.839435	15.1928	1.29974	6.13935	6.17356	0.638321	1.80743	1.31421	1.26948
Cac_g000563	35.7302	3.65238	37.7408	41.8198	43.9721	39.3202	32.1796	17.7126	30.545
Cac_g000564	8.12154	7.05943	8.23327	12.0156	10.204	11.4711	10.3008	7.49787	6.09187
Cac_g000565	43.7076	20.3299	55.8743	38.1223	49.1452	35.3949	55.5165	42.998	50.1654
Cac_g000566	1.82406	0.711259	1.49802	0.764142	1.20918	0.864284	1.51288	1.06583	0.70732
Cac_g000567	118.352	191.478	87.2113	60.6437	56.4046	59.5314	90.4339	76.9731	108.101
Cac_g000568	6.11821	0.702088	4.48514	6.13541	4.14163	0.71893	9.51374	11.6381	5.13009
Cac_g000569	15.2399	1.0052	3.53768	1.58079	1.81806	1.45583	16.4883	5.11808	9.02204
Cac_g000570	6.64264	4.91284	7.09913	4.46831	5.43362	2.53789	9.25161	5.33032	6.53241
Cac_g000571	9.06958	2.11332	6.5177	6.60872	6.53587	20.6808	7.43712	3.01219	1.71185
Cac_g000572	12.3597	4.69656	16.6866	17.4846	13.9851	14.7362	12.6556	9.34855	10.4255
Cac_g000573	32.6773	213.162	10.7169	13.2169	4.2226	14.9604	13.3511	275.417	115.012
Cac_g000574	0	0	0	0.186305	0.140072	0	4.02981	0	0
Cac_g000575	83.1491	15.6658	108.706	75.3691	85.5822	78.7351	81.4554	63.155	98.3173
Cac_g000576	15.1838	6.65226	25.8038	25.2998	22.758	14.8147	17.9958	13.1121	18.2931
Cac_g000577	8.77024	11.7425	9.77719	12.2506	10.8374	4.99436	7.64905	21.009	22.8865
Cac_g000578	42.4157	8.98804	85.3131	52.9396	62.5641	29.1529	28.3152	27.3304	44.9004
Cac_g000579	6.23111	11.4971	9.55463	8.33114	9.30833	5.46681	5.81949	5.92185	7.41903
Cac_g000580	33.8407	2.86792	22.6776	22.0096	5.6943	18.4497	50.6106	102.37	34.3928
Cac_g000581	61.3665	7.47806	28.3351	46.6314	44.5836	33.3752	51.6999	46.6295	66.9534
Cac_g000582	44.7204	53.3019	98.2736	32.8817	32.5556	17.2039	52.4463	25.0438	97.0146
Cac_g000583	2.35196	0.373125	4.75652	5.90818	4.84006	4.1024	2.14748	1.29034	1.96507
Cac_g000584	32.4529	32.5363	42.6712	29.7905	26.1646	19.3345	36.6234	32.0662	33.7417
Cac_g000585	2.71344	0.735739	1.8599	1.63963	1.41188	1.52078	2.96443	2.56323	1.58724
Cac_g000586	0.175521	0	0.411385	1.41768	0.548034	0	1.10209	0.0361787	0.056248
Cac_g000587	5.39493	2.46974	4.9323	5.0611	3.47584	9.01681	5.0982	4.42573	4.49144
Cac_g000588	0.127568	7.19701	8.20446e-08	1.86188e-06	2.45548e-06	2.56281	1.01997e-05	5.65422	3.07211
Cac_g000589	22.526	18.709	22.8223	34.924	31.039	18.8073	23.8388	31.9035	13.2249
Cac_g000590	6.05425e-08	9.7242e-08	5.82461e-07	9.56406e-07	4.35453e-07	4.58281e-08	1.49292e-07	1.5907e-07	1.85834e-07
Cac_g000591	165.247	89.4549	113.415	85.6049	117.937	173.866	124.249	154.611	170.46
Cac_g000592	27.2434	3.83177	34.7511	18.3863	23.9272	2.90886	30.9889	47.9478	36.2815
Cac_g000593	3.45148	0.0520385	2.87669	2.14882	0.976928	1.03533	1.75189	1.16472	1.46613
Cac_g000594	0.571734	4.28535	15.0156	4.11596	0	1.17518	2.23434	1.69435	0.349737
Cac_g000595	1.46888	0.0269575	0.437264	0.632419	0.576351	0.0208837	3.51239	3.10516	0.107188
Cac_g000596	5.10661	2.68006	4.33694	3.67977	2.85518	2.06014	5.02301	4.21309	3.07054
Cac_g000597	5.92765	4.54841	9.30726	10.8243	9.29318	11.3031	4.9584	3.48348	4.1425
Cac_g000598	5.47367	4.89027	6.78026	4.94155	5.2518	4.08882	4.60587	3.97056	5.73237
Cac_g000599	22.4799	7.46048	26.0955	17.4406	15.3996	10.1177	22.9093	16.4066	20.4816
Cac_g000600	17.9561	60.12	20.2217	33.3544	28.6975	70.0216	9.73933	13.0402	22.8299
Cac_g000601	14.3828	2.58016	16.4554	19.2933	19.3602	14.764	11.0918	9.11479	10.3087
Cac_g000602	92.1757	1531.01	105.237	60.5324	47.8381	1565.88	74.7614	45.9898	120.601
Cac_g000603	2.58739	22.3367	3.4599	0.820088	0.243209	82.5764	0	8.81479	4.62447
Cac_g000604	9.88498	2.28253	13.8249	9.28024	12.8587	5.06269	8.47504	10.0341	15.5658
Cac_g000605	67.4771	232.165	58.4127	59.4396	56.8293	131.712	118.035	150.519	122.346
Cac_g000606	18.5873	2.98809	2.31382	5.45831	9.02416	8.56489	12.8456	10.4643	33.7999
Cac_g000607	3.03711	0.0305589	7.17245	1.93222	2.02705	0.164877	2.86892	2.87541	2.49059
Cac_g000608	65.5057	0.4877	84.2461	24.1811	28.8649	11.3948	51.3942	43.0843	115.343
Cac_g000609	0	0	0.26054	0.751812	0.268476	0	0.0410388	0	0.0510185
Cac_g000610	0.672429	0	1.02921	0.566234	0.396169	0.0942508	0.617518	0.465248	0.409649
Cac_g000611	39.6007	6.30215	29.9833	25.11	27.2329	22.5725	33.3432	34.2294	28.8723
Cac_g000612	15.019	15.8271	9.5686	6.35355	7.0638	18.574	8.81393	9.09578	10.6106
Cac_g000613	8.74704	5.6499	11.4661	13.4156	16.6741	12.1466	8.01235	6.23427	8.48988
Cac_g000614	35.0122	35.7129	37.3375	40.3097	39.5445	49.052	28.1638	20.6977	28.7312
Cac_g000615	6.03773	11.1457	7.70899	8.94613	13.0253	14.2977	10.1095	3.64755	8.1796
Cac_g000616	1.68204	0.204021	1.5995	1.78389	1.87885	0.450188	2.69266	0.783478	1.04292
Cac_g000617	3.06749	11.3658	4.34789	23.6278	9.92212	2.43865	3.86686	7.99687	11.4667
Cac_g000618	14.2966	0.0396929	21.6678	55.716	67.4752	90.9639	1.31088	0.171366	0.927454
Cac_g000619	8.14679	1.23884	2.36245	4.22445	63.0618	0.766274	7.3905	2.2973	13.0582
Cac_g000620	2.74095	0	2.05369	0.246478	0.920402	0.184582	3.5481	1.11234	2.14159
Cac_g000621	7.77887	6.81963	9.94366	3.05829	4.04927	3.81906	33.9955	3.22804	3.74024
Cac_g000622	0.090528	0.0555966	0	0.436987	0	0	0.0442253	0.106955	0.220842
Cac_g000623	0.783489	0	0.298462	0.0463039	0	0	0.267964	1.19317	3.1296
Cac_g000624	8.41839	12.3512	10.2778	6.88506	6.79244	6.16012	10.2041	11.9169	9.7784
Cac_g000625	14.902	19.9752	3.59231	10.8923	9.71108	4.87701	21.4713	5.55077	9.50106
Cac_g000626	69.0092	48.8946	64.8433	39.8924	55.3765	50.8857	82.272	49.9825	56.0359
Cac_g000627	33.6284	3.02655	29.1651	28.863	35.3597	23.3139	28.0022	22.9272	32.7289
Cac_g000628	1.10744	0.951419	1.15316	1.52396	0.689461	0.648079	0.721903	0.739061	0.790531
Cac_g000629	0.456849	0.0114024	0.501177	0.647972	0.398556	1.17476	4.60971	0.207838	0.204243
Cac_g000630	14.7416	11.5618	11.6292	12.1472	16.7353	19.0205	10.1795	10.0723	9.07575
Cac_g000632	18.9936	7.47152	6.10122	5.61976	2.6965	4.20365	50.9445	21.1549	37.3915
Cac_g000633	18.137	6.53735	0.82669	0.745534	0.815784	12.4554	9.80845	20.5558	28.9156
Cac_g000634	0	0	0	0	0	0	1.85841	0	0.073847
Cac_g000635	51.605	31.8254	83.9649	61.9351	50.5502	50.9749	74.6065	22.4645	58.6184
Cac_g000636	109.086	53.9845	102.283	83.1442	109.348	77.6291	111.809	75.8242	145.334
Cac_g000637	1.3134	0.55068	0.786374	0.213969	0.673045	0.840198	1.09517	2.04771	1.75648
Cac_g000638	19.5507	50.6131	15.0189	10.0029	5.49248	124.792	6.14632	8.628	10.9784
Cac_g000639	3.84991	0.972858	11.0864	5.86865	4.30535	2.48833	6.92186	4.28213	5.58689
Cac_g000640	8.93025	4.32539	13.1144	10.8931	8.08025	5.18935	8.95294	4.82562	7.5991
Cac_g000641	8.22415	0.739621	9.90014	2.56557	3.16512	4.77019	5.44984	4.13141	2.22846
Cac_g000642	0.697454	0.048812	3.08266	2.12144	1.43657	0.493361	0.661766	0.140537	0.169839
Cac_g000643	8.74644	7.72882	15.1995	16.0534	10.0369	4.19781	15.6904	8.1909	8.56843
Cac_g000644	2.15698	0.26967	2.07948	8.55933e-07	2.20221	5.96783	7.73853	1.58073	0.531631
Cac_g000645	2.28587	0.549504	1.20117	1.77973	1.54518	5.75933	7.4809	0.739947	1.0914
Cac_g000646	1.78077	0.696855	1.58275	2.46913	1.73443	0.87369	2.80536	2.60585	1.4208
Cac_g000647	2.13414	0	4.81147	8.9347	1.8929	0.938001	2.73147	2.51717	0.91531
Cac_g000648	10.6153	5.44485	13.6966	17.474	13.5616	8.16455	15.1143	7.08947	11.1265
Cac_g000649	34.8296	33.2349	25.9184	10.4953	18.3701	9.90339	24.271	82.5123	45.4704
Cac_g000650	22.8698	18.0963	7.1169	8.64561	12.7452	26.1301	10.5086	68.709	9.74049
Cac_g000651	64.1962	43.1575	35.6108	27.374	45.9927	18.9986	41.9865	131.515	58.7713
Cac_g000652	2.21736	2.36078	3.11587	2.90141	3.12071	2.61626	2.89699	1.40419	2.5763
Cac_g000653	5.07283	0.34479	5.02498	5.27234	5.83599	4.44062	5.59327	3.11696	3.71275
Cac_g000654	2.84054	1.13143	4.39331	3.06297	3.61153	3.71096	3.29841	1.08917	3.23731
Cac_g000655	8.50765	1.27716	12.5923	8.84062	10.3255	6.39462	8.86535	6.2075	5.64225
Cac_g000656	33.4471	0.77093	6.26518	12.7233	4.85153	1.42793	117.839	9.80555	40.6151
Cac_g000657	8.85739	0.147549	4.38168	12.9284	9.56832	1.8223	9.59862	4.67469	4.45836
Cac_g000659	8.52181	0.220357	3.97656	3.55149	5.07543	3.97076	2.17804	1.6279	1.35832
Cac_g000660	20.9478	4.51049	23.0407	26.2033	22.4313	12.2226	19.2936	11.7167	15.1563
Cac_g000661	16.0302	5.10406	12.2106	13.2694	18.222	12.032	20.6104	14.996	19.0903
Cac_g000662	6.56548	4.57429	10.2028	5.11013	9.24314	5.96533	8.39696	4.36786	4.87363
Cac_g000663	0.0162698	0.057761	0	0.160668	0	0.0150797	0.906675	0.0554136	0
Cac_g000664	0	0	0	0	0	0	0	0	0
Cac_g000665	1.28701	0.284621	1.42696	1.11401	0.889227	1.19237	1.27503	0.916753	1.3341
Cac_g000666	0	0	0	0.071366	0.208225	0	0.47973	0.0487798	0
Cac_g000667	0.137372	0.116611	0.180546	0.566374	0.494505	0.327878	38.776	0.0671426	0.106622
Cac_g000668	0	0	0	0	0	0	0	0	0
Cac_g000669	1.27336	0.227321	0.340006	1.9904	0.66113	0.221795	0.978268	1.51311	1.96817
Cac_g000670	0.972118	17.9188	1.17978	1.51644	1.85096	8.98708	1.13402	0.526966	0.785266
Cac_g000671	7.49687	1.31321	8.91007	8.59882	4.37717	1.20645	6.6243	1.73011	3.81658
Cac_g000672	108.574	429.456	71.4808	35.9364	42.2084	1622.62	2.00838	29.471	71.239
Cac_g000673	16.4038	19.3444	21.8259	15.914	7.93081	10.1236	28.2906	30.6969	28.3314
Cac_g000674	2.33543	0.287109	1.77243	0.975177	1.78654	1.33422	2.54881	1.61225	1.76438
Cac_g000675	6.7371	1.00643	3.51932	2.8707	2.63121	3.97297	2.95466	2.23783	5.26059
Cac_g000676	17.7176	35.0517	15.5707	21.2072	30.0248	12.6673	17.4278	15.7633	24.426
Cac_g000677	39.4527	26.8936	25.7279	31.8503	37.7679	35.2363	47.0022	44.1339	42.8394
Cac_g000678	12.0593	9.29979	11.3765	11.4353	14.7475	7.80522	13.9577	5.1512	13.0373
Cac_g000679	12.8821	3.74999	19.281	25.6899	18.5688	3.73313	16.8547	12.0595	15.8565
Cac_g000681	7.09732	5.683	3.83574	4.41441	1.87687	5.83821	7.66617	8.61934	5.15168
Cac_g000682	1.87808	0	2.59215	2.22243	1.74143	1.02582	2.00129	0.706012	1.59599
Cac_g000683	14.8191	0	19.9549	24.016	22.7185	5.48256	15.3767	8.20055	13.3431
Cac_g000684	5.01727	0	7.05848	9.15928	7.80258	3.33435	6.08243	1.10063	5.04076
Cac_g000685	13.3707	0.22231	8.24853	20.7829	22.6419	5.31013	10.9606	4.29399	9.8052
Cac_g000686	19.6687	5.86468	22.3872	28.69	31.6971	17.9495	16.8127	17.2481	17.8088
Cac_g000687	0.383109	0.0571162	1.86351	7.54659	3.11134	0.176594	0.592728	1.27593	0.113549
Cac_g000688	9.83933	10.8481	10.4776	11.1533	10.3235	6.85481	19.274	28.4179	14.8612
Cac_g000689	6.02117	0.0605956	6.10989	3.97004	8.17094	0.0989447	5.84757	3.17077	5.98804
Cac_g000690	0.0537129	0	0	0	0.120715	0	0	0.12844	0
Cac_g000691	3.77857	5.03928	5.40256	9.76558	8.74895	2.67604	10.0501	6.93331	7.36046
Cac_g000692	26.0037	13.4736	28.1712	24.8436	22.2673	15.8686	36.2516	35.4095	21.4436
Cac_g000693	9.77355	3.73394	29.4558	18.5499	19.2734	7.6096	10.3602	18.4266	13.1256
Cac_g000694	20.2751	15.1801	4.86862	9.2032	12.9071	20.7456	20.791	12.6862	22.1541
Cac_g000695	37.1662	38.197	42.8059	60.9556	52.3038	37.6474	34.9662	37.5156	47.2724
Cac_g000696	40.9179	0.245907	13.2968	17.4438	32.0084	4.56767	15.6861	15.4012	26.8254
Cac_g000697	2.44633	2.7148	4.26463	5.38347	3.37117	1.25017	5.5005	3.09002	3.09884
Cac_g000698	4.24577	0.910473	6.17222	7.07242	6.78946	2.41666	0.311363	3.59981	0.793867
Cac_g000699	1.70313	0	0.0732441	0.278478	0	0.126246	3.0582	0.0544417	0.2248
Cac_g000700	28.2717	2.28368	22.177	11.5342	10.2663	14.4331	25.8714	16.4652	22.0229
Cac_g000701	10.8384	0	1.1518	2.49754	0.786914	4.97224	8.85842	4.04085	4.93731
Cac_g000702	13.7524	6.53411	16.494	14.3848	13.2808	7.36806	22.999	15.9926	18.1144
Cac_g000703	0.618903	0	1.73009	1.5998	1.84259	0.695256	1.47851	0.280086	0.537819
Cac_g000704	25.2393	19.6482	31.4785	30.0705	45.2115	25.8623	24.8765	23.1727	34.1269
Cac_g000705	9.44488	6.07172	4.39863	5.30611	3.80445	4.09568	9.8486	8.84897	8.44537
Cac_g000706	15.311	0.793915	11.8212	14.1776	9.70907	9.1908	18.7893	14.7288	7.54583
Cac_g000707	3.02489	2.75845	2.82782	3.33382	2.82212	1.98383	2.33975	3.16267	3.92543
Cac_g000708	18.1162	1.49941	10.0546	7.17628	8.69379	4.13205	8.92906	7.66655	10.9304
Cac_g000709	9.3583	3.32774	10.2108	12.8627	11.5525	12.2032	13.405	9.12492	10.2437
Cac_g000710	64.4941	10.3098	66.9548	41.5665	53.1823	44.1336	53.5871	17.9356	46.4081
Cac_g000711	16.8464	23.4328	22.2374	46.7991	19.9023	11.1627	14.6311	109.438	28.0879
Cac_g000712	10.547	6.01757	7.01323	7.90577	4.87518	7.00038	7.36558	8.93186	7.6123
Cac_g000713	0.0951272	0	0.554223	1.02367	0.581531	0.233443	0.216934	0.882341	0.456313
Cac_g000714	0.695429	0.193272	0.428547	0.293577	0.304644	0.564054	0.632912	0.648436	0.744955
Cac_g000715	0	0	0.0396017	0.0633278	0	0.102571	0.0271869	0	0
Cac_g000716	1.13203	1.0041	10.0422	15.3154	4.04508	0.799625	3.40045	3.57259	0.267811
Cac_g000717	5.36926	0.834115	2.85142	4.34845	4.92763	2.93255	5.7077	3.85352	3.6108
Cac_g000718	7.05897	5.19634	5.25907	6.48959	7.1535	3.38898	7.38167	6.79294	6.14801
Cac_g000719	0.0336735	0	0	1.83662	0.48436	0	0	0	0
Cac_g000720	8.24759	3.24311	6.83315	7.46488	6.37281	4.7126	7.32476	3.64188	4.00171
Cac_g000721	1.53397	0	3.82249	4.2039	14.6677	0.176434	1.09317	1.40847	0.115008
Cac_g000722	10.9374	4.03214	1.6186	5.01471	2.37998	2.4864	12.3843	5.51588	22.822
Cac_g000723	8.16077	29.3488	4.92819	6.12409	6.7143	32.6954	3.42346	11.478	8.46238
Cac_g000724	20.5414	1.89627	2.07573	2.71473	2.24115	0.481449	15.9571	25.4039	27.3167
Cac_g000725	27.4424	35.8006	70.4005	93.2534	188.445	21.718	40.3259	93.4047	96.1206
Cac_g000726	6.48529	9.95829	13.9473	12.3833	32.4724	19.2228	14.4274	2.02632	10.9617
Cac_g000727	116.884	149.3	42.7291	85.3393	17.6741	97.0975	72.2396	1016.69	637.485
Cac_g000729	23.213	16.906	32.1298	42.4103	32.7504	24.4152	30.9317	27.0732	44.2806
Cac_g000730	0.369894	1.01194	2.33792	20.7039	9.82998	1.30642	0.120262	0.490696	0.667323
Cac_g000731	20.0642	2.50879	14.2959	24.0269	27.0259	12.2966	17.2667	19.3446	24.7236
Cac_g000732	10.7483	31.6317	9.54844	13.1737	16.4042	7.30356	12.9729	15.6893	14.4492
Cac_g000733	16.0895	27.822	3.13433	8.37621	6.10267	0.942227	14.3264	107.517	58.1976
Cac_g000734	0.084818	0	0.360007	10.0692	0	0	0.0827996	1.3792	0
Cac_g000735	1.74675	0.820665	1.66178	1.68881	1.66504	0.339287	2.70401	0.474814	1.25453
Cac_g000736	2.86162	0.478027	6.72611	5.26846	4.08825	1.6974	4.50314	2.85473	1.67043
Cac_g000737	59.2891	21.1797	43.4744	34.7341	31.1553	20.735	51.0463	38.5072	84.0673
Cac_g000738	0.290999	0.406525	0.192892	0.0495374	0.265235	0.076166	0.0406207	0.0977236	1.00942
Cac_g000739	0.191994	1.82036	0.0468942	0.0576678	0.167689	0.0161684	11.9106	0.0595419	0.185105
Cac_g000740	2.76061	0.3969	0.652681	0.807989	0.528477	0.86726	4.61464	4.02646	1.31434
Cac_g000741	12.961	5.3251	20.6298	33.9203	46.7644	9.62887	9.91921	15.1581	10.2093
Cac_g000742	36.9746	19.2688	37.3252	39.3204	39.9756	38.4638	39.325	26.0905	30.5198
Cac_g000743	18.5207	16.0964	2.1757	0.509255	0.241328	10.3459	1.83401	62.7695	51.5511
Cac_g000744	16.1266	7.24231	21.1868	18.1098	16.112	9.71265	14.5186	9.81414	15.68
Cac_g000745	0.630481	4.68206	1.67507	1.70687	2.79024	1.66826	3.25273	0.728216	1.49431
Cac_g000746	11.4256	2.76702	19.9183	20.3709	20.0608	7.17438	13.178	6.7587	18.1962
Cac_g000747	2.606	8.68373	5.99016	5.11905	5.45208	23.6464	1.62946	1.76905	1.56671
Cac_g000748	3.69493	0.26225	6.26996	3.06044	2.20542	1.07499	6.8011	40.4413	3.77595
Cac_g000749	14.0789	35.3914	14.0562	21.9774	18.3815	29.1559	14.9125	21.4117	13.2565
Cac_g000750	5.8925	16.7	6.01458	6.02811	5.26926	22.3722	2.92816	3.40845	3.76161
Cac_g000751	0.742387	0	1.42227	0.328664	0.173853	0	1.52335	0.312826	0.130798
Cac_g000752	12.6287	8.17271	20.8558	12.8911	13.7989	8.27912	9.37576	7.32641	12.2015
Cac_g000753	58.1212	290.839	20.8396	10.1663	7.75009	421.591	3.91869	15.9735	12.5563
Cac_g000754	4.78848	0.146568	14.4804	0.203552	0.177273	0.201156	4.4847	0.0527256	0.418997
Cac_g000755	1.48515	0	81.8093	9.08582	15.3522	0.0159985	0	0.0196322	0.0406895
Cac_g000756	17.8898	1.41679	32.8774	14.4677	15.9657	1.68125	0.375043	5.64612	12.3184
Cac_g000757	5.43118	2.09317	14.3421	5.61856	3.52891	2.47673	6.15678	2.25871	3.90425
Cac_g000758	3.85295	0	19.7252	10.834	12.9166	0.100832	1.18478	2.99553	0.730577
Cac_g000759	2.61416	0.0254906	3.80751	16.0563	0.75075	0.175725	9.69976	0.773797	27.3665
Cac_g000760	34.0778	9.38544	14.9328	21.2351	15.1802	58.5883	19.0529	17.8664	15.0193
Cac_g000761	8.86114	2.43512	5.03752	5.70184	6.43746	6.81347	4.30203	3.4628	4.5177
Cac_g000762	5.46654	0.415681	8.65308	4.87584	6.43362	4.11723	3.66632	3.8461	3.87656
Cac_g000763	0.539886	59.0129	11.9919	7.55242	4.27516	41.0692	0.263919	0.684685	0.149403
Cac_g000764	13.5271	1.00666	8.21281	16.1033	8.29243	3.69898	20.4853	2.28438	27.3137
Cac_g000765	3.83031	0	0.0283151	0.460751	0.32246	0.0191504	15.0992	0.023647	0.195955
Cac_g000766	8.45471	8.60842	14.9015	18.7076	69.4881	5.92571	8.76958	2.82361	4.57784
Cac_g000767	56.0276	34.5783	53.7714	61.237	83.3737	45.1049	39.5826	38.1282	50.1053
Cac_g000768	43.4471	14.7343	30.9522	14.7054	7.59321	19.6914	5.1572	12.7409	24.4153
Cac_g000769	65.565	2.35497	20.2263	21.1657	17.1612	20.3935	33.7045	42.6507	31.5236
Cac_g000770	78.071	21.4937	36.32	21.5839	20.1201	26.1806	63.2235	46.6717	46.3412
Cac_g000771	4.1005	0	0.829234	3.00019	2.7154	2.38974	4.37943	0.850951	1.48477
Cac_g000772	4.4675	0	6.1859	7.39166	7.5578	1.77276	3.52764	1.45841	1.98148
Cac_g000773	4.39895	4.50186	4.49353	5.66526	3.9111	7.17516	2.67492	2.46997	2.40465
Cac_g000774	0.87993	0	1.78555	0	0	1.17232	1.5024	0.571679	0.730515
Cac_g000775	0.971502	0.0647451	0.458867	0.459574	0.754741	0.622208	0.975967	0.404123	0.482605
Cac_g000776	0.624097	0.106314	1.0456	0.598234	1.00449	0.679839	0.958703	0.510239	0.607674
Cac_g000777	1.56966	0.60445	6.40574	4.36842	3.09036	2.92323	2.63086	0.581352	1.6371
Cac_g000778	5.52757	1.81739	18.1844	16.9745	15.0916	4.65512	5.68335	3.50057	4.68962
Cac_g000779	0.622529	0.0319204	0.658588	0.618373	0.384035	0.464692	0.820378	0.520469	0.349165
Cac_g000780	0.185916	0.22417	0.13482	0.427693	0	0.142622	1.72621	0.10767	0.148503
Cac_g000781	13.9886	10.8257	10.2356	26.666	22.029	9.79555	8.16924	12.5196	10.0662
Cac_g000783	3.62048	0	1.25562	2.69916	2.83482	0.87497	2.09981	5.09337	2.03001
Cac_g000784	24.0682	19.8133	31.1484	40.4	42.4962	34.0407	30.7448	22.4464	26.7343
Cac_g000785	14.105	3.34918	30.6595	20.959	15.5323	7.81474	13.6622	9.86001	13.0312
Cac_g000786	0	0	0	0	0	0.162211	1.10475	0	0
Cac_g000787	23.6343	7.54787	20.4219	74.3368	81.239	15.384	22.9807	16.2951	10.9746
Cac_g000788	63.0729	18.4648	24.4501	12.9883	19.6269	151.093	17.4642	3.72465	8.2199
Cac_g000789	4.269	0.375969	6.28779	11.2323	10.2689	5.86054	5.35586	2.09534	3.20687
Cac_g000790	0	0	0	0.207823	0.421144	0.220894	0.366312	0.166573	0
Cac_g000791	0	0	0	0.777701	0	0.127031	0	0	0
Cac_g000792	14.9056	2.16925	23.8456	24.525	22.8477	13.5271	12.8657	18.3459	16.949
Cac_g000793	77.689	35.4708	38.1163	62.2543	87.6005	42.5939	47.9852	84.7632	69.6156
Cac_g000795	0.577984	10.4257	2.85695	5.18332	4.88838	10.0392	0.254216	9.94646	7.66699
Cac_g000796	6.56768	6.32859	6.06208	6.07854	7.54419	39.9698	6.82458	21.7096	6.29816
Cac_g000797	4.69821	0.173755	5.94571	5.38851	3.46356	0.468708	6.53909	4.92673	4.45351
Cac_g000798	1.10586	0.0315403	2.08833	1.78895	0.844849	0.13183	1.25284	0.219194	0.800017
Cac_g000799	210.671	46.2812	106.289	143.032	139.177	141.736	236.804	174.81	159.278
Cac_g000800	2.24404	5.27367	6.30667	7.99002	9.12797	2.09496	2.03261	2.2299	2.34991
Cac_g000801	36.3236	8.70568	55.4699	44.6386	41.9201	16.653	33.9529	31.5893	29.3945
Cac_g000802	12.168	2.65106	20.3076	18.4809	20.1906	12.1638	10.9605	6.73809	9.78052
Cac_g000803	0	0	0	0	0.233636	0	0.0854618	0	0
Cac_g000804	12.1193	8.56124	11.0101	23.2468	20.9462	12.5451	14.5435	12.2197	6.97026
Cac_g000805	10.1648	5.87151	10.1802	26.7701	21.4704	6.66744	38.0137	21.7996	11.9289
Cac_g000806	2.26329	42.0506	1.07492	23.5481	13.2259	1.46822	32.4455	26.2991	6.53706
Cac_g000807	5.03715	99.7881	5.72273	73.2774	20.9628	5.00487	42.7009	57.4137	11.8057
Cac_g000808	1.07541	1.32718	0.396203	4.36057	2.36357	0.267785	1.14616	3.77305	2.6355
Cac_g000809	8.66239	21.5009	8.57438	7.99857	5.72484	4.92717	15.3468	17.0306	10.241
Cac_g000810	12.1451	11.4334	15.1968	18.8707	14.5336	5.36628	12.8205	10.0065	13.6888
Cac_g000811	0.836422	0.053918	1.2513	4.62349	3.73598	0.0141022	2.57225	0.25861	1.07227
Cac_g000812	24.322	41.0095	29.8366	12.1846	11.4266	22.9464	39.9154	24.2583	35.834
Cac_g000813	85.9258	169.824	55.9349	39.4266	34.4258	161.499	45.6735	51.0654	57.6227
Cac_g000814	1.74189	0	0	1.07037	0	1.65741	1.88477	0	0.29043
Cac_g000815	0.570649	0	0.0366876	0.0151602	0	0	5.7699	0	0.0326607
Cac_g000816	42.7308	40.292	42.5126	38.8808	41.67	64.4461	30.9417	39.8838	36.6806
Cac_g000817	0.532585	0.0868111	0.405162	30.8879	47.7286	0.067064	2.43738	1.53069	0.230107
Cac_g000818	8.52396	2.98077	10.1103	15.5312	11.5271	11.0849	8.14511	8.26546	10.3173
Cac_g000819	3.48281	0.169815	0.527169	0.585529	0.420216	0.481449	1.76015	0.19019	0.703314
Cac_g000820	16.8799	13.1454	17.9623	11.4786	15.7841	13.8185	20.5337	10.7844	16.4864
Cac_g000821	162.429	623.232	208.478	175.936	159.474	151.911	191.05	177.35	207.681
Cac_g000822	11.8265	11.9179	17.6458	17.9839	14.8962	7.33417	13.2889	7.75098	13.1216
Cac_g000823	39.045	42.5711	26.8754	34.3067	33.5055	139.61	14.5699	24.0745	36.4415
Cac_g000824	3.10832	0.295789	20.1243	5.48549	4.6202	1.02477	0.648135	1.68569	0.761264
Cac_g000825	77.2085	122.39	20.2144	50.9724	25.5197	182.567	43.4038	71.6358	89.8624
Cac_g000826	6.72521	0.92306	7.88987	8.2323	8.46316	13.6964	5.64047	6.12057	3.0779
Cac_g000827	12.2459	1.69594	0.647192	7.34345	3.15194	5.62907	24.6212	1.94399	1.05377
Cac_g000828	5.4469	26.3543	6.92579	5.34774	7.30663	49.4585	0.900953	2.59751	3.25373
Cac_g000829	0.455556	0.585448	0.307218	0.453214	0.615372	0.615246	0.860813	0.386621	0.327243
Cac_g000830	94.6263	55.4755	113.907	123.515	102.916	65.9836	137.845	149.41	144.204
Cac_g000831	1.0643	0.974147	1.07892	1.06219	1.06666	1.18618	1.12158	0.560518	0.927263
Cac_g000832	84.3373	39.2513	87.1922	78.4859	89.9142	60.7898	94.5109	72.1883	89.3566
Cac_g000833	0.223665	0.0880775	5.65052	0.553919	0.567255	0.096803	4.28609	1.60527	0
Cac_g000834	0.714643	0.04589	0.471824	0.492128	0.411305	6.56069	1.01964	0.286239	0.250926
Cac_g000835	7.1901	2.14274	8.89251	6.92313	8.08417	11.5921	5.94223	3.90513	4.22948
Cac_g000836	20.7609	12.0025	21.0802	18.2505	19.1242	15.7613	19.3077	15.8633	19.6875
Cac_g000837	13.871	13.9705	141.225	13.3359	14.9608	12.9764	19.8605	1.588	5.4434
Cac_g000838	1.11616	0.643527	0.398741	0.997262	0.929599	0.546568	0.623654	0.314128	0.15128
Cac_g000839	1.42023	6.2241	2.10731	0.206674	0.0422864	0.100599	12.2784	58.5974	0.822837
Cac_g000840	4.24341	12.615	15.2732	1.27135	1.18102	3.46058	21.1526	8.11449	1.16515
Cac_g000841	0.0800396	0.166543	0.190822	0.0222159	0	0.18514	0.0978079	0.136994	0.0236527
Cac_g000842	0.0472935	0.282461	0.197255	0.0796788	0.139775	0	0.577877	0.0542315	0.0280766
Cac_g000843	0.262473	0	1.83947	0.894008	0	1.61661	1.02386	0.176299	0
Cac_g000844	1.66711	0	2.08663	1.71372	1.548	1.32631	2.6029	0.875598	0.824256
Cac_g000845	6.28649	0	12.6164	4.69139	4.12581	5.01215	9.42336	2.66564	2.1985
Cac_g000846	2.0051	0	2.44455	0.758329	0.378162	0.939514	2.07102	1.5516	0.792017
Cac_g000847	3.29974	0	7.73738	8.53247	2.6804	3.81005	1.93166	2.57255	1.31493
Cac_g000848	0.339494	0.578529	1.21989	4.11682	2.29051	0.67415	0.789817	75.1274	1.50685
Cac_g000849	32.9214	41.3262	38.787	30.2619	32.9335	21.794	27.826	23.6867	31.5591
Cac_g000850	5.38252	8.76915	1.78887	1.78993	1.49139	33.8102	27.3938	12.4143	7.73685
Cac_g000851	0.506037	0.92612	3.27668	0.392644	0.743788	0.737013	0.494627	0.306654	0.444352
Cac_g000852	29.1671	13.7837	37.0528	36.9102	35.8858	21.1612	25.5735	17.5956	21.6915
Cac_g000853	4.92852	0.721928	2.11083	9.0076	8.20215	1.99764	2.21375	2.52924	1.89007
Cac_g000854	37.6654	13.504	37.3238	78.1251	89.0644	68.6979	8.01398	6.84189	9.43323
Cac_g000855	5.85761e-11	0	0	9.57527e-09	9.83866e-10	0	1.52539e-10	0	0
Cac_g000856	22.0929	4.65134	16.7199	23.0426	30.9921	7.80027	16.3632	8.05827	14.0234
Cac_g000857	12.8751	6.31307	18.4266	22.6668	24.0016	11.4422	14.0234	11.749	10.3934
Cac_g000858	13.7721	40.3048	15.2853	16.0372	15.3808	17.7114	11.0643	56.4119	21.473
Cac_g000859	2.61231	0.686372	3.65468	4.77092	3.5133	1.59018	2.1427	2.76577	2.69452
Cac_g000860	41.5166	38.6839	42.5396	59.0163	48.943	24.423	41.8371	108.935	49.005
Cac_g000861	0	0	0	0	0	0	0	3.29944	0
Cac_g000862	0.670225	1.15675	2.38311	1.56586	3.28942	4.16147	4.52858	1.54867	0.731522
Cac_g000863	4.07025	0	1.2606	2.30006	3.4395	0.6382	4.30315	0.255411	0.3304
Cac_g000864	22.395	14.6594	22.7348	21.1747	16.6456	19.4796	24.4484	20.5695	22.2293
Cac_g000865	18.3712	12.393	19.7817	20.8243	21.8415	16.0677	15.4966	22.6278	22.586
Cac_g000866	15.858	1.29679	24.656	16.4001	26.4372	16.4001	13.4426	21.6016	13.5705
Cac_g000867	7.35739	2.85745	9.17026	12.0069	9.85196	5.79896	10.3822	10.5014	7.09325
Cac_g000868	27.4553	11.4953	24.6347	16.0725	20.9016	7.87589	24.6418	35.9291	37.9221
Cac_g000869	6.7484	4.59258	8.18658	7.23117	6.46756	21.7112	4.24042	3.17646	3.06422
Cac_g000870	21.6764	0.747418	10.5706	9.74503	8.2338	3.01839	26.6978	2.45054	17.5817
Cac_g000871	11.1413	0.439399	0.0802627	0.0961843	8.07583	0	945.567	9.54334	18.9451
Cac_g000872	25.031	8.04176	33.2277	59.2289	55.1728	28.4687	27.8599	16.3495	27.1567
Cac_g000873	13.4566	1.42521	6.43663	8.87533	6.60647	3.33816	12.6512	10.2873	16.5322
Cac_g000874	3.05911	6.19813	0.466242	0.947135	0.455933	1.2376	6.54169	0.679866	2.86701
Cac_g000875	0	0	0	0	0	0	0	0	0
Cac_g000876	13.044	3.91044	18.2972	33.958	6.4224	11.1447	11.7416	1.15581	3.2401
Cac_g000877	0.175279	0	0	0.0244726	0	0.0202541	0.342689	0	1.79116
Cac_g000879	5.40276	2.83577	4.00841	2.73548	1.89439	0.833868	2.68452	8.93992	10.3686
Cac_g000880	19.2183	8.14385	21.0632	23.5683	21.2056	12.0566	21.8319	13.6784	23.0472
Cac_g000881	8.22867	6.12449	8.50615	9.95424	8.41617	27.1342	6.69088	4.47373	5.16569
Cac_g000882	14.206	3.23784	18.8244	21.9894	22.5657	14.4379	12.8227	7.92859	17.6791
Cac_g000883	8.23777	0	1.03044	0.241549	0.470911	0	7.49234	1.83507	3.82842
Cac_g000884	12.0471	8.31752	4.82632	3.60429	7.2602	3.55543	27.2921	16.8416	6.77206
Cac_g000885	31.7808	3.87028	82.3871	62.6747	53.5027	14.3739	19.058	53.8785	26.9623
Cac_g000886	0.35253	2.16965	0	0	0	3.67416	0.684139	7.30667	0.702046
Cac_g000887	65.4082	23.5112	43.895	48.3668	30.7912	15.6688	103.409	24.7868	60.5128
Cac_g000888	4.18638	14.4194	5.90677	41.1691	24.208	40.2634	7.3843	206.09	91.5308
Cac_g000889	3.14215	0.125472	1.22748	0.241102	0.284853	0	0	3.61708	0.207767
Cac_g000890	41.2601	114.586	31.783	36.34	46.1157	121.987	17.1237	60.2307	53.3419
Cac_g000891	117.93	56.1989	128.763	16.4859	27.1636	65.6478	65.7513	347.719	33.0456
Cac_g000892	0	0	0	0	0	0	0	0	0
Cac_g000893	1.58401	0.72436	1.61813	0.998176	0.840196	1.96712	1.35316	1.94647	0.700169
Cac_g000894	4.74347	0.0413435	6.74333	6.19587	7.01787	2.40416	2.61105	3.18502	3.56338
Cac_g000895	18.8543	28.581	18.3626	12.776	13.641	13.4785	14.8004	18.8966	23.3504
Cac_g000896	16.9687	1.8966	25.537	21.6388	18.9503	10.619	21.7959	5.31154	22.9022
Cac_g000897	10.1762	3.16342	3.45237	5.70698	6.26097	0.690215	8.14462	4.58507	12.5584
Cac_g000898	2.28105	0.277546	0.575181	0.895238	0.796007	0.209306	1.63465	5.8693	7.67386
Cac_g000899	44.2663	24.0907	95.1811	65.4191	81.6817	55.1859	41.101	64.4242	62.0393
Cac_g000900	0.0569653	0	0	0.0716282	0	0.103638	0	0.0684247	0
Cac_g000901	23.8747	5.47378	6.6265	12.2668	21.7881	3.9106	17.2945	11.3378	21.1088
Cac_g000902	4.09894	0.199311	4.37799	1.39269	0.704855	0.110053	3.23803	12.519	8.29243
Cac_g000903	13.21	6.11883	23.0746	12.9745	13.1422	11.0667	9.7616	15.9196	14.5516
Cac_g000904	50.5475	56.6732	67.3771	68.2558	90.9453	44.4537	47.833	33.3004	56.9428
Cac_g000905	51.5379	29.0159	14.4377	26.5869	35.0972	8.41109	37.2014	14.0056	102.942
Cac_g000906	2.56063	0.0210715	1.55751	0.645786	0.801507	0.17547	3.48784	1.57579	2.07483
Cac_g000907	0	0	0	0	0	0	0.0757231	0.0959752	0
Cac_g000908	29.551	0.116783	43.9819	23.4073	25.7509	4.2392	32.6431	45.2097	21.4254
Cac_g000909	7.99234	1.52992	7.75797	8.99749	6.38845	1.91126	8.23287	8.45841	5.9195
Cac_g000910	10.8964	4.22751	11.181	22.8582	24.4496	35.2135	2.02573	2.55086	5.53309
Cac_g000911	5.99146e-09	0	7.63546e-08	4.69714e-09	5.2569e-09	1.46868e-09	7.2248e-09	0	7.91441e-10
Cac_g000912	11.3942	6.77011	12.2297	15.9311	14.6507	7.33749	9.70206	5.10055	9.63095
Cac_g000913	11.9935	4.14096	12.6498	15.3617	14.4587	9.2735	10.5373	6.67802	9.71938
Cac_g000914	2.65418	1.03025	1.76712	2.27164	1.98312	2.28445	2.351	1.25887	1.55717
Cac_g000915	16.4102	2.31468	6.50157	10.6981	7.07834	2.39905	28.5429	28.027	15.3082
Cac_g000916	0.0875504	0	0.570811	3.46133	21.9618	0	0.0854618	0	0
Cac_g000917	16.7279	3.30705	15.5971	16.9822	22.0923	12.225	17.6164	17.1897	16.5972
Cac_g000918	52.6111	270.706	49.7683	45.5924	47.5628	152.231	37.873	55.26	62.0309
Cac_g000919	4.98593	53.7277	24.1022	24.832	17.1534	3.93905	8.08294	396.261	30.3559
Cac_g000920	0.115853	0	0	0.136681	0	0	0.415108	1.98898	0
Cac_g000921	16.6501	0.179486	11.7334	23.1821	23.7266	11.2851	16.0798	14.3604	12.5176
Cac_g000922	11.8011	7.28239	18.0813	11.3303	10.5639	4.23834	11.9923	11.22	12.1485
Cac_g000923	0	0	2.39893	36.3138	4.6487	0	0	0	0
Cac_g000924	17.2997	2.47709	10.4795	7.47284	12.6203	6.10647	12.068	20.5779	10.8351
Cac_g000925	37.0077	1.57227	15.4109	3.67589	18.1986	1.97779	24.5479	329.451	28.2579
Cac_g000926	0	0	0	0	0	0	0.172198	0	0
Cac_g000928	12.0328	3.61623	16.017	11.5576	10.8355	11.3292	10.55	7.36071	8.28668
Cac_g000929	47.2781	57.0616	30.9906	12.9393	22.9434	32.5288	5.29377	27.9687	35.7146
Cac_g000930	6.07474	1.49207	5.37413	6.50822	6.16977	3.54773	8.44595	2.52971	4.73332
Cac_g000931	1.42232	0	0	0	0	0	1.58262	2.15789	0.619075
Cac_g000932	128.414	25.0001	194.825	110.804	49.8902	38.9024	166.388	51.4533	263.354
Cac_g000933	0	0	0	0	0	0	0	0	0
Cac_g000934	0	0	0	0	0	0	0.0503713	0	0
Cac_g000935	2.34302	71.7288	13.8013	58.9577	47.7226	2.20753	3.67365	1059.26	9.52497
Cac_g000936	0.387086	0	3.4554	0.713581	0	0	0.188477	0	0
Cac_g000938	0.56826	1.62119	86.238	39.8573	29.6883	0.180926	2.39583	1.13128	2.8888
Cac_g000939	36.4201	597.517	70.7392	60.3441	50.6577	453.212	21.7409	54.7907	80.7602
Cac_g000940	3.50798	9.22375	5.98865	3.89695	2.42985	22.941	2.32544	4.22055	4.41414
Cac_g000941	0.452693	0	0.626692	0.488103	0.315544	0.1731	0.368648	0.220518	0.0911603
Cac_g000942	0.225686	0.362768	0	4.11632	0	0.381279	0.439237	1.07046	0.356435
Cac_g000943	19.9348	15.4427	20.6626	29.9617	32.8784	17.3045	32.5362	40.4237	37.4165
Cac_g000944	37.3644	26.2914	37.8649	40.917	54.5816	37.1697	46.2227	70.4775	72.695
Cac_g000945	79.214	189.375	24.6402	38.1499	35.7879	370.866	34.4179	13.6394	51.631
Cac_g000946	6.92627	3.46575	12.5888	5.56374	9.80719	2.34611	6.15323	3.41762	7.55659
Cac_g000947	11.2872	2.18022	5.46658	9.06364	9.13912	17.5574	14.2675	6.78956	5.2804
Cac_g000948	9.99166	1.14093	12.4	28.0753	24.8048	9.85968	12.1922	7.34149	13.3196
Cac_g000949	121.657	1916.26	159.181	82.7825	100.311	351.281	3.88241	24.2462	97.2618
Cac_g000950	5.69113	1.03132	6.87348	4.60196	6.84956	3.70989	3.62263	2.5978	3.57264
Cac_g000951	6.03	36.6025	35.671	18.9798	33.6978	31.4163	0.667229	2.116	0.799203
Cac_g000953	8.66162	283.321	4.13881	4.91705	5.97135	138.682	0.767897	68.5801	38.9663
Cac_g000954	0	0	0	0	0	0	0	0.47201	0
Cac_g000955	0	0	0	0	0	0	0.0854618	0.329868	0.112813
Cac_g000956	32.0942	16.1612	26.3032	51.4538	46.0887	34.8136	15.8345	38.4092	66.3918
Cac_g000957	2.20238	0	12.8852	1.24805	12.3009	0.146596	13.2056	0	1.47028
Cac_g000958	0.396498	0	30.8836	2.92065	12.8858	0	3.86078	0	0
Cac_g000959	4.72654	3.11912	5.74684	5.32317	4.78051	4.96638	6.16968	2.69397	3.85704
Cac_g000960	4.16841	6.67298e-06	2.93267e-06	3.11725e-06	0.434019	0.784451	4.65321	1.31665	7.67959
Cac_g000961	0.650617	0	0	0.596704	0	0.14116	0.475524	0.460027	0
Cac_g000962	10.496	2.32493	11.4368	13.745	12.5171	7.6993	19.6293	13.9468	6.33374
Cac_g000963	21.4368	11.5826	27.3423	27.9624	23.7408	15.4044	24.6552	17.3252	22.3095
Cac_g000964	0	0	0.160956	1.02855	0.622819	0	0.275628	0	0.101012
Cac_g000965	0	0	0	0.430485	0.324656	0	0	0	0
Cac_g000966	20.5908	10.6254	14.4172	17.6592	22.1174	8.27397	21.2864	32.2224	13.1796
Cac_g000967	8.25781	0.814237	1.80875	0.193864	8.92668	0.635049	1.05067	0	0.483349
Cac_g000968	0.463717	0	0.0216808	0.00823391	0.219819	0	1.49069	0	0.0358919
Cac_g000969	1.69949	0.366294	2.43566	4.37323	4.31305	3.72884	1.83173	0.493897	2.03576
Cac_g000970	1.46104	0.13892	6.11952	4.10801	3.68409	3.25236	1.83299	0.672176	1.65069
Cac_g000971	3.94797	0.359575	3.38701	4.96196	6.08547	5.6163	3.15999	1.03729	3.01009
Cac_g000972	1.03835	1.31241	4.71066	3.67858	3.38441	2.22241	1.54306	0.701205	0.592009
Cac_g000973	1.62318	1.72225	5.83883	7.32912	5.50077	3.80807	2.94609	1.84715	1.27346
Cac_g000974	0.447669	4.94554	1.05985	0.215725	0.0965737	0.655206	4.46149	1.53275	0.21828
Cac_g000975	11.4222	10.6955	20.9807	18.881	14.8543	9.27337	20.3835	25.3574	14.3371
Cac_g000976	4.69208	0.550049	3.75957	3.03126	4.01958	7.89279	9.89333	2.96383	5.31158
Cac_g000977	1.39061	0.548531	1.28554	1.31744	1.04604	3.92805	1.95369	3.33321	2.09123
Cac_g000978	2.68128	0.115963	11.4044	1.85086	3.21985	0.312593	13.3685	0.810377	8.81323
Cac_g000979	53.8044	37.0395	25.2569	32.0861	38.7437	145.938	29.3567	53.0737	61.2049
Cac_g000980	53.8405	116.667	15.9631	18.4294	13.3174	18.9013	42.3809	32.2004	84.1359
Cac_g000981	44.5888	95.8781	71.2738	63.731	61.4227	52.6088	27.0403	74.0621	67.6567
Cac_g000982	6.81293	1.07349	7.2638	7.66635	7.90047	5.835	7.93999	7.31786	5.17126
Cac_g000983	174.621	136.431	131.432	104.822	80.2109	76.3609	212.715	249.182	166.609
Cac_g000984	0	0	0.0706568	0	0	0	0	0.0528534	0
Cac_g000985	0.052222	0.0647322	0	0	0	0.0952145	0	0	0
Cac_g000986	3.06532	4.25336	0.0589882	0	0.163042	7.18936	0	2.27154	0.704174
Cac_g000987	9.40654	36.5147	0.278432	0.0327927	1.9412	26.936	0.0146679	6.41026	1.19854
Cac_g000988	0	0	0	0.0373618	0	0	0	0	0
Cac_g000989	1.75932	2.54736	0	0	0.154708	3.72034	0	0.79193	0.326108
Cac_g000990	50.1292	17.2979	0	0.0186744	0.0325681	86.1754	0	23.7939	10.2594
Cac_g000991	0	0	0	0	0	0	0	1.22498	0
Cac_g000992	75.6154	45.9463	78.6381	83.1769	123.642	65.6116	88.2668	90.864	83.4606
Cac_g000993	4.5623	2.92955	11.3425	6.18683	13.9303	3.04607	5.59056	57.67	3.73508
Cac_g000994	0.156413	0	0.758962	0.570083	0	0.680568	0.304896	0	0
Cac_g000995	7.10886e-32	6.7044e-229	0.00372077	0.662675	0	4.34262e-24	1.02817e-14	1.89933e-46	3.52199e-95
Cac_g000996	13.2302	2.69156	9.41746	6.35199	4.11863	1.74517	33.0017	13.9709	19.7538
Cac_g000997	24.6239	10.0842	26.0516	25.8479	22.1534	88.4903	8.64636	17.1043	15.3703
Cac_g000998	1.26216	1.98746	0.557998	0.620238	0.167055	1.48354	1.65209	0.269013	0.810553
Cac_g000999	0	0.178292	0	0	0	0	0	0	0
Cac_g001000	179.486	145.148	132.079	158.833	139.502	110.689	177.556	207.777	153.287
Cac_g001001	0	0	0	0	0	0	0	0	0
Cac_g001002	5.2497	3.37051	6.37439	5.86837	5.93384	3.21997	8.17029	5.69972	5.52697
Cac_g001003	36.5817	1.95198	5.6016	4.00966	3.13223	9.65541	10.6701	8.89105	23.0094
Cac_g001004	11.0971	0.0289545	10.1664	5.34334	3.65477	0.411035	19.9307	5.95732	42.4207
Cac_g001005	0.464222	0	0	0	0	0	0.225838	0	0
Cac_g001006	0.678544	17.1387	11.5202	24.9954	10.4798	0.914261	1.40759	205.183	84.6118
Cac_g001007	118.251	84.4307	163.471	149.346	137.454	60.1836	126.789	211.242	159.996
Cac_g001008	19.844	59.1298	22.9808	27.8412	23.5077	34.9146	14.1037	19.1537	19.9212
Cac_g001009	16.091	0.383044	4.78812	7.49409	1.86897	1.02986	34.2706	2.95443	52.597
Cac_g001011	2.36913	0.944916	2.73199	1.78477	2.57349	1.00241	2.09643	1.73178	2.62385
Cac_g001012	0.115795	1.84117e-79	4.8392e-95	1.69104e-46	1.95393e-43	0.845583	2.16095e-109	1.67616e-64	0
Cac_g001013	14.7803	18.5047	25.4545	29.6791	30.1901	11.171	15.0733	15.3944	22.7956
Cac_g001014	0.146125	0	3.4559e-215	6.13623e-119	8.81661e-109	0.142153	0.45512	0.179527	4.1446e-77
Cac_g001015	15.1596	3.63161	16.8428	17.0108	16.2296	10.6167	15.131	9.87881	9.17085
Cac_g001016	21.9175	6.97482	24.6839	21.9332	20.0579	14.8162	24.312	18.026	21.4149
Cac_g001017	4.79532	1.50029	6.92125	7.52438	6.21359	7.92961	4.15571	1.76635	3.0831
Cac_g001018	8.22038	7.00249	19.6381	3.50478	2.26532	14.24	33.0704	6.72393	1.57458
Cac_g001019	0.153183	5.94475	0	0	0	25.5842	0	0	0.0733825
Cac_g001020	0	0	0	0.185476	0.737379	0	0	0	0
Cac_g001021	48.1593	27.2259	50.4125	53.2807	49.0108	37.0981	50.8853	50.5333	65.0189
Cac_g001022	0	0	2606.24	10.8462	20.7915	0	0	0.0579232	0
Cac_g001023	1.01595	1.88708	1.22356	2.61575	5.77052	1.38628	1.18697	1.23308	1.54769
Cac_g001024	444.736	259.901	387.705	418.95	512.797	331.83	402.518	456.347	432.759
Cac_g001025	243.883	2177.37	21.3926	21.9277	6.3222	6575.61	0.364462	79.1474	95.9483
Cac_g001026	32.0966	3.65246	38.1935	42.4188	35.5246	22.2086	36.036	22.2232	27.2568
Cac_g001027	7.54136	1.95924	0.76818	0.907251	2.006	0.608798	5.41798	12.4579	19.8895
Cac_g001028	22.6145	12.1164	3.00639	3.47512	3.84222	3.43283	10.2449	36.2606	57.4192
Cac_g001029	12.6231	8.4413	18.3707	13.9645	19.0809	15.625	13.7032	8.58602	10.313
Cac_g001030	0.33366	0.146173	3.37446	12.6727	33.368	1.5083	1.30444	0.456326	0.217881
Cac_g001031	4.88638	5.71583	8.50567	10.879	11.2349	12.2877	3.96392	1.89359	2.90489
Cac_g001032	66.3381	68.1064	55.2874	52.2816	58.7112	56.4629	62.9135	46.6613	72.0197
Cac_g001033	29.7017	7.82641	22.9409	24.4369	26.374	30.7671	27.2199	26.3015	25.9656
Cac_g001034	3.65011	1.53241	8.17947	11.0188	17.4701	1.93968	5.88509	9.10051	13.0186
Cac_g001035	20.4196	13.977	21.9834	22.5666	30.1245	10.582	20.4534	27.0648	25.2956
Cac_g001036	0.140294	1.41248e-08	2.7494e-07	1.01934e-08	1.2224e-06	3.32289e-09	2.55937e-08	4.28815e-09	1.75137e-10
Cac_g001037	7.00982	1.64394	9.81608	7.15229	6.75955	3.51907	7.82629	3.84843	5.37772
Cac_g001038	41.6367	205.302	24.1339	24.7862	20.6321	107.864	17.3569	50.9865	34.5381
Cac_g001039	1.87848	12.5028	1.33033	5.68801	2.45606	41.2586	0.305498	0.403306	2.20092
Cac_g001040	4.36264	0.310792	4.10991	5.77377	4.09487	9.10278	4.81803	1.88389	4.45734
Cac_g001042	0.888763	0	0.240903	0.0604407	0	0.135213	0.192953	0.0586736	0.0605402
Cac_g001047	17.9911	10.1351	13.1817	17.6821	18.9149	12.6406	18.4014	12.7252	13.3206
Cac_g001048	103.126	112.962	70.3183	58.8807	55.7993	50.0483	71.0965	66.231	110.59
Cac_g001049	3.09954	0.626093	4.23245	10.2744	8.44381	4.16913	6.16268	1.4099	1.07107
Cac_g001051	0	0	0	0.187397	0	0	0.0691559	0.0867802	0
Cac_g001052	0	0	0	0	0.282564	0	0.0593725	0.0734161	0
Cac_g001053	70.7813	16.8084	106.993	89.4843	128.391	49.6324	62.7767	67.6271	65.9266
Cac_g001054	0	0	0	0	1.00515	0	0.321944	0	0
Cac_g001055	0	0	0	0	0	0	0	0.117061	0
Cac_g001056	0.485571	0.208547	0.662009	6.50234	10.9119	0.0903536	0.118704	0.0817897	0.132001
Cac_g001057	0	0	0.180004	0	0.891898	0	0	0.212185	0
Cac_g001058	0.0183579	0	0.371752	0.263584	0.247819	0	0	0.0627019	0.0216562
Cac_g001059	17.5974	8.07746	25.6402	14.1673	15.968	12.9263	16.077	10.424	17.0464
Cac_g001060	1.39961	0	3.34619	0.99223	0	0.4623	1.08824	0	0.970035
Cac_g001061	0.163629	60.5981	0.713882	2.25597	0.782104	8.76733	0.388452	0.482308	0.083236
Cac_g001062	2.68573	0.255017	2.96628	2.8223	2.2221	1.85634	2.57627	1.7888	1.65682
Cac_g001063	9.27163	1.34631	3.14127	3.599	0.716781	1.05308	22.873	12.6138	23.8676
Cac_g001064	19.3514	1.97431	11.1615	17.4523	18.1889	5.53858	20.126	11.0114	17.8841
Cac_g001065	29.6104	9.52965	73.99	58.5603	82.7396	22.6069	31.4272	38.5805	39.4872
Cac_g001066	100.228	39.2512	39.9245	52.7893	54.1797	52.5874	77.4157	72.0416	55.033
Cac_g001067	0	0.925864	0.481147	0	0.946449	0	0	0	0.366124
Cac_g001068	11.4941	0.419143	4.68363	2.78474	3.66261	1.96365	12.8003	34.3949	15.042
Cac_g001069	18.1706	4.80821	16.6849	16.9271	14.2591	9.01702	19.6809	14.753	18.3557
Cac_g001070	6.03067	4.03168	6.68718	7.62785	8.67433	6.31726	7.9809	18.0401	6.68798
Cac_g001071	2.3146	3.75777	6.12411	8.85785	23.328	1.56569	11.3072	76.9532	8.76336
Cac_g001072	0	0	0	0	0	0.44868	0.526173	0.467172	0
Cac_g001073	8.28927	0.0523587	3.75625	4.00205	2.07871	4.89253	12.5107	1.62392	14.8729
Cac_g001074	83.1145	72.3536	156.137	122.841	101.792	64.4402	86.5866	77.459	114.765
Cac_g001075	25.4515	4.67473	22.1279	26.8582	32.5932	11.5159	21.196	16.2523	18.3498
Cac_g001076	6.91392	3.72396	9.16291	6.98817	5.74861	7.88898	5.10028	3.8564	5.25567
Cac_g001077	0.263937	0.398833	0.145264	1.146	1.14915	0.0606864	0.838338	0.153278	0.515163
Cac_g001078	24.7397	2.25152	67.5037	43.9507	33.0067	9.85453	7.0386	145.565	7.371
Cac_g001079	12.1905	0.857181	16.513	14.9654	16.9609	6.1705	12.7825	13.1673	9.95838
Cac_g001080	0.0109568	0	0.0284311	1.72654	0	0	0	0	0.0256191
Cac_g001081	0.637079	0.177946	0.887208	0.455836	0.470471	0.138777	0.403003	28.5794	1.76915
Cac_g001082	9.5805	0	5.56455	1.60953	1.99108	0.346866	1.76349	1.79851	7.09464
Cac_g001083	17.7668	54.8175	22.8396	25.1567	30.7889	69.6099	8.35955	13.0473	18.4026
Cac_g001084	13.6627	6.36068	16.08	15.7627	18.7482	8.39583	18.041	17.4504	14.7091
Cac_g001085	3.96047	0	0.0798209	0.0406576	0.0758789	0	8.50852	0.0978814	0.25474
Cac_g001086	0.172098	22.9103	1.87127	2.31155	0.393488	5.42611	0.336209	19.7184	2.41597
Cac_g001088	5.60611	7.19944	4.68728	6.95443	5.85542	13.6766	11.4436	7.48623	7.29204
Cac_g001090	11.5956	7.22996	20.8706	19.9093	24.0428	21.1593	17.566	14.5233	14.7189
Cac_g001091	0.945798	0	29.9891	12.849	0.957249	0.0318632	1.44584	1.13375	0.202572
Cac_g001092	41.7458	65.8242	40.7242	42.7502	54.2504	15.8907	47.0486	117.043	69.8082
Cac_g001093	1.84163	0	4.32398	5.84828	7.79643	0	0.299177	3.41974	15.8273
Cac_g001094	1.34372	0.393881	0	0.147684	0.0862326	0.0610873	0.495276	1.38624	0.939706
Cac_g001095	12.5504	4.17738	15.635	11.9133	11.4609	6.7489	12.4941	7.45468	9.03545
Cac_g001096	4.0113	0.0510902	1.9414	2.59102	1.60107	3.63607	3.34795	1.62118	1.21784
Cac_g001097	0.485751	0.0647451	1.41484	0.0612765	0	0	0.31653	0	0.0965209
Cac_g001098	24.61	5.12011	29.1928	24.727	29.6399	30.5287	30.234	21.1688	15.6376
Cac_g001099	14.0492	6.26071	16.8854	22.1952	25.2999	68.2275	10.3361	8.24709	13.8493
Cac_g001100	0.875304	0.198941	1.38482	1.91452	0.898829	0.396574	0.983166	0.275738	0.681274
Cac_g001101	22.8633	0.293152	30.0202	28.0435	30.1817	2.73135	15.1261	10.247	14.8356
Cac_g001102	20.504	17.5306	22.1186	21.12	25.7622	14.3663	24.02	35.5803	34.0092
Cac_g001103	0	0	0	0	0.47484	0.15873	0	0.222615	0
Cac_g001104	3.74062	2.44088	4.59474	6.22018	6.24882	3.04542	3.08432	4.08386	3.26787
Cac_g001105	12.5238	9.06162	20.1298	20.9546	21.3773	20.1592	14.851	11.7911	11.2192
Cac_g001106	20.4443	8.66774	30.623	20.2704	14.8846	18.2763	19.5486	13.4265	21.3499
Cac_g001107	4.6345	7.7424	2.57598	5.37207	1.84074	13.6775	4.07248	3.30401	3.44486
Cac_g001108	11.9616	1.2604	13.9896	11.1851	7.28325	4.07349	14.1764	9.78998	6.91897
Cac_g001109	3.70831	10.5251	6.19937	6.50516	3.79884	6.81492	9.80899	3.10718	2.37267
Cac_g001110	3.67967	2.94377	12.4945	6.53523	7.30463	6.20829	4.10285	1.82177	2.66559
Cac_g001111	2.94766	0	39.767	3.69109	5.37195	1.76113	3.21657	2.38367	1.51717
Cac_g001112	0.829322	0.213997	4.30931	3.35248	2.15489	1.23838	1.3221	0.463071	0.95637
Cac_g001113	0.995791	0	21.1099	2.74617	3.33329	0.143827	0.970335	0.708015	0.477653
Cac_g001114	0.0875504	0	3.2346	2.96685	2.57	0.392731	0.683695	0	0
Cac_g001115	0.289248	0.356649	14.549	1.64561	0	2.59769	0	0	0
Cac_g001116	3.61128	69.0416	5.35284	12.355	6.76583	11.1253	5.43402	15.3293	4.62228
Cac_g001117	0.0302203	0.618845	0.174532	0.173366	0.0611943	0.361783	0.354439	0.139866	0.217043
Cac_g001118	1.26959	0.393785	2.46624	2.62243	2.8425	1.73556	0.87851	0.694926	0.781828
Cac_g001119	0	0	0	0	0	0	0	0.158386	0
Cac_g001120	0.19393	0.076538	5.71521	0.182798	0.129229	0.908884	0.314634	0.235514	0
Cac_g001122	24.4553	60.2719	31.3427	23.7884	15.8401	13.4546	21.1199	69.1116	39.1972
Cac_g001123	20.5728	0.598415	12.2908	13.1702	5.65854	13.8872	9.47234	1.24513	17.7425
Cac_g001124	2.54273	0.108345	3.10826	0.457608	0.222798	1.19584	2.17491	1.01401	2.20783
Cac_g001125	184.723	75.1612	156.686	124.203	157.022	73.2365	237.052	223.029	221.899
Cac_g001126	3.2307	2.99027	2.68294	6.00687	5.58797	2.77705	3.26485	2.42979	2.38401
Cac_g001127	0	0	0	0	0	0	0	0.237188	0
Cac_g001128	70.9897	53.4754	47.2628	65.5681	52.8988	36.1759	39.3162	86.5988	65.3124
Cac_g001129	5.3301	0.328765	1.09654	1.25865	1.69052	1.14138	5.30977	2.36341	7.88971
Cac_g001130	6.60073	2.56814	6.45616	9.94816	8.32844	1.82755	12.1046	5.44746	12.893
Cac_g001132	11.1423	8.30273	13.3426	14.6947	9.24534	4.52444	12.8512	13.6433	34.5806
Cac_g001133	2.0351	0.269908	3.28467	1.21882	2.65206	1.54208	1.68804	0.783359	0.801894
Cac_g001134	12.1345	8.70309	11.0758	10.045	10.8349	7.86774	9.86102	15.7088	15.8618
Cac_g001135	0	0	0	0.207823	0	0	0	0	0
Cac_g001136	12.2839	3.73116	36.1187	11.7244	15.2489	16.8504	9.86964	20.791	47.8252
Cac_g001137	5.26877	2.34774	2.92418	1.96662	2.3578	53.1852	0.524278	0.347539	1.79313
Cac_g001138	10.0676	5.45578	20.6462	20.096	17.9804	8.56352	11.163	6.839	8.68193
Cac_g001139	0.188937	0	0	0	0	0	5.90494	0	0
Cac_g001140	7.34649	1.5745	0	0.147093	0	1.2404	0.484418	0.888311	5.45817
Cac_g001141	7.08651	11.1742	19.0153	12.8372	10.0587	28.4837	4.936	4.08476	5.18161
Cac_g001142	3.80427	24.4735	12.9069	38.6369	28.7852	25.0578	11.5945	3.11819	3.98247
Cac_g001143	0.889815	11.313	3.9634	6.35039	4.06857	1.08426	6.66959	59.9748	1.33819
Cac_g001144	0	0.0939025	0	0.414034	0.311975	0	0.0510658	0	0.0311097
Cac_g001145	13.3422	6.92865	12.9401	23.0756	30.6394	9.37308	12.1293	8.53369	10.6984
Cac_g001146	1.80023	0.479446	3.48927	2.02295	0.98003	0.231361	2.32581	1.38075	1.28459
Cac_g001147	21.6586	18.0851	17.8807	21.4108	24.5384	14.5842	20.4997	14.2466	15.0398
Cac_g001148	25.3093	4.07422	30.0119	28.6452	32.0019	27.9935	27.4514	23.0334	15.7888
Cac_g001149	9.15177	69.3824	198.925	248.864	99.5574	216.333	0.141619	1.39724	5.88097
Cac_g001150	0.791288	0.914107	0	0	0	1.00267	0.220566	0.147577	0
Cac_g001151	34.7645	4.03121	7.28746	10.5405	22.3907	2.27546	3.6254	1.0633	4.45296
Cac_g001152	57.2454	25.7531	43.6994	19.4825	46.7078	4.0218	39.7792	72.025	91.0883
Cac_g001153	9.08988	2.23689	13.8882	12.662	18.1039	7.6882	15.1192	8.16281	7.62549
Cac_g001154	1.4436	0	1.83947	2.68203	3.67467	3.11774	1.79176	5.99415	0.718272
Cac_g001155	1.13431	0.285361	1.08991	0.679701	2.06902	3.41481e-09	0.0606939	2.66788	0.682391
Cac_g001156	58.2584	0.811809	81.3719	123.587	108.897	46.2194	41.307	33.3765	52.5782
Cac_g001157	15.9134	14.1399	12.5047	10.5555	13.7511	18.7746	15.929	22.3304	12.4332
Cac_g001158	9.30568	1.02633	10.169	11.9605	9.91446	6.63465	9.75893	8.40106	10.2066
Cac_g001159	6.23016	0.772604	7.58019	8.7601	5.87871	4.77739	6.2667	5.19995	5.7556
Cac_g001160	6.70062	27.5508	6.46386	7.78545	6.97128	21.2758	5.6485	7.3344	6.97421
Cac_g001161	46.408	48.5563	36.0456	45.471	51.5518	127.351	23.4084	16.5205	29.823
Cac_g001162	0.160786	1.3311	1.07591	0	0.120384	0.439456	0.261778	1.72986	0.0660675
Cac_g001163	3.3487	0.642063	10.1912	3.97052	5.38742	2.51136	3.56262	2.12419	1.77235
Cac_g001164	0.217206	0	0.117161	0.0970738	0.0240995	0.0118615	0.337299	0	0.0598813
Cac_g001165	0.163019	0	0.317465	0.13993	0.139586	0.0335478	0.478119	0.0824608	0.170889
Cac_g001166	0.751148	0	0	0.207823	0	0.110447	0.610519	0.166573	0.509528
Cac_g001167	6.90194	0.692865	1.94084	0.962372	1.03605	0.788183	5.10071	0.649756	5.8274
Cac_g001168	0	0	0	2.13128	0	0	0	0	0
Cac_g001169	7.11354	2.95713	10.032	10.489	10.3925	7.10479	7.79756	8.50395	7.17302
Cac_g001170	3.61282	0.6555	5.44848	3.67846	2.3901	2.12457	3.07843	3.67981	2.26829
Cac_g001171	2.61098	0.116703	1.77166	0.741797	0.578741	0.292911	2.43297	1.00837	1.97199
Cac_g001172	30.4646	15.8288	32.6622	46.1634	42.3645	20.1864	38.3315	15.3772	25.596
Cac_g001173	116.485	118.742	55.1251	42.3574	67.7802	69.2713	103.565	51.5405	82.8012
Cac_g001174	2.13597	5.35877	1.06621	1.25918	2.02153	2.06662	25.8018	0.934981	17.3699
Cac_g001175	5.21163	45.4684	17.2105	8.94626	5.48376	67.1395	13.3369	1.4281	21.0629
Cac_g001176	27.0337	3.24094	30.8539	28.4115	33.0353	11.4794	35.322	26.3407	30.641
Cac_g001177	12.5719	8.66199	14.6914	16.7983	12.3671	11.1027	11.258	11.516	17.9197
Cac_g001178	42.467	8.19309	26.6755	28.6915	27.9516	13.6353	57.623	32.4977	53.5247
Cac_g001180	25.5611	12.5306	19.7637	21.2255	19.0596	14.3795	26.6204	21.7217	32.1417
Cac_g001181	19.3828	1.22041	25.0589	27.7253	32.4132	20.6639	24.5682	11.4832	17.182
Cac_g001182	0.327238	0.0128218	1.24507	0.435531	0.898677	0.0709468	1.21588	0.34426	0.331543
Cac_g001183	43.9309	16.7338	43.594	60.9783	62.0812	34.0256	34.7001	20.543	34.8523
Cac_g001184	13.8252	0.432259	15.3431	20.3814	17.5178	8.27866	11.5361	6.55891	10.9579
Cac_g001185	0.0254738	0	0.0333628	0.718778	0	0	0	0.0431753	0.0149228
Cac_g001186	2.9215	11.9224	4.96584	6.35448	5.00262	3.09749	5.51627	4.56326	4.548
Cac_g001187	5.87905	0.864542	4.8467	3.7962	1.48672	0.530267	7.90717	4.54356	31.1524
Cac_g001188	0.567997	0.994465	1.75576	0.412781	3.41861	1.10057	0.831541	0.480669	0.862058
Cac_g001189	0.63497	0.12831	0.36741	0.411551	1.2408	0.518554	0.482638	0.0822032	0.254951
Cac_g001190	16.1619	11.6764	22.5597	23.3525	7.62128	9.67714	17.5822	16.3016	30.8245
Cac_g001191	283.537	23.5985	262.179	320.596	273.078	280.323	253.531	203.078	251.327
Cac_g001192	380.405	36.1049	385.136	496.599	391.07	403.932	379.97	170.954	204.581
Cac_g001193	1.06974	0.00907598	0.5143	2.61795	1.01801	0.0360662	1.20524	0.330628	0.261798
Cac_g001194	23.2544	10.6083	24.1081	39.4305	44.4359	6.57061	17.2541	35.1922	31.5374
Cac_g001195	3.30914	310.431	2.8348	0.559544	0.273579	128.183	0.0534624	0.0630381	0.619778
Cac_g001196	2.83855	0	6.84118	8.66718	8.57196	0.0314212	0.477198	0.34686	0.134009
Cac_g001197	1.43732	1.06633	2.9936	3.68753	2.77427	0.578611	0.677802	0.756156	0.396229
Cac_g001198	16.2695	1.99878	23.7647	19.2195	13.2431	3.18482	21.218	3.70674	13.0385
Cac_g001199	5.87753	0.750426	9.04987	9.18364	1.88976	0.538436	3.86969	2.57165	7.44496
Cac_g001200	10.9467	5.21025	12.229	12.8394	13.2725	8.93423	11.2655	5.64038	9.46132
Cac_g001201	6.68725	1.78731	26.6252	5.8296	6.00056	0.0865847	5.29678	5.43148	9.61113
Cac_g001202	6.99712	2.16998	11.4398	7.16319	6.75904	5.07676	7.74687	4.25965	7.56069
Cac_g001203	11.1034	6.65782	16.041	11.2731	11.4777	5.24853	13.5211	5.57829	9.98165
Cac_g001204	64.127	20.1175	65.9611	84.5188	121.044	45.0162	13.065	14.1493	18.4869
Cac_g001205	0.916805	0.103889	0.114702	0.321975	0.434571	0.0102627	1.20965	0.0373583	0.0258301
Cac_g001206	7.5075	0.235444	1.35323	5.74742	2.64164	0.474899	2.65476	1.87465	4.49898
Cac_g001207	0.147103	0.177015	0.295962	0.235673	0.11875	0.0542061	0.115022	0.340039	0.0351818
Cac_g001208	30.2918	20.3575	41.5983	45.7324	54.8957	42.1976	33.6544	22.6269	21.9007
Cac_g001209	25.639	2.7798	22.1863	9.75349	11.7747	5.84114	17.8335	18.9858	22.0264
Cac_g001210	34.6127	11.6663	21.7368	19.1105	19.7414	13.6836	32.4827	28.9454	22.0094
Cac_g001211	14.6523	6.55204	19.1469	22.3792	22.5391	10.678	19.7891	19.0414	13.0228
Cac_g001212	97.8543	29.0903	156.862	88.9087	147.72	68.5154	81.7378	413.016	114.05
Cac_g001213	19.6477	0.62534	24.3924	24.25	33.4185	16.1973	9.45228	6.35626	10.5347
Cac_g001214	1.03102	60.4971	5.12656	14.903	12.3205	22.3195	0.250291	0.558627	0.763173
Cac_g001215	6.24038	11.9575	12.5275	10.583	13.6569	8.56927	10.2687	7.38775	8.599
Cac_g001216	45.8088	17.1877	63.249	58.7381	69.9232	28.1393	38.4373	48.6963	61.6158
Cac_g001217	734.546	9350.4	179.684	128.109	175.826	2670.63	16.5928	201.247	412.169
Cac_g001218	3.71145	1.50742	7.71525	4.4987	2.04716	1.50261	4.97528	3.61715	3.42969
Cac_g001219	0.108618	0	0.821665	0.202933	0.244792	0.0494628	0.265262	0.0649881	0.402052
Cac_g001220	0.633532	0.0332292	3.28705	0.644378	0.293603	0.143682	0.646948	0.0318727	1.0739
Cac_g001221	15.3599	3.74412	17.2664	16.8939	14.5662	10.4244	15.9636	17.7342	14.1895
Cac_g001222	0.329543	0.00755332	1.08922	0.963031	0.665998	0.0180491	4.13245	0.0506816	0.172808
Cac_g001223	1.80334	0.553968	1.77852	0.525858	0	0	1.16792	3.86826	3.24448
Cac_g001224	21.9903	21.9484	12.6396	19.6238	20.9044	16.3886	24.6471	10.6311	20.8371
Cac_g001225	15.6065	6.47185	17.6444	19.8598	19.0298	13.2253	13.6196	4.73554	11.7514
Cac_g001226	0.0751013	0	0.509844	0.220714	0.549243	0	0.146781	0.0877797	0.136081
Cac_g001227	0.0776032	0	3.18536	1.19095	0.815209	0	0.303332	0.0454308	0.0938899
Cac_g001228	0.0702101	0	3.30935	1.66822	0.58056	0.069252	0.375046	0.18993	0.195187
Cac_g001229	11.9191	2.07462	8.18259	5.38116	3.25225	4.39446	11.0737	9.32895	19.9994
Cac_g001230	3.62728	2.29801	5.34588	2.2728	1.64493	0.857144	5.20505	0.595313	1.68873
Cac_g001231	0	0	0	0	0	0	0.32944	0	0
Cac_g001232	0.101755	0	0	0	0	0.0907106	3.42373e-07	0	0
Cac_g001233	0.484583	0	0.918109	0.284371	0.272753	0.432923	2.5538	0.246885	0.505849
Cac_g001234	12.9355	18.6391	20.4985	15.347	15.361	16.5366	31.4135	15.8797	9.37387
Cac_g001235	7.48193	12.6231	12.4231	13.9398	13.7918	7.63775	7.04829	8.48828	7.72194
Cac_g001236	22.4749	11.0668	23.5044	21.1523	24.2052	18.3436	24.771	26.4789	28.3272
Cac_g001237	14.9238	16.9057	21.8935	19.3851	21.0906	22.0722	19.9853	18.118	23.93
Cac_g001238	0.0867061	0	0	0.206727	0	0	0.275474	0	0
Cac_g001239	16.1572	2.33309	15.0206	15.2752	14.4728	9.6916	13.8781	6.46727	9.38308
Cac_g001240	3.40925	5.10611	7.24005	4.97762	5.7826	7.4015	3.60376	3.40375	2.60977
Cac_g001241	19.3278	20.2573	20.8717	28.3858	34.5049	39.2605	2.81055	11.6429	14.8056
Cac_g001242	809.477	3883.98	492.337	552.91	556.739	4812.13	52.0975	579.46	570.605
Cac_g001243	8.54275	7.7651	17.1512	16.6922	16.1509	17.407	10.2683	5.70825	9.139
Cac_g001244	4.54682	8.49442	5.4086	20.51	43.6101	10.0178	6.52	0.752964	5.06529
Cac_g001245	21.2888	63.7818	16.9932	22.9249	27.4517	4.8067	8.69417	93.7737	56.1261
Cac_g001246	0	0	1.22356	0.747357	0	0	0.197828	0.92481	0.928612
Cac_g001248	2.52375	15.1072	6.42356	4.1718	6.34038	5.65328	0.32184	3.12967	7.20669
Cac_g001249	0.213848	0	137.298	3.91892	0	0	0	0.661548	0
Cac_g001250	4.07737	2.63937	6.74415	6.49318	6.02407	2.32477	4.26731	3.08235	4.52377
Cac_g001251	24.9711	35.3566	24.3991	24.7381	33.3725	39.0717	26.0829	28.6414	27.4083
Cac_g001252	0	0	2.16643	0	0	1.52645	0	0	0
Cac_g001253	9.60313	0.160837	12.8991	14.9801	14.6255	8.69505	10.3648	5.84569	11.7104
Cac_g001254	7.09646	0.13892	2.66066	8.53201	4.91212	0.743397	7.53562	5.78071	29.0246
Cac_g001255	20.2635	20.8394	24.747	18.2308	22.7756	14.4449	25.2259	12.1239	27.4965
Cac_g001256	36.5151	42.62	25.8897	23.9285	31.164	27.0664	33.8544	35.2846	37.5102
Cac_g001257	14.7463	4.68705	22.0252	18.458	24.7652	14.4368	20.9204	11.5971	15.2993
Cac_g001258	22.5312	11.3601	14.7823	17.6493	22.0952	31.4885	9.28181	36.0762	19.1467
Cac_g001259	26.7418	5.34839	13.5166	12.7271	10.9243	15.3975	20.86	140.485	19.9565
Cac_g001260	5.22546	1.67877	10.754	10.7849	7.75712	3.15683	7.55267	5.30038	6.66838
Cac_g001261	0	0	0	0	0	0	0	0	0
Cac_g001262	0.518227	0.440792	0	0.140024	0.0617969	0.0280688	0.119176	0.176422	0.839532
Cac_g001263	3.5619	0.479484	2.72895	2.53581	1.37482	1.4444	4.01063	1.48016	2.62079
Cac_g001264	1.2684	0	2.69802	1.47896	0.479302	0.362755	2.08633	0.0813231	0.669623
Cac_g001265	3.06371	0.666067	2.62916	2.37923	3.36409	2.53639	8.3059	0.577239	1.80113
Cac_g001266	1.0523	0	0.683853	1.0577	2.33212	0.377488	1.66731	0.257409	1.69195
Cac_g001267	2.18441	0	0	1.08378	0	0.508621	1.2123	0.588476	0
Cac_g001268	0.174965	0	0	0	0.0855609	0	459.195	0	0.0777336
Cac_g001269	75.322	1.02159	3.72478	0.527374	0.969184	0.365661	35.2999	0.820629	107.004
Cac_g001270	1.83356	0	3.15411	0.469139	2.0629	0.435839	0.509371	0.444274	0
Cac_g001271	4.22128	1.27123	5.33688	6.76967	5.72737	5.13095	3.55623	1.77441	2.80339
Cac_g001272	0.478714	0	0	0.581591	0	0.317524	0.350223	0.157864	0.161116
Cac_g001273	2.66509	0	0	0.493617	0	0	0	1.52945	2.52734
Cac_g001274	2.32627	0	0	0	0	0.0802008	0	0.338076	0.809098
Cac_g001275	13.4448	3.29253	15.9033	14.9153	16.1665	5.56249	16.3282	11.1094	12.2909
Cac_g001276	17.532	1.03374	18.3232	22.2653	20.2524	11.0754	15.9535	9.91542	16.7953
Cac_g001277	3.79358	1.61944	5.84205	6.03419	5.40983	8.51772	4.71121	4.87485	5.53496
Cac_g001278	7.13067	1.5258	3.71334	0.390418	0.501429	0.341016	8.38722	1.71593	6.02769
Cac_g001279	25.6511	33.8224	19.4141	6.13322	4.32282	0.816008	24.4819	10.6472	107.393
Cac_g001280	9.94088	0.815571	12.652	9.78137	8.06648	12.1055	16.1847	12.1667	9.18952
Cac_g001281	12.3504	14.0199	12.3723	9.23934	10.7329	18.7668	23.5905	10.9072	14.7584
Cac_g001282	115.457	30.3926	163.341	118.976	174.009	94.2347	120.98	89.3784	122.387
Cac_g001283	0.126433	0.206218	0.785027	0.503183	0.539149	0.424576	0.452981	0.644474	0.409629
Cac_g001284	3.23562	0	0.147142	1.94961	0.934819	0	13.9516	0.0600434	0.0621508
Cac_g001285	2.79498	1.17536	3.48785	3.65719	4.13427	2.46363	2.95149	1.50172	2.19405
Cac_g001286	6.51698	2.60019	5.77728	5.36371	5.46844	4.32324	4.93215	4.59372	5.19866
Cac_g001287	13.0928	0.701697	15.2628	25.1207	24.2855	12.6937	13.9951	7.93237	11.5648
Cac_g001288	1.08084	1.1925	2.28387	2.01547	1.39685	1.89094	1.49574	0.978529	1.02578
Cac_g001289	57.3223	30.1132	44.2603	51.5948	44.6695	49.8594	73.4703	51.8791	43.8128
Cac_g001290	0	0	0	0.144378	0	0	0.0306335	0	0
Cac_g001291	48.9429	55.7764	64.9728	45.0435	44.1543	41.9781	46.6818	33.7909	49.3534
Cac_g001292	0	0	0	0.350085	0	0	0	0	0
Cac_g001293	88.9897	75.4715	106.627	91.8096	87.9804	34.5574	134.185	86.2886	94.4064
Cac_g001294	16.414	4.99124	20.6987	15.5539	13.1388	8.71204	16.5779	11.6773	12.1709
Cac_g001295	45.1956	31.9439	57.0373	58.3194	71.0107	30.7704	39.5797	32.2065	43.8027
Cac_g001296	12.674	3.52998	13.2218	14.0763	16.3986	12.1362	17.4626	12.6147	10.2723
Cac_g001297	0.0818401	0	0	0.0587716	0	0	0.0470984	0.0571915	0
Cac_g001298	0.0969464	0	1.29352	1.15743	0.525699	0.287139	0.185888	0	0.0224486
Cac_g001299	47.3048	4.45259	94.7134	82.9794	92.4512	12.1151	74.3153	36.0351	23.9656
Cac_g001300	0.0281711	0.0831193	0	0.107459	0	0	33.5927	0.223237	0.115716
Cac_g001301	22.3131	37.8917	48.1856	43.7735	68.3831	20.5386	18.0568	16.4224	30.5569
Cac_g001302	4.47757	1.79169	0.716206	1.21041	0.692267	0.541396	2.26866	4.29991	8.26474
Cac_g001303	17.0778	0.355719	18.8459	11.9294	12.29	40.1686	8.23375	4.84134	9.44525
Cac_g001304	31.0526	51.9611	40.0221	35.029	34.23	26.442	43.5183	45.8472	38.74
Cac_g001305	21.7278	11.8244	13.9337	6.54168	7.96627	22.9095	7.41368	15.8733	21.9229
Cac_g001306	1.35127	0	0.0294548	0.119612	0	0	3.66931	0	0.177787
Cac_g001307	0.0251286	0	0	0	0	0	0.0982514	0	0
Cac_g001308	1.07688	0.176518	0.863809	4.40329	0.602709	2.25694	0.356342	0.564496	1.05307
Cac_g001309	4.29804	4.65451	4.01914	6.63526	6.59814	14.7248	2.36475	2.04216	2.72668
Cac_g001310	51.804	32.3828	45.8093	37.6447	48.081	33.1975	47.7738	48.9802	62.0794
Cac_g001311	1.87891	0	1.78011	1.01851	0	0.882209	1.92134	0.901537	0.462342
Cac_g001312	10.7663	2.13915	21.682	11.194	9.29743	5.21679	13.0972	10.0445	9.02313
Cac_g001313	0.511128	0.0341252	0.162262	3.36822	0.51355	0.314058	0.804884	0	0.0339135
Cac_g001314	16.1603	7.62586	21.3101	20.0339	17.0974	5.77325	16.8628	13.2091	13.5899
Cac_g001316	0	0	0.236574	0.253231	1.08296	0	0	0.079193	0
Cac_g001317	0.324476	0	0	0.558772	0	0	0	0	0
Cac_g001318	20.503	7.54033	27.6262	72.5871	103.044	6.99924	37.1343	5.55923	17.5982
Cac_g001319	2.40812	11.0173	4.58286	18.0197	23.0314	2.9642	2.96039	7.76903	3.15979
Cac_g001320	6.11747	15.9804	3.02273	5.04635	4.07755	0.659702	5.34059	6.33905	4.44345
Cac_g001321	0.809928	0.660938	1.4256	1.39891	0.716615	0.291104	0.572156	1.20876	1.31213
Cac_g001322	0	0	0	0	0	0	0	0	0.402125
Cac_g001323	20.4831	528.532	9.71392	13.2746	5.8523	14.4358	19.841	28.7094	526.915
Cac_g001324	4.68786	0.5138	3.88401	5.25961	4.95193	6.79254	5.9407	5.21021	4.73943
Cac_g001325	2.64498	0.196893	2.73048	3.54028	3.55313	6.12268	4.80597	2.65335	2.80155
Cac_g001326	3.54456	0.804487	4.73133	6.51534	5.09333	8.43921	6.60173	3.2835	3.0648
Cac_g001327	1.68321	0.786926	5.55955	3.20851	6.73458	6.88402	4.51315	1.72063	2.52734
Cac_g001328	4.55381	2.11675	7.67398	6.42374	5.95421	3.81463	3.39855	2.97697	6.27873
Cac_g001329	19.9509	44.5949	27.5359	32.6656	27.2297	19.8009	16.6543	24.2674	22.985
Cac_g001330	1.74921	0.0213878	4.08268	0.835655	0.277847	0	6.17043	0.22574	0.404026
Cac_g001331	15.6231	14.1253	21.0915	24.5479	22.7323	18.2906	16.1194	8.4945	14.4543
Cac_g001332	49.9523	46.1956	43.9212	37.9083	28.1545	30.2877	61.6423	63.2445	45.806
Cac_g001333	3.77768	0.0200795	2.33784	1.13806	1.1603	0.183266	4.28032	1.89619	4.65338
Cac_g001334	373.847	13.7371	136.02	108.586	210.956	13.288	748.762	274.063	845.687
Cac_g001335	1013.15	30.4542	442.76	218.133	430.217	21.1664	1191.38	746.439	1771.79
Cac_g001336	34.8257	1.41206	57.4297	53.3513	90.2734	0	43.2732	8.74759	28.4929
Cac_g001337	0.590945	0	1.11456	4.71624	2.38678	0	3.87504	0.0848174	0.58541
Cac_g001338	1.16086e-06	0	5.4888	1.04704e-06	1.29863e-06	0	8.80402e-07	0	2.85792e-10
Cac_g001339	2.26411	0	0.420107	0.340897	0.383561	0	11.9586	0.0745605	0.387273
Cac_g001340	0	0.228378	0	0.192953	0.370329	0	0.4795	0.0597601	0
Cac_g001341	0.898884	0.560035	0.860958	9.29846	1.91598	0.766849	0.329267	64.9796	0.138967
Cac_g001342	245.468	164.31	21.223	65.0246	36.0938	42.0334	16.0035	148.156	60.1301
Cac_g001343	21.7732	37.9997	31.3253	27.3657	32.8982	62.7092	27.1265	13.5145	18.6157
Cac_g001344	0.492247	0	0	1.77832	0.978548	0.206121	0	0	0
Cac_g001345	0.150634	0	1.36779	0	0	0	0.146834	0.208808	0
Cac_g001346	6.30346	6.17652	8.27867	11.4201	7.57859	5.50076	8.60109	6.83689	6.50734
Cac_g001347	9.68359	1.18117	9.86092	10.2531	8.06758	9.60641	9.45108	6.53253	6.18748
Cac_g001348	18.1903	11.9543	13.8774	20.4978	15.3484	9.88678	16.1425	32.7866	73.6938
Cac_g001349	0.428548	0	0	4.25283e-10	0	0.0769584	0.167337	1.9323	0.110171
Cac_g001350	107.712	70.7735	137.673	162.69	167.544	204.034	80.9591	78.5293	72.0176
Cac_g001351	3.23683	0.80629	18.2871	1.88099	1.09954	3.11939	11.0401	5.81834	0.08291
Cac_g001352	0	0	0.313218	12.0468	0.236662	0	0	0	0
Cac_g001353	28.7895	14.0013	33.0346	27.3884	35.6986	58.4487	24.5567	10.5883	8.99836
Cac_g001354	102.781	177.83	142.599	101.863	109.071	103.232	87.2542	105.763	107.314
Cac_g001355	35.9121	0.500739	5.14512	3.84066	4.78278	1.72056	29.263	371.02	10.115
Cac_g001356	15.4512	3.88635	18.7046	14.343	9.56519	4.84027	28.7374	16.0754	54.137
Cac_g001357	23.8977	147.411	16.8306	13.7492	16.9145	228.572	1.73826	42.8169	25.3044
Cac_g001358	0.38949	0.0820635	0.384985	1.28785	0.606164	0.464651	0.476018	4.8959	0.799724
Cac_g001359	5.7183	2.49184	2.93071	12.5433	6.41119	17.0955	0.998045	0.809006	2.26703
Cac_g001360	89.4355	25.9713	72.353	60.7271	88.8026	28.0912	109.94	53.2475	71.5874
Cac_g001361	3.88361	0	0	0	0.0649009	0	2.05336	1.14433	14.0122
Cac_g001362	0.650089	0	17.6317	2.03007	0.794727	0.0521041	0.303891	0.456627	0.337512
Cac_g001363	8.64095	2.67445	10.0091	5.77212	7.27834	3.6256	7.60817	7.52917	9.04413
Cac_g001364	21.4099	2.68571	13.2108	19.0125	18.1522	7.75043	16.8747	20.6771	17.1548
Cac_g001365	62.2742	26.5405	55.9309	37.3918	48.8645	19.8614	46.4768	38.9932	56.3285
Cac_g001366	0.351619	0	0	2.81666	0	0.0532692	0	0.564453	0
Cac_g001367	0	0	0	0	0	0	0	0	0
Cac_g001368	1.90497	2.52132	2.65703	0.87607	0.691454	0.177155	1.47245	0.530388	0.253946
Cac_g001369	1.92354	0.0847731	3.01264	50.8697	51.4546	0.257089	3.62293	1.18123	0.800118
Cac_g001370	0.217054	0	2.02324	1.67302	1.31028	0.0964561	0.317668	0.422099	0
Cac_g001371	1.15151	0	1.87866	3.75266	0.639728	0.073968	0.562088	0.92242	0.420963
Cac_g001372	30.2553	4.00461	11.7104	15.0055	8.50691	0.82106	32.0125	3.85161	31.5102
Cac_g001373	94.1876	44.5022	44.9462	39.8246	37.1145	83.7819	73.9443	98.1622	47.9191
Cac_g001374	161.252	1.74744	0.156715	1.21183	0.984434	19.5662	100.423	1.02249	2.83229
Cac_g001375	1.10102	0.273689	0.880979	1.94434	0.467674	0.0403155	6.44472	0.508643	0.255142
Cac_g001376	147.109	1525.42	480.282	385.7	403.517	492.724	176.373	141.189	331.174
Cac_g001377	9.93364	4.26343	12.5811	11.5967	10.5612	3.96537	11.0055	8.11453	9.86204
Cac_g001378	35.5712	56.6582	41.9085	56.5793	53.134	20.8742	21.4814	169.588	71.7997
Cac_g001379	5.58106	4.77449	7.13328	7.69223	6.9263	7.60427	3.32204	5.91833	2.83573
Cac_g001380	5.12914	1.30305	3.11056	4.83097	5.35402	5.96676	4.15499	3.08415	3.094
Cac_g001381	0.471902	0.021744	0.270001	0.521605	0.149267	1.53916	0.553895	1.5136	0.0557091
Cac_g001382	8.19717	7.08828	0.246849	0.370536	0	131.83	0	0.538527	0.185196
Cac_g001383	1.29565	0.371486	0.402979	0.950943	0.491325	7.74157	0.766398	0.753575	0.984239
Cac_g001384	4.31563	4.40003	0.469816	1.30138	0.277922	98.966	0.191441	1.00119	0.256371
Cac_g001385	3.48303	8.56597	6.08682	26.5138	19.456	3.32513	16.4563	221.991	4.27113
Cac_g001386	7.4173	6.40625	10.5918	11.2985	12.2814	8.62183	10.9022	15.5812	9.60754
Cac_g001387	0.867764	0.0649588	0.890862	2.56078	3.62261	0.0193869	0.393734	1.86806	0.201919
Cac_g001388	38.6393	8.41138	52.3531	52.0734	53.8093	36.6549	40.4846	26.1146	44.2498
Cac_g001389	0.40063	0.0910753	0.286601	0.792507	0.851662	0.0857245	7.45724	0.139788	0.108672
Cac_g001390	4.99004	0.547416	0.310638	0.176186	0.136655	4.11195	4.67014	0.727251	3.5796
Cac_g001392	0.0391863	0	186.552	0.695185	0.987303	0	0.057463	0	0.0462965
Cac_g001394	5.4593	35.0094	5.28307	12.5388	7.0047	27.8034	8.69084	18.7381	24.8687
Cac_g001395	43.8243	11.573	41.5084	38.0301	42.0489	58.6915	55.2489	38.6722	32.0427
Cac_g001396	184.836	2445.98	95.6671	59.5065	53.7235	499.56	8.01635	138.129	137.645
Cac_g001397	2.4818	1.94462	2.115	5.71544	3.53709	3.87884	9.37252	22.4272	4.13039
Cac_g001398	2.52776	4.15283	0.872441	3.0636	3.5008	0.318227	2.70721	4.79677	4.79276
Cac_g001399	13.6363	0.17768	15.9408	18.2532	19.572	6.40826	11.9285	10.8069	16.3656
Cac_g001400	1.51452	0	1.29447	1.00891	0.988388	0.179378	2.16051	1.32104	3.96879
Cac_g001401	0.359035	0	0	0.193864	0	0.436649	0.817188	0	0.161116
Cac_g001402	8.35029	1.64462	5.02817	3.66464	3.7398	1.32071	14.0535	5.78903	19.8476
Cac_g001403	9.19007	1.36335	12.6312	9.72172	6.95262	8.45606	8.93037	4.81084	6.79095
Cac_g001404	8.16851	0.0213873	2.70311	0.378034	0.138923	0.100201	2.63387	6.67959	1.63813
Cac_g001405	26.26	16.5125	30.99	32.5919	28.8005	19.4823	31.7527	39.4041	35.1058
Cac_g001406	20.6756	15.2787	22.9691	28.1398	28.556	13.0642	20.8044	12.6074	18.9447
Cac_g001407	0.422852	0	0	0.643936	0.627139	0.188145	0.51575	1.77399	0.418796
Cac_g001408	11.8706	8.8677	20.6531	10.6094	10.7997	8.89963	13.0525	9.75129	18.169
Cac_g001409	4.60071	4.83823	7.74616	7.81554	5.97638	5.52965	5.54277	4.64443	5.62553
Cac_g001410	27.2649	17.3665	27.6891	29.0396	30.7508	14.868	11.3267	15.5291	16.1126
Cac_g001411	15.2915	6.44016	20.7958	23.2272	21.4813	12.828	22.3458	13.8364	19.2421
Cac_g001412	16.2043	27.4201	15.945	12.809	14.726	11.7595	18.5217	20.0515	18.951
Cac_g001413	1.46225	10.0092	5.51343	10.3942	7.67156	2.9091	3.20851	3.48091	3.17888
Cac_g001414	10.2458	1.01837	11.8313	12.684	15.6176	9.46638	11.4776	10.0463	7.6994
Cac_g001415	8.30208	6.21984	10.5537	13.4016	11.4336	8.39368	10.7906	5.81686	6.63935
Cac_g001416	21.3978	14.6136	16.733	37.1927	52.136	17.1717	30.9987	30.351	15.1542
Cac_g001417	4.71074	0.942408	5.72383	8.63816	8.28379	2.7211	5.04089	4.931	5.00533
Cac_g001418	9.43367	14.1303	20.588	17.7917	21.1907	14.824	10.2129	7.59332	11.7046
Cac_g001419	17.1947	11.3279	53.2486	4.83609	3.57362	14.1374	60.4759	3.92958	0.792753
Cac_g001420	26.6023	79.6586	23.518	29.8007	35.7217	170.914	11.5855	16.6138	18.7159
Cac_g001421	60.5145	21.1444	61.7925	49.3441	57.4777	37.0588	50.4415	40.368	45.914
Cac_g001422	21.0601	12.6351	8.92858	5.87912	6.64531	11.6693	17.4864	44.5654	19.764
Cac_g001423	4.27405	0.621054	11.0205	4.43625	2.30649	1.10668	6.97539	0.913226	6.3572
Cac_g001424	1.41346	1.20907	3.78247	1.26502	1.48184	2.02375	7.71254	0.63261	1.34317
Cac_g001425	2.24256	0.196933	9.08688	8.79727	8.26209	1.48786	10.4519	13.8053	6.8828
Cac_g001426	4.58337	4.10483	7.03512	9.79807	8.78661	3.1636	16.3151	5.74436	3.54656
Cac_g001427	3.10597	0	1.77899	6.18736	6.31896	0	0.0439813	0.159491	0
Cac_g001428	1.68816	0	2.88265	2.22792	1.19945	0	0	0.213734	0
Cac_g001429	1.94256	0	1.75063	2.70869	4.09543	0	0	0.0920729	0.0946517
Cac_g001430	0.0179142	0	0.0723775	0	0.0344855	0	0.0700546	0	0.0422426
Cac_g001431	9.06993	0.31151	10.2334	6.29153	3.28029	0.446847	10.903	6.99323	15.2924
Cac_g001432	0.161249	0	0	0.221519	0	0.0725583	0.157426	0	0
Cac_g001433	31.7499	0.88113	34.202	24.3108	26.6824	10.0808	31.9921	19.8912	20.252
Cac_g001434	7.22675	0.958052	10.5898	5.05843	5.74739	5.91794	7.31829	5.45475	5.09636
Cac_g001435	0.0945596	0.477348	0.349387	0.381477	0.105734	0.2739	0.873953	0.220191	0.16368
Cac_g001436	17.8666	4.12662	19.1084	20.9555	21.4366	14.5553	16.4648	14.519	15.5172
Cac_g001437	0.921513	0	0.0181113	0.419258	0.0260425	0	1.53303	0.0778107	0.45176
Cac_g001438	55.7861	3.66575	13.6945	29.3489	41.6505	14.8311	14.0866	6.80323	16.215
Cac_g001439	1.04775	0	3.15411	0.469139	0	0.653758	3.31091	0.444274	0
Cac_g001440	20.5162	2.67393	12.6156	13.8906	18.937	5.57787	22.2016	6.81604	22.8788
Cac_g001441	48.4651	11.8597	71.6485	72.0109	82.887	27.2856	52.3289	43.1231	48.5948
Cac_g001442	1.09516	0.0609864	2.54015	0.546708	0.303358	0.141032	0.970911	0.878331	0.363694
Cac_g001443	0.876546	0	0.680664	0.381609	0.114727	0	0	1.59797	0
Cac_g001444	13.2133	2.88965	4.37984	3.99158	3.55555	6.49094	5.62906	2.60696	5.11851
Cac_g001445	10.2022	82.837	105.034	314.034	428.706	0.715739	36.5963	406.409	444.481
Cac_g001446	31.8801	25.7871	57.6439	83.7585	143.005	304.593	0.114483	11.7124	25.3742
Cac_g001447	3.92361	0.482341	5.41603	4.81479	4.79591	9.2359	0.687117	3.19824	4.23495
Cac_g001448	10.8852	3.54253	11.2717	12.8955	10.0656	10.8767	10.4415	8.00175	8.79555
Cac_g001449	34.8263	74.839	30.0103	42.4957	38.2233	20.4233	33.4926	19.283	38.231
Cac_g001450	38.2424	27.3264	28.1659	28.2259	31.3762	108.469	19.674	20.7661	32.1291
Cac_g001451	75.225	19.6423	32.4043	35.2599	45.6539	77.0019	58.6766	43.8678	65.5174
Cac_g001452	6.13222	13.2271	12.6112	22.0371	38.2813	1.41462	4.44485	3.22217	16.4886
Cac_g001453	13.2273	12.0938	18.8766	11.4505	15.1193	5.11344	7.42395	13.5852	25.1563
Cac_g001454	4.2849	3.16605	5.07412	5.38803	6.61284	4.53661	3.73031	3.30288	5.21957
Cac_g001455	1.95306	0.0887138	16.7718	48.0091	23.6316	0.79885	22.9334	2.24286	63.5171
Cac_g001456	1.05381	0	0.0434435	0	0	3.46601	3.38417	3.62253	23.0626
Cac_g001457	22.1346	0.824878	11.9954	10.5087	11.8979	4.49748	11.5358	6.9459	10.236
Cac_g001458	66.0855	18.5474	58.6575	48.8295	42.9524	12.6316	34.6177	40.7576	48.4068
Cac_g001459	18.6855	14.2812	18.2963	14.0836	14.4468	7.75895	13.6078	10.656	21.809
Cac_g001460	28.3481	107.743	22.8426	25.1651	33.7598	81.9616	25.491	35.9957	37.5035
Cac_g001461	5.07649	6.55509	6.7329	5.80777	5.22513	7.76299	4.01472	7.09928	5.9243
Cac_g001462	4.33783	2.56258	5.91883	10.8407	7.11939	3.27545	4.31995	4.45591	4.43688
Cac_g001463	11.8776	1.08172	15.0165	11.0686	8.75898	21.9252	10.7199	10.4956	8.98131
Cac_g001464	3.54893	0.4133	3.71086	2.86923	2.81109	4.43358	2.91469	1.47147	1.57106
Cac_g001465	8.43527	0.778554	9.56175	7.837	10.9889	4.68531	8.66362	5.95966	6.69187
Cac_g001466	0	0	0	0	0	0	0.0349761	0	0
Cac_g001468	6.10283	2.59333	7.45351	11.2452	4.85792	14.5343	6.44399	5.1068	2.74544
Cac_g001469	6.17645	3.54306	12.895	12.3138	12.516	6.85564	14.1347	6.70903	8.59364
Cac_g001470	19.3382	4.93441	6.06589	20.6383	21.6779	13.7333	58.8882	1.82175	6.57591
Cac_g001471	97.5722	43.6884	38.7037	105.933	121.06	57.6997	232.76	23.9992	61.7714
Cac_g001472	9.55061	6.29402	10.702	11.3891	10.1555	3.14815	7.74996	5.03777	9.91397
Cac_g001473	122.534	49.2594	71.0314	58.9272	56.4593	40.26	131.89	99.84	98.9351
Cac_g001474	12.04	3.64948	17.9295	22.5085	16.8693	11.8667	11.0937	8.97868	7.53479
Cac_g001475	4.79908	0.763243	5.88427	4.66178	3.54467	22.1074	2.93449	3.21813	2.31657
Cac_g001476	3.05525	0.478509	5.08486	6.19884	4.93019	1.3975	3.57642	2.31024	2.57018
Cac_g001477	237.039	24.5894	210.067	180.402	162.523	206.537	297.944	119.218	148.705
Cac_g001478	48.6933	35.6186	43.9896	47.3737	45.6251	35.4409	60.9948	52.8343	57.8772
Cac_g001479	12.8545	5.42003	19.3821	11.0607	10.4136	7.09492	10.6413	7.11491	10.0307
Cac_g001480	30.8928	5.58497	39.2326	38.6137	43.4536	22.4273	36.0897	37.7925	27.1353
Cac_g001481	0.0498476	0	0	0.056218	0	0	0.292353	0.0286299	0.0296394
Cac_g001482	25.0971	57.2159	95.0155	33.2511	32.1651	19.1861	22.3582	9.4	67.5308
Cac_g001483	0.297663	0.0452251	220.026	35.6509	2.63947	0.0683082	0	2.3473	0.94347
Cac_g001484	8.85818	0.12439	7.51771	9.46861	4.98013	6.4994	3.82304	2.53985	3.00386
Cac_g001485	3.78949	10.2033	3.04224	2.18383	1.44481	0.143412	4.65766	54.9038	24.8912
Cac_g001486	10.8021	0.600112	17.4209	6.07279	9.4077	1.18673	11.6466	15.7534	18.4439
Cac_g001487	242.805	239.734	210.963	121.072	110.252	107.558	234.71	353.333	377.206
Cac_g001488	8.50617	11.9375	16.4968	28.7766	10.3427	6.64169	6.69089	6.64113	13.3583
Cac_g001489	21.2206	21.8367	25.1478	19.0099	21.2321	15.0447	29.1006	27.5702	18.3979
Cac_g001490	0.394377	0.104455	0.150828	0.783122	0.428639	0.0607624	0.899558	0.852204	1.22007
Cac_g001491	2.65	0.0531075	0.583708	3.16257	3.66494	0.0823305	0.979599	1.14696	1.63655
Cac_g001493	49.5573	30.1625	59.1128	45.951	40.8101	20.7389	54.4945	44.1786	55.0927
Cac_g001494	18.0017	5.83024	1.26435e-06	9.60477e-06	2.96297e-06	16.6193	41.0069	0.000118953	7.54366
Cac_g001495	5.43105	0.212308	2.05106	1.93665	1.61021	1.51114	4.14652	3.70037	5.68861
Cac_g001496	17.9514	14.9249	16.2081	16.0527	14.1618	9.18902	30.2832	23.1024	20.9697
Cac_g001497	0.300831	3.34785	0.388328	0.0621715	0.0547158	3.60618	0.320774	0.126076	0.0978597
Cac_g001498	4.10177	11.6402	9.98236	20.7277	14.5245	7.7853	26.4721	4.87283	1.87568
Cac_g001499	0.0618693	0	0.740004	0.186218	0.501261	0.0286825	0.105856	0.105247	0.181821
Cac_g001500	11.6764	3.24808	9.04369	7.33605	6.22541	2.4192	13.8337	25.5303	14.3064
Cac_g001501	2.24265	5.08551	1.9171	4.3514	3.91673	1.24801	0.91524	39.0993	1.34123
Cac_g001502	5.95641	7.04986	9.724	24.1036	15.293	6.43053	8.95802	18.7831	10.4144
Cac_g001503	25.3261	20.7642	34.7572	27.5452	21.3767	13.3056	37.3729	23.2803	22.2587
Cac_g001504	55.4561	6.0844	75.8349	108.774	102.526	38.2787	50.7878	42.5413	65.7487
Cac_g001505	19.5194	14.3173	20.6707	17.5546	17.7132	8.15253	21.0924	18.1296	21.1879
Cac_g001506	3.21438	2.05434	2.4107	2.12039	2.13955	2.65248	4.21028	3.52285	3.56122
Cac_g001508	0	0	0	0	0	0	0	0	0.221926
Cac_g001509	1.16917	0.0859288	1.89951	2.39859	1.17366	3.12462	1.00409	0.330312	0.768325
Cac_g001510	2.66332	1.6183	2.25045	1.42046	0.466212	10.664	1.42844	1.80687	5.65508
Cac_g001511	23.8145	4.07275	26.3285	29.1089	30.1029	12.7421	28.1108	20.3727	34.6269
Cac_g001512	9.12831	9.35074	11.9153	8.56181	8.15782	7.55379	8.7861	8.59558	8.72236
Cac_g001513	9.15289	1.63212	24.5699	23.3498	20.5459	9.27567	15.0511	4.19867	9.34695
Cac_g001514	14.7471	1.8297	39.171	67.7167	64.3821	20.2042	5.50735	44.2777	11.2111
Cac_g001515	19.0645	0.694965	2.01731	6.47055	0.757261	1.92561	10.9987	9.18727	26.6712
Cac_g001516	9.26468	2.4224	18.4137	14.3264	13.081	10.2981	9.42766	5.77388	6.63311
Cac_g001517	16.5912	0.230913	2.97742	2.24439	1.70289	1.72206	9.91913	6.18345	15.0483
Cac_g001518	12.7192	2.37074	12.6115	9.1347	7.20321	6.30808	11.72	9.91978	6.18769
Cac_g001519	2.09634	1.35733	3.51033	16.2545	10.0877	1.0319	7.58729	6.82121	3.88258
Cac_g001520	5.23663	6.1708	4.0915	6.51213	3.33456	25.8743	2.98883	2.1574	2.9927
Cac_g001521	0.451372	0.362768	1.36927	1.2349	0	0.192304	0.439237	1.07046	0.356435
Cac_g001522	1.27578	0	0.798471	0.874979	0	0	0.310838	5.60796	3.40931
Cac_g001523	0.779533	5.92485	0.612014	6.57778	7.10234	1.20019	2.60742	1.32389	0.992113
Cac_g001524	30.613	31.0616	31.1024	50.5722	51.4178	39.2282	37.9799	106.584	51.5374
Cac_g001525	20.3273	4.94154	11.9681	19.5652	25.1062	9.66185	18.4471	20.9779	25.4556
Cac_g001526	1.24367	0.258728	0.899908	6.77915	6.57082	0.29589	3.9763	0.611014	2.98805
Cac_g001527	0.889534	0.196943	2.85713	5.10973	5.7587	0.267881	1.55717	1.06319	0.367097
Cac_g001528	2.8199	0.0628792	22.5887	7.27904	4.89426	0.16942	9.76974	1.3558	1.09383
Cac_g001529	0.0528997	0	0.0880801	0.0655607	0	0.0964202	0.465094	0	0
Cac_g001530	8.96278	12.5684	11.4698	16.5276	14.6656	7.00806	11.1269	4.32681	8.59371
Cac_g001531	0.0506279	0	0	0	0	0	4.00926	0	0
Cac_g001532	1.26851	0	0.085792	8.24014	5.23547	0	0.66489	0.0147832	0.0306562
Cac_g001533	5.09428	0	0	0.0208722	0	0	2.50858	0	0.913128
Cac_g001534	26.8308	22.5685	37.9954	41.2475	33.8558	17.7694	33.425	30.3857	47.6889
Cac_g001535	237.515	40.3369	102.802	70.3436	55.9412	17.2269	101.292	216.916	226.086
Cac_g001536	26.3684	4.92179	26.8734	27.9884	23.3878	8.52228	24.9195	16.5148	27.5728
Cac_g001537	0.456942	0.0195167	0.224974	0.619113	0.398637	1.39109	5.53721	0.505159	0.660199
Cac_g001538	0.0144528	0	0.0573089	0.646514	0.0274415	0	0.0141307	0	0.0169686
Cac_g001539	0.0654546	0.0395497	9.44752	2.08232	0	0.0903098	10.8429	0	0.117891
Cac_g001540	21.2515	0.896355	23.7135	41.3159	28.0403	2.1473	33.4321	7.7186	10.5444
Cac_g001541	6.99695	11.8323	12.2804	13.8603	13.0478	5.66275	9.84515	9.24684	9.17686
Cac_g001542	35.2719	10.0108	37.7738	67.1629	58.3573	8.49149	24.5764	38.3126	17.9154
Cac_g001543	36.2173	19.5201	32.5402	31.0163	32.0965	25.4811	30.8333	49.5674	36.8798
Cac_g001544	1.76456	0.459918	2.63972	2.3711	2.58169	1.26489	2.83696	2.49932	2.06516
Cac_g001545	12.3709	5.28126	24.6098	9.78752	11.4789	9.13622	7.65994	6.16296	10.0102
Cac_g001546	15.3648	4.59949	15.0913	9.07703	7.1172	15.205	20.4156	21.789	9.94363
Cac_g001547	6.38068	1.14616	2.48641	3.2309	3.63216	15.9515	2.22458	1.09888	2.64269
Cac_g001548	0.37811	0	2.23044	0.697562	1.53787	0.486632	0.736502	0.279722	0
Cac_g001549	0.0320913	0	1.39041	2.39274	1.16504	0	0.266688	0	0.0188752
Cac_g001550	0.220479	0.186074	0.329918	3.04501	2.87187	0.110978	0.273559	0.277504	0.0752899
Cac_g001551	3.77485	6.83224e-16	4.10306	3.85136	4.6083	1.1796	9.24264	0.907503	1.81926
Cac_g001552	19.8516	29.6421	31.7429	32.5354	26.0222	17.1157	26.2535	24.2357	16.0578
Cac_g001553	1.02644	1.1253	1.08343	2.00429	0.568978	1.28843	0.881597	0.756692	0.782728
Cac_g001554	8.09997	10.1266	9.21486	11.3126	10.4562	14.3312	4.77374	7.09534	6.98274
Cac_g001555	9.20961	4.90184	10.8548	8.7883	10.4746	6.818	12.515	10.801	6.60186
Cac_g001556	4.8719	2.2348	7.21154	7.32767	5.83641	6.00657	4.0011	2.5643	3.44627
Cac_g001558	10.5249	13.3195	16.998	12.7953	12.4938	5.22342	29.9118	15.4106	29.1912
Cac_g001559	1.31466	7.75773e-06	1.91523e-07	3.95402e-06	4.59737e-06	0.00011213	0.000435076	6.20846e-07	1.04788e-05
Cac_g001560	14.8365	33.1289	21.3054	37.4149	25.8317	167.193	5.59842	5.24367	6.27034
Cac_g001561	2.81899	1.42291	7.42284	6.6572	2.96845	2.64798	4.17555	1.46693	1.76223
Cac_g001562	11.9169	59.7783	22.9114	24.0325	17.2314	51.7651	6.55812	5.41904	10.6039
Cac_g001563	0.0348335	0	0.72516	3.27966	1.27152	0	0.0170275	0.574313	0.0205223
Cac_g001564	1.24003	0	1.37187	0.33084	2.34732	0.0976445	7.92886	0.041289	0.0426847
Cac_g001565	1.60203	0	1.45423	3.98401	0.495949	0	1.65469	0.162349	3.96651
Cac_g001566	0.893502	0.0259702	2.27883	0.267659	0.894903	0.100735	0.319554	0	0.0516328
Cac_g001567	0.395304	0	0	0	0	0.142403	0.154378	0	0
Cac_g001568	2.38526	0.0723877	1.28521	0.946075	0.972181	0.799178	3.04149	1.19406	1.46855
Cac_g001569	0.269133	0.0712364	0.155827	0.316369	0.241742	0.508732	2.25816	0.185376	0.131585
Cac_g001570	6.83178	0.238335	4.93694	6.80307	4.25351	1.44826	7.3794	3.39199	7.6724
Cac_g001571	6.57823	0.29987	2.14667	4.17919	2.40013	1.28652	5.5477	2.03295	10.8338
Cac_g001572	10.4278	0.893185	12.6053	22.8299	21.7286	7.0314	9.30818	12.2185	9.62334
Cac_g001573	13.6165	21.6422	5.62602	11.9512	6.69982	18.1144	6.57251	12.5721	10.6485
Cac_g001574	14.358	6.8232	15.1822	18.433	21.0893	13.351	21.2107	21.6004	19.5516
Cac_g001575	0.266767	8.51795	0.481147	0.687284	1.8929	0.469	4.03218	3.05656	0.549186
Cac_g001576	3.3134	1.52191	0.74026	0.213157	0.184938	0.764554	4.28041	0.643123	4.10464
Cac_g001577	2.15755	0	6.15707	6.71287	9.33321	3.02036	3.23445	2.59606	2.14944
Cac_g001578	4.26561	0	3.25335	3.0532	4.11855	1.46778	3.10465	2.49536	2.95863
Cac_g001579	0.0156454	0.0370004	0.145686	0.514001	0.059693	0	0.045889	0.159726	0.0367908
Cac_g001580	2.3517	0.259604	7.83904	2.52692	1.19968	0.0615488	3.47619	0.858847	2.78838
Cac_g001581	0.0446267	0	76.6384	48.1108	23.1062	0.0103652	5.37806	0.163535	0.0130464
Cac_g001582	34.1126	28.5164	36.4584	45.2375	23.9993	11.0274	64.698	60.7092	44.0655
Cac_g001583	16.5366	0.720234	3.56555	9.41067	2.90598	1.26196	18.9086	3.04173	16.1896
Cac_g001584	22.4841	28.9041	13.1838	18.3689	16.2207	14.5093	20.3543	23.2051	28.7921
Cac_g001585	12.7073	33.8297	8.26079	5.79803	5.04238	9.93642	10.3128	12.3171	14.4144
Cac_g001586	0	0	0	0.0314301	0.0553361	0	0	0	0
Cac_g001587	0	0	0	0	0	0	0.0357092	0	0
Cac_g001588	2.86375	2.60764	12.0879	10.5567	6.99315	1.42938	3.75753	2.21205	2.75367
Cac_g001589	9.91838	34.6506	5.7902	4.78115	3.77013	97.8615	0.622602	2.83635	3.22069
Cac_g001590	29.0343	26.1778	27.1134	31.4633	32.2874	16.8377	35.3122	53.5389	29.7967
Cac_g001591	0.224721	0	0.47831	0.140886	0	0	0.219512	0.337031	0
Cac_g001592	1.62022	0	2.244	0	0	0	0.78515	0.962187	0
Cac_g001593	0.476731	0	0.542269	0.155869	0.650288	0.0793405	0.296425	1.07238	0
Cac_g001594	17.0239	16.2774	24.9249	26.479	26.6021	13.3064	21.8843	15.0076	17.2632
Cac_g001595	14.121	1.32591	8.8259	8.17301	10.8517	2.70767	9.40925	6.74559	13.8839
Cac_g001596	2.05399e-159	0	0	6.5731e-233	5.16657e-166	1.49586e-68	0.363706	0	1.2486e-164
Cac_g001597	28.5141	4.29028	18.7605	117.707	299.576	69.6548	21.0767	79.2234	35.002
Cac_g001598	34.1784	24.016	31.4672	23.3189	23.6143	24.2064	23.9103	23.6762	24.7807
Cac_g001599	0.128955	0	0.0362961	0.0875054	0.461409	0	0.02521	0	0
Cac_g001600	0.205031	0.0306912	0.828795	0.579399	0.0509112	0.0946056	0.200413	0.117873	0.244035
Cac_g001601	11.2113	49.9071	14.6115	2.42346	2.82085	15.4114	6.20442	3.72688	6.19156
Cac_g001602	22.9573	18.5515	27.4018	23.9619	31.538	21.1939	24.687	20.0684	28.1444
Cac_g001603	29.8463	13.5725	12.778	11.7528	12.0816	10.4354	38.7236	23.5755	48.043
Cac_g001605	1.19993	0	1.0998	0.961057	0	0.0769584	1.67337	0.644099	0.771195
Cac_g001606	1.70114	0.109901	1.05985	0.755037	0.579442	0.0819007	2.23074	0.369974	0.87312
Cac_g001607	1.31468	0.0207768	1.3899	0.695153	0.741226	0.0811867	1.81655	0.279085	0.8263
Cac_g001608	11.6401	2.52031	2.5817	2.29485	5.31092	4.34856	4.10334	9.43023	21.5974
Cac_g001609	25.1388	1.75502	42.3463	45.8362	48.8291	19.2641	27.7152	12.2689	18.0875
Cac_g001610	9.0214	0.318067	4.67629	1.13648	0.666725	5.034	3.63548	4.22528	6.85163
Cac_g001611	10.6243	17.0699	1.15734	2.48382	2.03345	6.94995	13.6978	11.5133	6.09989
Cac_g001612	0.0662637	0	0.0913229	0	0.0864873	0.020417	5.67871	0.0505493	0.0261756
Cac_g001613	34.0211	67.631	25.1563	21.8687	18.2047	25.7414	30.6642	28.7637	23.8383
Cac_g001614	14.2932	97.1481	30.7788	19.8868	23.479	31.0519	39.306	98.8419	14.6042
Cac_g001615	23.3559	22.4746	24.6755	34.2662	26.278	20.202	22.5972	17.1989	21.4744
Cac_g001616	1.27361	8.57988	2.5809	11.1065	10.9847	0.552532	1.76326	10.925	1.53433
Cac_g001617	9.47286	12.3927	15.9876	9.81197	10.1274	4.74296	14.1369	9.7243	11.5705
Cac_g001618	1.93012	0.430771	17.3245	5.74358	7.35823	0.318687	15.1969	6.58893	1.64567
Cac_g001619	10.393	152.827	6.81042	7.03349	5.40042	4.49847	24.572	107.759	19.924
Cac_g001620	17.6053	4.8905	10.5381	11.5393	8.90541	4.90366	15.7496	11.557	14.8247
Cac_g001621	92.5566	60.9058	125.756	61.2	64.8391	46.7298	112.272	104.709	95.8154
Cac_g001622	1.73155	1.37447	1.36734	1.86969	3.96302	1.23487	7.18258	1.16227	1.02883
Cac_g001623	3.41872	0.426792	5.45463	6.01459	3.25698	4.08262	3.6765	1.26948	2.71572
Cac_g001624	25.8495	12.6486	40.9732	17.5696	18.5316	34.6975	30.3916	22.9356	24.4111
Cac_g001625	0.419942	0.152888	0.193901	0.070863	0.0617487	0.0748549	1.67385	1.00838	0.133016
Cac_g001626	48.3667	62.5196	49.5346	45.3945	47.1809	79.5199	38.1535	43.7773	43.5856
Cac_g001627	4.46497	1.35828	7.25116	8.7442	11.185	2.27243	6.52117	16.6047	7.9804
Cac_g001628	1.70613	0.133628	3.79516	5.10978	4.82135	1.90701	2.24778	0.816616	1.44548
Cac_g001629	0.140736	0	0.14036	0.373786	0.263436	0.0201188	0.0317623	0.0488046	0.0632723
Cac_g001630	1.38911	0	298.061	2.43572	6.38287	0	1.41837	0.306068	0.393977
Cac_g001631	0.413579	1.13857	1.12922	1.22138	0.916969	1.05173	0.60659	0.588828	0.661592
Cac_g001632	0	0	0.371975	0.274947	1.12028	1.4533	0.0537678	0.0659343	0
Cac_g001633	1.12575	0.129417	1.6419	1.44877	1.32453	0.761069	3.50928	0.735047	0.974322
Cac_g001634	17.4267	17.2581	22.0068	18.4939	22.4635	41.7175	19.7059	15.5971	12.2659
Cac_g001635	60.6586	2.29367	29.3605	14.8035	16.9177	60.0671	50.249	14.028	38.2546
Cac_g001636	33.5763	7.06992	30.1492	26.1656	25.9419	28.897	33.3763	33.5083	31.3112
Cac_g001637	7.29787	3.3994	7.61672	7.3936	7.40934	4.15161	5.02091	6.15184	7.92118
Cac_g001638	0	0	0.234908	0	0	0	0.0957207	0	0
Cac_g001639	5.52753	4.1247	0.246458	2.5445	4.91078	3.76499	14.9074	1.80187	5.53462
Cac_g001640	0.503494	0	0	0.387334	0.297569	7.07276	0.134164	0	0
Cac_g001641	0.405056	0	4.488	0	0	0	0	0	0
Cac_g001642	24.256	12.7658	22.816	25.6562	27.479	37.2742	23.3055	11.0975	18.021
Cac_g001643	8.20407	5.52487	9.74524	9.47929	6.54416	5.23701	7.89986	7.84127	8.29701
Cac_g001644	15.3623	18.4504	19.5369	15.3796	17.4294	15.4414	14.6171	14.9417	17.5061
Cac_g001645	5.9358	2.36202	6.17112	9.65262	6.54514	12.27	6.05722	5.19633	1.99645
Cac_g001646	12.1375	3.46309	15.3146	13.6038	16.2227	9.80998	13.8458	8.8922	9.79362
Cac_g001647	0.147294	9.26374e-08	4.62157e-08	5.04352e-08	6.12143e-08	0.135227	0.154865	6.02077e-07	3.20756e-07
Cac_g001648	4.36784	0.248394	6.33385	4.42601	5.12638	0.572458	1.96614	2.01355	1.89778
Cac_g001649	35.0238	3.66666	31.4995	36.2976	23.367	20.0576	32.6576	29.3765	26.5626
Cac_g001650	5.37224	5.50363	6.32957	12.6168	28.1675	25.4775	4.61676	1.44092	3.71985
Cac_g001651	20.6915	5.08278	18.0274	16.2102	21.6148	25.6823	24.0404	21.4795	25.7073
Cac_g001652	8.08904	2.05997e-05	0.459957	1.59693e-07	2.4374e-06	3.49423	8.82326	7.67358	13.201
Cac_g001653	0.250383	0	0	0	1.68458	0.110447	2.19787	0.166573	0.509528
Cac_g001654	22.7201	15.9575	40.3375	22.3686	19.6071	11.65	25.9684	22.9532	35.9622
Cac_g001655	242.106	42.3115	156.501	89.2073	145.301	160.371	280.005	260.112	228.896
Cac_g001656	0.863022	0.134359	0.739794	0.929855	0.699507	0.608807	0.843864	0.386498	0.461619
Cac_g001657	0.251775	14.8354	2.74951	6.04232	4.92441	1.43749	2.33905	21.2618	0.689733
Cac_g001658	7.88421	12.3934	14.7356	9.6331	8.35977	3.31411	9.94185	9.09307	12.8835
Cac_g001659	8.54647	3.94521	12.7705	11.7401	10.6333	5.13017	10.7446	8.20506	9.08401
Cac_g001660	7.531	3.54936	7.37502	7.83842	4.91776	3.70574	9.18298	10.6513	10.3026
Cac_g001661	11.908	12.8447	6.94191	7.75388	5.21079	101.16	2.53139	4.02771	4.6205
Cac_g001662	16.2022	27.0579	29.9837	37.1796	32.9629	43.5097	16.9712	11.425	27.4895
Cac_g001663	5.78711	7.08975	18.9238	1.84442	1.19003	10.466	3.6063	17.5138	8.56532
Cac_g001664	15.7705	30.5825	16.5948	17.381	16.7714	39.5829	6.24202	4.55438	60.5038
Cac_g001665	5.49924	0	5.22581	0	0.844911	0.377755	0.271907	2.21386	0.175201
Cac_g001666	6.10982	4.73557	7.48314	11.1004	10.885	8.89122	5.81451	2.79927	3.09293
Cac_g001667	18.4546	22.8551	18.0568	49.2417	31.5254	28.5495	39.6331	20.1687	38.6815
Cac_g001668	34.6152	1.78082	14.1599	20.2663	12.3843	2.94253	42.0818	2.47919	17.6224
Cac_g001669	22.0125	6.01197	10.9753	13.9323	20.5691	21.4909	20.1331	11.2016	21.6656
Cac_g001670	53.2112	164.272	96.1169	82.8571	90.7956	41.7375	52.1257	59.0076	40.8511
Cac_g001671	10.3049	5.18157	28.744	33.5056	62.3627	5.11083	15.0538	7.68544	11.5834
Cac_g001672	7.99194	32.4193	8.51184	11.1644	12.7458	94.3465	0.58428	2.44337	5.09235
Cac_g001673	1.2993	0.562387	2.42737	2.92441	1.6098	1.86586	2.70578	0.108637	0.334429
Cac_g001674	1.94994	0.926797	1.05961	2.65855	2.34219	2.45426	3.05004	0.24458	0.714082
Cac_g001675	4.37119	2.00079	2.01631	3.24357	3.84912	3.00138	4.60176	0.2147	1.10171
Cac_g001676	2.02095	0.0529587	0	0.173806	0.174002	0.0410543	0.521031	7.34536	2.68485
Cac_g001677	11.5236	8.88258	15.8815	15.1565	17.4779	7.86474	11.8168	10.724	14.9264
Cac_g001678	3.91223	28.5922	3.92884	32.8594	143.327	42.9736	0.125274	1.24531	0.0801379
Cac_g001679	37.9536	0.595166	30.7703	64.3164	97.5536	55.591	20.3117	15.0977	34.3392
Cac_g001680	39.1659	27.8044	14.1686	17.1183	21.2862	166.472	5.29333	43.6049	37.01
Cac_g001681	23.2216	8.90092	20.5783	16.6957	23.9241	15.76	40.8609	15.0572	22.4972
Cac_g001682	6.69579	5.1867	1.12334	4.43123	3.7722	0.342331	57.7335	1.77413	1.20174
Cac_g001683	0.342391	0	0	0.835966	0.0705274	1.47918	19.8761	1.3146	0.0823791
Cac_g001684	3.88111	13.6397	1.74521	2.57484	1.54526	2.27786	5.37971	0.0414822	1.39693
Cac_g001685	5.94376	66.5743	3.94864	15.2723	19.774	3.23311	44.5251	43.1131	4.75941
Cac_g001686	11.7563	2.08701	10.8514	4.2963	5.60928	0.479592	19.3663	11.687	14.7381
Cac_g001687	1.75844	0.418023	3.73111	1.43893	2.42499	1.18907	1.53269	1.38788	1.0712
Cac_g001688	3.34082	0.338191	3.51794	1.87975	1.79816	1.29589	2.83977	1.83437	2.04919
Cac_g001689	21.7631	36.0109	43.1542	42.4786	37.3383	29.4788	28.2875	21.5161	31.6092
Cac_g001690	9.03178	1.5852	10.3631	3.21572	1.83043	1.22107	6.68082	5.62439	13.1244
Cac_g001691	15.2784	5.33693	15.3817	16.547	11.9105	6.94209	11.9366	12.754	12.8937
Cac_g001692	10.2702	7.46313	19.6361	26.0998	26.2136	6.85478	9.82506	34.3638	31.6302
Cac_g001693	16.0868	24.5167	13.0782	11.5253	17.7786	11.7507	17.6281	14.4109	17.6969
Cac_g001694	2.03136	0	0.156096	0.326609	0.289547	0.353995	2.19056	3.46741	2.19307
Cac_g001695	5.42207	3.91457	18.3648	9.62477	15.8303	6.92956	4.35173	6.72955	7.04591
Cac_g001696	1.08252	0.942388	14.6159	4.82304	4.23898	0.89736	0	2.80303	1.84499
Cac_g001697	0	0	4.1078	0	0	0	0	0	0
Cac_g001698	4.86967	2.59335	10.2599	7.38538	7.64635	3.33774	3.98004	8.4271	3.60522
Cac_g001699	7.07078	10.1487	8.0147	5.17665	7.74083	5.79461	8.85976	9.6453	11.5238
Cac_g001700	24.5886	79.1414	21.1485	16.4846	19.1646	83.2857	16.773	11.6503	24.0089
Cac_g001701	29.8818	295.604	17.6299	11.5394	12.3821	137.54	9.44791	12.5347	27.1214
Cac_g001702	1.04901	8.94572	0.146284	0.47901	0.278729	6.49872	1.57369	0.185256	0.533221
Cac_g001703	9.18366	4.58436	13.3033	9.48002	15.9644	14.9609	19.3482	15.46	9.0788
Cac_g001704	13.0648	3.59935	9.58046	10.6779	8.40474	7.69972	13.4335	9.29849	12.3998
Cac_g001705	1.30319	0.919169	2.18462	3.61814	3.52862	0	1.46759	5.23115	0.507482
Cac_g001706	101.637	4.99271	84.0577	124.875	147.129	16.274	79.1777	35.5623	102.061
Cac_g001707	0.0518897	0	0	0.640803	0.115633	0.236557	0.405532	0	0
Cac_g001708	6.16401	4.7759	8.42016	9.78658	12.3143	7.17702	6.18098	4.90441	5.6235
Cac_g001709	11.3133	12.383	17.4952	18.6759	20.2377	23.5791	12.4922	15.9756	12.7705
Cac_g001710	8.14256	8.48424	18.5838	14.4124	14.1254	11.0429	7.49457	6.54182	7.18497
Cac_g001711	5.02188	1.04665	9.87486	7.38697	5.7403	0.634563	3.93575	2.5577	5.39314
Cac_g001712	12.2271	92.5208	30.0303	15.038	14.598	18.6012	46.5233	51.1588	1.93539
Cac_g001714	22.0612	10.8802	14.4535	17.2112	17.2076	26.6331	10.322	4.93409	8.43849
Cac_g001715	0.397311	0	0	0	0.158046	0	0.258677	0.322409	1.16151
Cac_g001717	0	0	0	0	0	0	0	0	0
Cac_g001718	0.659871	0	0.367238	2.28432	0.341153	0.320827	0.704786	0.320075	0.177854
Cac_g001719	2.16943	0.0278872	1.04088	3.4937	1.30606	0.805303	1.66721	1.425	1.06817
Cac_g001720	0	0	0	0	0	0	0	0	0
Cac_g001721	0.306782	0.189863	0.336515	0.188923	0.113542	0	1.69832	0.121819	0.376989
Cac_g001722	37.1188	7.86292	39.6886	46.0505	38.7401	19.8339	33.6435	31.8705	53.5624
Cac_g001723	7.44557	5.90895	9.87019	11.6676	10.1832	7.82039	6.72294	7.48179	6.36361
Cac_g001724	0.273979	0	13.2162	0.341844	0.866424	0.0498949	1.1776	0.721774	1.01477
Cac_g001725	0.0250258	0	0	0	0	0	2.32393	0	0.0297644
Cac_g001726	2.75638	0.631278	3.47918	3.97358	3.97153	3.14061	2.52899	1.8016	2.20485
Cac_g001727	28.382	24.5915	16.1437	11.1061	9.65107	12.5593	34.3308	23.5873	26.6812
Cac_g001728	0.914255	0.313008	0.110492	0.709772	0.311975	0.506112	27.7542	2.16395	2.33322
Cac_g001729	0.880063	0.221437	0.038131	1.63691	0.958652	0.0669152	7.00658	0.751584	0
Cac_g001730	0.766776	0.202931	4.38379	0.902288	2.78493	0.0393906	1.47833	0.608655	0.806932
Cac_g001731	30.5899	1.6251	32.5625	8.9826	18.8737	5.03951	41.4958	3.82167	45.7438
Cac_g001732	10.8135	0	43.0632	6.91881	11.3499	2.18011	18.0402	0	4.57334
Cac_g001733	16.3009	14.1139	21.9784	16.7861	18.984	13.4957	18.8067	22.3681	23.3748
Cac_g001734	0.974508	0	0.335873	0.0495145	0.0433717	0.0614158	0.671171	0.0506907	0.104994
Cac_g001735	6.34195	5.43671	9.01944	12.2901	12.443	5.41848	9.08151	13.7916	6.56021
Cac_g001736	0	0	0	0	0	0	0.184125	0	0
Cac_g001737	2.48349	0.0538638	3.49448	2.62826	2.96743	2.39943	3.3988	1.75792	1.63306
Cac_g001738	2.71567	0.182925	2.00753	1.6319	1.19641	1.21692	2.60487	1.81888	1.08972
Cac_g001739	0.254645	0	0.4904	0.553757	1.81504	0.0334049	0.60435	0.3396	0.0877586
Cac_g001740	0.62884	0	6.53499	1.58555	5.46588	0.0998369	25.0654	0.449781	0.275402
Cac_g001741	0	0.0448048	10.3076	1.19674	6.07132	0.882734	51.094	0.386734	0.0891129
Cac_g001743	2.4085	0.269116	15.1288	4.68948	6.85462	1.29083	10.6483	0.646119	2.10618
Cac_g001744	1.55708	0	19.2166	7.33739	2.10048	1.04631	6.91091	1.99181	1.258
Cac_g001745	0.0875504	0	0	0.370856	0	0	0.0854618	0	0
Cac_g001746	0.341494	0.421389	0.237096	0.0595945	0	0.0890875	1.52517	2.83824	0.239083
Cac_g001747	0.496152	5.12897	6.58356	9.90752	16.3935	0.0762432	5.30756	10.7724	0.098658
Cac_g001748	34.9697	1.97536	1.14028	14.8601	4.76554	5.37642	2.57869	3.17156	1.5031
Cac_g001749	3.91067	0	3.47505	2.19995	3.46226	0.754336	2.7595	0.932977	2.0222
Cac_g001750	4.3202	3.00427	7.59191	5.55542	3.23291	9.00542	7.23656	7.86476	3.3756
Cac_g001751	0.243187	0.368989	0.518022	0.0988374	0.952298	0.102177	10.6977	26.3354	0.366798
Cac_g001752	67.9417	2.6746	91.0942	127.656	135.764	44.0604	63.0013	56.0362	102.184
Cac_g001753	0.190301	0	10291.2	42.6461	58.3164	0	0.031009	0.809737	0.055952
Cac_g001754	13.6975	0.676442	12.4758	14.9258	16.5342	14.4722	15.3849	9.32832	8.98162
Cac_g001755	0.521496	0	7556.14	30.1268	42.4766	0	0	0	0
Cac_g001756	0	0	4667.28	16.1608	24.0995	0	0	0.044799	0
Cac_g001757	1.36188	0	0.535964	2.02002	1.56625	0.0572592	0.6455	0.51843	0.951976
Cac_g001758	19.5987	0.407154	26.536	38.1525	38.3811	18.711	16.8668	12.6705	20.0483
Cac_g001759	30.9178	4.31374	45.0016	36.1384	33.1343	20.3684	32.6292	26.0238	22.4926
Cac_g001760	17.7873	8.17045	13.7493	12.2032	17.521	43.8222	12.0669	9.52184	9.01357
Cac_g001761	13.4929	9.81429	8.55818	12.0779	12.4423	6.12228	9.68661	6.41529	10.8068
Cac_g001762	99.5412	1.09197	5.19449	3.05913	8.65366	3.0372	32.0021	10.6053	25.4227
Cac_g001763	8.06119	4.56159	46.2673	30.5599	13.9557	0.220866	2.23641	5.75859	1.20474
Cac_g001764	54.9006	41.6895	80.0805	61.8854	67.7891	26.046	67.9726	51.8733	47.5527
Cac_g001765	24.658	11.5051	43.5644	29.2201	31.3849	15.2001	28.648	30.744	31.0191
Cac_g001766	8.1156	0.940165	10.3569	12.1534	11.8258	7.51527	8.8906	6.80658	6.36985
Cac_g001767	20.7005	6.99527	17.6995	24.1174	28.7195	33.1142	12.7176	17.5427	9.587
Cac_g001768	8.76214	0.513574	8.48899	10.4547	10.0772	5.61828	8.99096	4.52548	6.48721
Cac_g001769	21.1448	4.9137	33.1834	32.9908	43.7571	33.4569	23.0388	15.8691	18.5656
Cac_g001770	7.82114	2.32432	6.72564	7.66389	8.21201	7.87521	9.53392	5.39674	8.71992
Cac_g001771	0	0.497309	40.7444	0.210565	0	0	0.378616	0.19195	0.0986209
Cac_g001772	17.8217	3.45376	10.9198	20.254	18.93	11.4874	20.2484	12.9671	11.285
Cac_g001773	23.2599	16.0679	22.0728	23.1293	20.8465	24.8734	38.9856	11.1892	26.3279
Cac_g001775	0	0	0	6.67037	3.60857	0	0	0.132469	0
Cac_g001776	22.1745	4.42498	27.0513	16.5184	13.3708	8.1218	17.1584	7.68336	11.9994
Cac_g001777	3.12114	0	4.46284	1.87373	1.84756	0.677394	6.93544	3.14052	5.7064
Cac_g001779	20.1178	5.12752	23.0242	26.3193	38.2519	22.8285	14.3023	10.6164	20.1669
Cac_g001780	8.66363	5.92571	7.97371	15.1711	73.5946	1.67857	6.1724	14.5718	3.72616
Cac_g001781	0.903381	0	0	0	0	0.155582	0.879993	1.58073	0.531631
Cac_g001782	3.32454	2.00573	6.11645	8.99488	6.78728	2.89215	7.18718	4.99418	2.37954
Cac_g001783	0.693238	0.0308621	2.0373	1.45821	1.18957	0.612125	0.557743	0.552322	0.5116
Cac_g001784	7.15922	3.28167	1.63729	2.19264	4.1624	6.51076	5.25475	7.16399	9.04652
Cac_g001785	0.623533	22.0752	2.56061	4.48949	1.71505	0.289472	11.2422	0.0281718	0.584247
Cac_g001786	10.4666	0.708577	4.62238	1.63858	1.65465	1.09888	13.0408	6.53419	15.2236
Cac_g001787	0.25066	3.62186	0.279776	0.879673	0.746619	0.142747	1.71589	0.332072	0.39315
Cac_g001788	30.3485	0.807628	51.4519	50.4253	8.82758	1.28447	86.6865	13.7694	263.983
Cac_g001789	14.8025	7.24594	17.8644	23.9956	30.9001	17.2189	14.383	37.186	13.3739
Cac_g001790	5.13804	0.602735	4.679	7.58913	7.47429	0.249892	4.3136	62.1063	6.35241
Cac_g001791	0.445159	0.10517	0.0982676	0.243135	0.225736	0.192673	0.493266	0.269023	0.226586
Cac_g001792	568.99	168.698	642.163	294.089	299.054	184.741	694.719	941.664	469.754
Cac_g001793	6.09266	8.01623	48.1606	11.0731	13.0915	5.83035	2.08805	3.14019	0.779512
Cac_g001794	0.0219668	0	0.0302568	0.0245414	0	0	0.0429495	0	0
Cac_g001796	79.111	82.037	116.751	33.0724	69.4179	22.3731	67.9707	148.357	113.925
Cac_g001797	9.88807	1.19001	7.64694	4.52206	5.13135	6.24865	7.38699	9.65795	8.95307
Cac_g001798	0.42492	0.0899945	0.804893	3.56055	0.345943	1.02429	2.00552	1.99594	0.803366
Cac_g001799	37.6043	9.24758	40.6857	40.646	45.759	35.2615	36.8559	26.3271	35.1753
Cac_g001800	11.6499	14.2216	0.391507	2.95318	0.739973	350.536	1.05615	0.565481	1.25471
Cac_g001801	20.6164	19.8224	14.4461	16.8587	12.999	18.1624	7.39495	4.26599	10.7544
Cac_g001802	12.7191	3.67602	22.2949	2.72837	5.57282	20.1393	14.7928	14.1226	14.4385
Cac_g001803	0.15082	0.0185922	0.456196	1.44303	1.61624	0.0147717	5.37914	0.507978	0.425334
Cac_g001804	12.8713	2.94169	17.7016	16.3638	15.1396	8.52566	12.4108	9.01751	10.5469
Cac_g001805	6.47774	2.64329	7.1763	13.8314	14.5852	2.52127	9.65187	9.55066	8.34132
Cac_g001806	17.4011	3.51796	12.7069	11.8354	7.72319	3.69172	14.1879	4.66845	10.4478
Cac_g001807	60.2325	58.9916	42.5425	42.9585	41.592	66.2543	68.1982	54.7553	64.9606
Cac_g001808	9.00459	2.03262	11.5899	12.4589	19.8162	4.8489	14.2085	4.72051	7.7529
Cac_g001809	69.3273	50.2875	77.0237	71.2005	61.0723	75.3608	55.7648	72.9785	65.5064
Cac_g001810	11.7745	0.665256	16.7132	12.0099	14.3921	2.56563	6.22791	10.8646	6.68274
Cac_g001811	0	0	0	0	2.93565	0	0	0	0
Cac_g001812	0.693441	0.0198199	1.4078	0.153977	0.564645	0.0157331	0.43	0.142512	0.0197135
Cac_g001813	5.75698	0.858179	7.51312	8.81382	10.0229	2.06142	13.2149	6.7402	8.60149
Cac_g001814	0.575572	0.992201	0	0.0192081	0.30161	0.0646278	0.358087	0.198328	0.287731
Cac_g001815	58.6109	84.6675	34.0402	31.5959	35.807	96.3046	34.6944	36.86	60.2304
Cac_g001816	3.33631	25.5233	3.95353	2.73932	3.36586	36.2339	2.54654	2.51284	2.38531
Cac_g001817	524.946	2056.07	126.886	71.1033	114.65	895.209	18.213	187.553	354.205
Cac_g001818	4.68158	2.27048	2.36391	6.08846	4.02549	5.25239	2.12341	5.99037	3.47002
Cac_g001819	15.5098	1.72784	9.09995	10.5129	9.44912	3.7444	14.1703	16.8368	14.7975
Cac_g001820	7.15349	6.42338	5.48438	5.27373	3.53929	31.3148	4.21737	4.9608	5.32256
Cac_g001821	39.3869	11.1112	31.2605	30.3698	34.0973	32.2649	42.2477	35.3102	38.5658
Cac_g001822	1.64865	0.958359	20.7356	13.651	18.0428	1.74428	0.402195	98.0272	12.3373
Cac_g001823	15.1866	3.49867	22.72	13.0616	21.4234	10.9367	12.5047	10.9471	20.0707
Cac_g001824	12.0972	1.72046	14.098	12.2062	10.0016	4.72768	11.0372	9.44628	11.919
Cac_g001825	0	0.104984	0	0	0	0	0	0	0.104076
Cac_g001826	35.7193	1.80601	60.42	29.2539	33.3773	16.9202	60.2758	44.9768	41.2942
Cac_g001827	21.7342	10.801	7.96694	3.59026	2.81776	38.5923	4.67454	17.1128	25.6086
Cac_g001828	0.206082	0	0	0.31025	0	0.0918043	0.402195	1.05975	0
Cac_g001829	7.08345	5.43403	11.2411	9.55707	3.56576	5.42294	8.41305	6.8441	7.76021
Cac_g001830	42.9019	15.1135	39.2966	43.5187	48.0288	20.8584	50.8104	31.4195	46.3363
Cac_g001831	103.332	0	115.805	605.866	174.578	0.124946	0.139148	23.6317	0.397026
Cac_g001832	0	0	4.77156	120.274	8.35278	0	0	0	0
Cac_g001833	0	0	55.2257	0.637166	0.302122	0	0	0	0
Cac_g001834	0.105146	0	0.347469	0	0.0646442	0.0130501	2.61162	0.243664	0.14681
Cac_g001835	8.9027	1.41508	11.7066	7.17445	13.7236	1.85404	4.59767	16.754	4.45783
Cac_g001836	4.27671	0.683276	2.70407	4.22052	3.96444	0.825371	4.44128	6.17233	3.69584
Cac_g001837	18.117	0.409891	1.37049	9.79913	12.2599	0.0248183	16.8901	20.8512	1.11308
Cac_g001839	0.691843	0.280751	0.757906	0.589133	1.69309	0.317351	0.60095	2.83371	0.278886
Cac_g001840	14.1193	7.19828	11.5795	10.0939	10.0082	15.419	13.553	20.6663	14.6026
Cac_g001841	5.32176	1.28204	12.1218	11.4106	9.8444	3.49019	8.10843	4.64326	5.03196
Cac_g001842	3.54337	4.82711	10.6033	14.1444	9.54305	2.80272	4.59306	26.8376	2.18764
Cac_g001843	29.734	15.7588	31.7363	37.933	35.6244	18.9971	26.1284	18.5818	23.5415
Cac_g001844	85.8797	34.127	90.7991	57.7391	55.9773	38.7378	61.5544	65.4467	34.652
Cac_g001845	34.6001	18.9591	37.2541	34.9346	40.5018	8.13435	71.7157	30.9815	66.7637
Cac_g001846	33.6234	2.05596	31.6399	33.4607	39.9621	36.631	46.2024	24.7201	29.032
Cac_g001847	3.26737	1.75064	4.20078	4.82232	2.80433	12.075	3.75505	2.45033	1.59726
Cac_g001848	98.3622	18.8179	3.96462	3.85174	6.16241	1.65133	38.2236	24.2581	103.941
Cac_g001849	4.59855	2.5943	7.1039	6.88638	4.15932	3.82133	8.2728	4.57163	3.74247
Cac_g001850	26.1253	14.0463	40.0028	69.5267	61.1451	18.6212	32.5164	31.4924	18.0435
Cac_g001851	42.2432	16.7129	59.1709	53.6741	55.0429	17.6534	43.9983	24.7374	47.9834
Cac_g001852	8.29872	24.2497	8.36619	8.93015	6.98681	28.019	8.12801	3.40224	7.69037
Cac_g001853	8.2821	0.923474	4.36932	3.76434	3.90841	2.51563	9.68181	3.36556	12.3426
Cac_g001854	2.35333	0.673207	2.10772	2.53698	2.27723	2.23709	2.9011	1.88759	1.7508
Cac_g001855	6.48221	1.93463	0.992851	1.06086	0.906763	1.56993	8.06133	3.02453	12.6793
Cac_g001856	0.276233	2.21667	0.10229	0.241102	0.0712133	0.0952028	3.20575	9.72593	6.44078
Cac_g001857	45.0177	4.65681	45.2488	24.5195	15.0317	4.01744	53.2335	19.1598	60.0755
Cac_g001858	2.18973	4.99191	2.35131	1.35177	1.77317	14.1805	1.4271	0.462871	1.22268
Cac_g001859	6.42845	0.717038	14.7932	9.79176	5.51462	3.74107	6.62808	3.20406	7.44862
Cac_g001860	5.4861	3.13328	3.19496	5.01453	2.79728	6.85653	5.06844	6.4973	4.31642
Cac_g001861	10.6861	1.62021	11.1028	17.2418	16.8828	10.211	9.74509	9.06657	10.2123
Cac_g001862	0.404812	0	0.912621	0.248829	0.448374	2.53902	0.444911	0.0602343	0.12428
Cac_g001863	1.82405	0	0.844168	1.90592	1.40706	2.13195	1.87988	0.800163	0.75961
Cac_g001864	8.80952	0	14.5857	5.2263	0.00133299	11.7435	7.18142	0.579276	4.45393
Cac_g001865	1.52912	1.97046	8.08713	3.34403	1.77096	2.55516	5.61125	0.666643	1.16406
Cac_g001866	0.815915	0.868302	3.58097	0.715898	1.07895e-13	3.36388	0.376553	0.389546	7.9266e-07
Cac_g001867	2.54344	5.18947	4.32888	2.33972	2.74804	9.45133	5.1054	0.791442	3.02239
Cac_g001868	11.2927	4.61062	8.98277	5.06366	5.87785	13.2013	4.22678	5.17074	6.11224
Cac_g001869	17.7638	3.51679	9.76829	7.05922	6.37285	8.43951	8.34159	4.27469	10.6848
Cac_g001870	5.04753	3.41376	7.38302	5.51447	3.30408	40.2883	2.88417	2.40314	1.76741
Cac_g001871	86.3766	9.35383	112.579	62.3259	35.3393	41.9725	77.0178	54.8948	57.4691
Cac_g001872	10.5577	4.08241	16.6144	6.74762	6.03321	4.73185	8.03471	5.07115	6.81954
Cac_g001873	13.7845	14.5812	17.1479	17.3074	15.9703	7.25773	16.0512	11.7143	14.8814
Cac_g001874	0.814752	0.0555966	1.93508	2.51268	1.17437	0.703725	0.574928	1.55085	0.828158
Cac_g001875	16.003	2.09647	13.8314	13.38	12.7299	9.36902	16.3244	8.4133	12.1291
Cac_g001876	10.854	2.51863	8.50868	7.22027	7.46687	7.34935	8.38461	6.8306	7.87351
Cac_g001877	5.49941	0.662259	7.01251	6.38683	6.5355	1.23051	5.3227	3.53667	5.52782
Cac_g001878	14.6823	22.5113	10.2535	8.51958	4.62933	7.96102	30.3469	32.3468	36.6512
Cac_g001879	2.14085	1.20547	4.09413	0.505942	13.8808	3.99827	3.89615	1.56242	1.5881
Cac_g001880	15.5229	7.12264	55.6713	43.8513	48.6251	12.4231	25.0422	36.554	13.4396
Cac_g001881	0.124893	0.0753186	131.78	0.575073	3.42867	0.172439	0.366195	0.57883	0
Cac_g001882	20.1238	3.26379	50.2955	23.6641	21.5075	25.224	18.4362	26.9765	16.3464
Cac_g001884	1.81639	0	5.17947	18.4187	11.2661	0.0223423	4.21066	3.50341	0.168977
Cac_g001885	3.97816	0.21136	4.8322	4.89902	4.53314	0.722394	4.25448	5.21671	3.93567
Cac_g001886	43.5532	21.2321	63.6184	31.0564	31.819	61.5562	48.312	48.6609	34.3803
Cac_g001887	16.9631	25.6853	22.5604	19.9753	15.8353	11.5313	17.668	18.7986	16.6045
Cac_g001888	8.09247	4.75889	18.7274	14.2947	13.2306	5.74979	8.69578	8.06565	6.72001
Cac_g001889	8.15804	2.91594	5.57585	7.12439	5.34488	14.2222	5.35188	5.17048	3.18557
Cac_g001890	8.73116	0.512368	19.1726	3.81438	7.64459	0.676052	7.63127	4.57347	32.1393
Cac_g001891	0.174104	0.13104	0.126453	0.971197	0.664753	0.132056	0.170219	0.269377	0.353662
Cac_g001892	38.7562	11.0316	42.9891	41.096	43.1853	19.462	40.0969	31.2091	32.8971
Cac_g001893	9.93633	21.1778	40.0899	10.6334	6.81965	6.61454	27.9969	20.3299	26.5213
Cac_g001894	2.3274	0.9617	5.86212	2.30648	2.61839	1.47773	0.96629	2.3517	2.38123
Cac_g001895	1.80422	2.26809	102.559	576.501	822.865	4.62887	0.157495	128.012	0.265318
Cac_g001898	3.64862	10.9336	5.14153	9.87112	13.2485	8.20998	8.25212	205.378	260.712
Cac_g001899	4.73833	5.47863	4.54391	6.24497	5.73021	5.27585	5.31787	8.71998	5.32064
Cac_g001900	2.71342	0.375048	10.2979	5.4438	4.48834	3.45888	3.05269	4.00059	2.56592
Cac_g001901	10.5564	9.1671	8.54149	3.87305	3.37594	10.7959	16.1186	11.6969	14.9901
Cac_g001902	14.2973	19.9113	31.9994	16.8292	14.6601	21.0376	37.0322	15.6711	18.7664
Cac_g001903	2.53478	0.0555966	1.29005	1.36558	1.66369	1.65582	1.37098	1.06955	1.71153
Cac_g001904	1.28075	0.191121	1.3142	1.55381	1.37525	1.28263	1.43585	0.806192	0.845933
Cac_g001905	1.44317	0.40803	8.12071	3.35545	2.55778	1.53883	0.138292	2.90633	0.270333
Cac_g001906	0.162928	5.94046	1.00426	2.09698	0.244792	0.89033	6.47239	0.454917	0
Cac_g001907	47.6578	151.173	53.6854	23.1207	25.2416	67.6435	31.766	103.553	105.718
Cac_g001908	0	0	2.51854	6.88693	2.53192	0	0.20286	0	0
Cac_g001909	0	0	1.19037	4.94883	0.335049	0	0.107315	0.14292	0
Cac_g001910	0.312827	0	6.0717	168.745	47.4681	0	1.21958	1.75119	0.665778
Cac_g001911	15.668	4.03979	26.3903	14.2682	12.0489	2.02792	20.7181	24.5325	23.5736
Cac_g001912	1.12781	0.236252	1.45189	3.05611	1.7634	1.7623	1.95824	0.37938	1.01583
Cac_g001913	1.37366	0.175024	2.50892	3.33959	4.44579	1.60128	2.68416	0.449028	0.984818
Cac_g001914	3.9564	3.32294	4.93925	5.59754	4.05305	3.76113	3.88809	3.48907	5.14353
Cac_g001915	0.217178	0.163898	0.365071	3.32432	0.762353	0.078256	0.356238	2.08173	0.228239
Cac_g001916	62.2453	4.84695	5.43814	6.88368	6.48553	3.77205	70.1631	48.3132	46.2309
Cac_g001917	10.2702	0.0812336	2.199	1.7149	1.53226	0.502934	24.5534	6.4565	13.501
Cac_g001918	3.0721	1.21084	0.283661	0.0747237	0	0.892513	7.20589	10.7699	17.3483
Cac_g001919	16.5625	4.88213	32.398	28.81	18.8286	5.39761	30.2188	13.9028	12.175
Cac_g001920	12.2267	5.56869	9.17219	12.4225	12.1986	9.25971	13.3328	8.12842	9.90705
Cac_g001921	11.2404	6.89664	13.358	12.4023	14.4556	21.1117	8.2609	9.09614	11.6649
Cac_g001922	3.52901	0.466919	4.74671	4.65187	1.53031	0.244482	5.61218	0.348351	0.550273
Cac_g001923	278.146	52.3066	209.088	203.663	204.626	109.358	300.065	255.623	204.132
Cac_g001924	68.8703	4.34722	4.15338	18.2368	14.4323	14.2059	34.8694	26.4956	15.9512
Cac_g001925	5.80878	0	0	0	0	0	5.17512	0	2.62709
Cac_g001926	12.6358	2.10549	8.52646	22.7168	18.5401	2.57793	14.8155	12.0683	20.9905
Cac_g001927	85.919	8.75626	8.62981	4.71113	5.27163	5.73969	21.1392	46.9769	82.4331
Cac_g001928	680.727	10.8775	148.079	62.0906	50.0888	2.04952	373.203	12.4336	104.134
Cac_g001929	38.1866	2.50705	10.2452	3.07026	6.04983	3.62432	20.6162	6.94945	18.8475
Cac_g001930	14.0549	2.87506	13.6335	19.1935	24.4968	26.105	10.0642	10.4034	11.9243
Cac_g001931	4.16563	0.53539	0.76507	0.596153	1.30539	1.5897	4.33051	5.79647	6.15106
Cac_g001932	5.35804	21.4428	2.17555	1.51586	0.87519	11.0399	10.6037	1.57715	5.76755
Cac_g001934	4.12933	69.3748	3.24884	2.82225	1.50865	116.098	0.613906	1.84318	3.32503
Cac_g001935	13.8226	24.9422	39.1095	17.2863	16.1347	14.7872	15.1881	44.4023	12.2982
Cac_g001936	0.290925	0.145391	1.90886	1.02876	0.667771	0.158697	1.30717	0.420068	0.0721479
Cac_g001937	4.74855	0.330514	1.31108	1.52082	0.965371	1.00785	3.01513	6.76336	5.24948
Cac_g001938	78.4824	50.4425	21.7465	22.58	24.438	48.477	87.3587	117.371	63.3355
Cac_g001939	20.7631	11.2458	36.9702	30.8724	21.7739	81.2124	10.9809	9.27735	4.63365
Cac_g001940	5.17103	1.4321	6.08862	9.16818	9.15071	3.73638	4.40227	7.98505	4.03055
Cac_g001941	6.96711	2.37915	13.0335	10.9409	10.5019	4.05159	6.49682	3.54764	7.23428
Cac_g001942	4.00738	0.819792	6.12439	4.46862	4.57985	4.89248	3.17337	5.91787	3.16871
Cac_g001943	15.6501	11.9541	13.2891	16.2704	18.8681	14.7056	15.4289	16.7398	19.9421
Cac_g001944	77.5522	17.4229	69.7514	37.9171	26.016	35.5036	53.4013	42.1028	59.0578
Cac_g001945	13.5663	16.614	16.8569	14.0624	16.0308	127.76	4.35025	4.63048	5.15826
Cac_g001946	7.50875	2.49707	12.8927	6.53636	4.63577	2.41323	7.42394	6.18731	5.14195
Cac_g001947	10.258	23.3865	12.2227	9.92923	9.19942	35.2601	6.35975	11.0824	11.9141
Cac_g001948	3.99699	0.433326	0.447242	0.962184	1.14151	1.24636	2.44781	1.07493	1.25101
Cac_g001949	53.6894	37.5726	69.1895	74.4597	70.289	32.3089	40.8201	56.9458	57.7389
Cac_g001950	6.0465	8.53351	12.1152	11.9938	14.1771	5.19115	8.50552	7.56349	8.80246
Cac_g001951	0.673785	5.58265	5.07148	22.786	53.1803	54.1901	8.29049	1.36229	1.08309
Cac_g001952	9.00141	0.0235157	0.807539	7.46252	8.71026	2.23337	3.90671	1.30888	21.4146
Cac_g001953	1.74656	1.46005	10.7254	13.0289	10.1233	1.3654	0.345544	0.475008	0.63963
Cac_g001954	34.8966	1.40641	23.7272	23.7933	23.8742	10.7428	17.3456	11.1788	24.5812
Cac_g001955	17.8103	0.583412	18.3228	27.4652	25.0205	16.0561	17.7247	15.3792	16.684
Cac_g001957	48.396	55.6685	46.0085	90.7521	100.677	18.8963	66.0655	43.4522	41.1904
Cac_g001958	29.0757	15.1788	43.8668	31.9491	32.2386	17.33	39.5498	22.02	22.2002
Cac_g001959	3.15961	0	6.84634	2.88142	8.16521	0.381279	1.31771	1.78411	2.49504
Cac_g001960	2.42987	0	0.229831	0.637683	0.520627	0.261151	1.11717	0.508306	1.16579
Cac_g001961	6.4031	5.08641	15.3188	8.53239	5.24113	4.91926	16.5188	6.33149	5.32314
Cac_g001962	8.8214	6.47388	15.5922	14.9045	9.88442	5.44608	18.1598	11.8525	11.133
Cac_g001963	70.8556	83.5223	82.2708	88.7129	100.702	58.9767	73.4407	89.9154	91.9364
Cac_g001964	8.69956	10.3537	9.7919	8.2784	9.46166	11.3768	7.21446	6.47176	7.96704
Cac_g001965	9.87366	3.47424	14.4138	11.4241	13.2709	7.25137	10.567	11.5576	11.5609
Cac_g001966	21.8091	0.462428	16.1002	24.3581	27.053	17.4636	25.5257	10.2857	20.3702
Cac_g001967	7.78876	0.693884	7.35388	6.20286	6.44799	2.30333	11.4324	6.83589	7.61639
Cac_g001968	13.1763	58.404	1.93488	5.86401	3.20911	142.239	2.40335	3.66564	7.15388
Cac_g001969	1.82165	0.0772367	0.808294	0.384448	0.19801	0.571739	2.38335	0.785221	1.01386
Cac_g001970	59.9531	25.1598	41.7281	48.2339	40.2595	81.7508	106.26	40.8342	52.0658
Cac_g001971	0	0	0	0	0	0	0.314224	0	0
Cac_g001972	16.5438	5.28123	24.3043	23.2312	34.465	11.4652	15.5204	11.5829	22.103
Cac_g001973	74.9327	39.4154	100.171	59.0647	80.0886	56.4103	87.679	78.8985	101.027
Cac_g001974	0.739506	1.04914	1.29781	1.06232	1.69935	0.9043	0.576719	0.61231	0.829038
Cac_g001975	7.63682	13.5887	13.0922	8.12815	9.10947	7.28223	9.22041	15.4855	7.98191
Cac_g001976	1.65193	4.46708	3.5081	5.35536	3.14689	1.65067	1.90872	6.40853	2.29347
Cac_g001977	3.13709e-07	9.48084e-09	5.73107e-07	6.45417e-07	0	1.96705e-08	0.194112	2.68701e-07	9.60116e-08
Cac_g001978	32.1601	23.7749	29.495	24.9276	28.3221	29.4666	50.9243	50.3788	50.8867
Cac_g001979	33.8655	62.3683	23.8101	19.81	20.2407	95.5913	11.0758	59.8343	41.6804
Cac_g001980	0	0	0.504646	8.86112	0.260516	0	0	0	0.0496716
Cac_g001981	24.8916	73.7213	2.28839	10.7117	7.35419	18.3535	71.6353	23.1724	53.0932
Cac_g001982	13.0178	40.7979	1.24265	4.72504	1.96977	12.3064	54.2108	13.4271	30.2387
Cac_g001983	2.42449	4.40021	0.545848	2.73539	1.1763	1.548	8.06273	1.25272	4.00758
Cac_g001984	16.2654	19.0937	20.6665	23.6587	20.5895	12.8616	19.1392	15.8676	23.4392
Cac_g001985	0.28285	0	0	0	0	0.0514688	0.497324	0.135823	0.210001
Cac_g001986	10.4838	3.88368	13.798	12.1468	12.162	8.0557	9.44348	15.8418	12.9379
Cac_g001987	15.9384	8.59211	21.7618	21.5073	16.765	11.2261	17.151	15.2293	13.7084
Cac_g001988	2.03222	0	1.57502	0.820276	0.802667	0.0399765	2.36703	0.173059	1.68997
Cac_g001989	24.8875	10.2516	15.2794	17.9144	16.9335	14.613	30.2833	24.7017	20.1635
Cac_g001990	52.1926	46.4746	68.8033	80.7911	58.3189	55.8093	61.555	56.8739	50.4483
Cac_g001991	9.80109	18.9409	21.0321	20.9902	20.6314	5.65701	6.10372	13.6437	13.9794
Cac_g001992	8.78597	1.34389	15.6594	5.76568	3.78331	4.36021	4.26404	4.05738	1.30667
Cac_g001993	1.2196	226.357	0.779513	0.963033	2.14815	12.5966	0	1.99583	0.907349
Cac_g001994	112.796	159.428	108.48	97.1948	96.3333	80.5389	121.243	113.655	122.577
Cac_g001995	8.55968	1.188	5.49973	7.36497	4.90403	2.91073	10.5918	1.99071	9.49529
Cac_g001996	33.7409	239.446	38.4534	27.1231	29.1034	65.7631	48.8297	119.866	48.4981
Cac_g001997	16.4718	68.5751	39.9809	12.5036	12.1925	9.24091	24.4196	22.4625	11.6056
Cac_g001998	45.6382	5.77615	48.0523	60.5655	59.0262	48.8604	57.9951	64.064	32.6711
Cac_g001999	0.339495	0	237.91	28.8078	69.3086	0	0.124397	2.54691	0.25789
Cac_g002000	3.45923	0.674439	14.5821	30.0609	52.1924	16.8475	3.80857	3.07582	2.43738
Cac_g002001	99.1247	14.3328	73.5773	65.8799	29.2153	22.1795	144.308	182.648	459.467
Cac_g002002	2.02129	0.0249727	4.56088	1.42835	0.834918	0.385082	2.53158	2.24702	1.43809
Cac_g002003	0.366846	0	0.283504	1.37217	0	0	0.214924	0.180477	0
Cac_g002004	3.80676	0	6.12853	3.65262	4.01765	2.96599	5.18288	1.69406	1.6803
Cac_g002005	9.96823	2.08532	12.2816	12.5786	14.5864	4.14413	10.2441	8.56262	8.5525
Cac_g002006	0	0	0.0424191	1.11676	0.79051	0	0.015565	0.867165	0
Cac_g002007	0	0	10.8327	0.0533323	0.0929496	0	0	0	0
Cac_g002008	0	0	0	0	0	0	0	0.0756785	0
Cac_g002009	16.3322	1.63354	13.4767	14.7809	14.9895	9.10271	12.9471	7.56798	11.9061
Cac_g002010	14.2374	3.8262	14.8505	17.3111	15.2162	15.0604	18.6758	11.9982	12.342
Cac_g002011	4.07285	57.0032	8.32154	152.518	46.8725	4.29896	1.88429	99.1492	18.1413
Cac_g002012	41.2414	22.1296	37.7277	40.9829	38.0774	37.1903	30.9321	23.612	34.6208
Cac_g002013	91.6279	60.4302	114.941	57.9861	156.574	55.6619	120.672	150.299	111.834
Cac_g002014	13.135	3.83471	22.9854	21.4226	19.6409	9.66268	14.517	13.3625	13.508
Cac_g002015	24.4797	32.6771	52.221	51.9065	60.9466	42.1736	23.781	13.4877	26.3541
Cac_g002016	0.0882619	0.566449	0.0422803	0.639685	0.296874	0.921503	0.258799	0.0340039	0
Cac_g002017	17.659	0.074412	1.76099	2.18765	0.686547	0.270125	16.3772	0.931752	38.4005
Cac_g002018	9.47882	0	0	0	0	0	7.24741	0.356821	12.8316
Cac_g002019	1.12959	0.0248126	1.97185	0.342844	0.355839	0.0196254	2.54995	0.487625	0.444089
Cac_g002020	11.8592	0.313314	7.77264	3.82665	5.01399	1.64051	2.91776	2.86232	1.50401
Cac_g002021	18.2901	259.581	26.4996	56.3222	43.7798	99.8303	22.5456	70.2506	25.8038
Cac_g002022	45.2783	115.997	67.2946	42.8952	32.1743	17.1473	59.9401	59.0387	57.7323
Cac_g002023	2.11518	0	161.873	22.0278	78.0581	1.9784	2.39449	1.46133	2.80818
Cac_g002024	4.49032	0.512423	16.6753	10.4276	9.15019	3.89305	3.30169	2.84809	3.78803
Cac_g002025	3.22924	0.0221564	3.13003	0.784173	1.33354	0.190096	3.44895	0.892936	2.33497
Cac_g002026	0.920379	0	1.81828	0.168045	1.26277	0.0193272	0.0304996	0.105407	0.0607377
Cac_g002027	0	0.0632296	0	0	0	0.0243316	3.53193	0	0
Cac_g002028	0.571362	0.0362167	2.03889	4.37972	8.51974	0	10.5221	0.13915	1.29562
Cac_g002029	6.99554	1.59954	0.303903	0.753153	1.09012	0.510196	54.5313	0.0931988	1.3481
Cac_g002030	3.69995	0.704958	0.273308	0.965904	0.627139	0	30.3261	0.13646	1.39599
Cac_g002032	25.8828	15.3168	16.2745	21.1051	30.7007	9.71145	31.9779	19.4116	24.4721
Cac_g002033	0.0191784	0	0.0520159	0	0.0371072	0	284.741	0	0
Cac_g002034	0	0	0	0	0	0	1.50508	0.10531	0
Cac_g002035	30.1938	8.22837	37.9061	40.8689	47.3762	58.246	29.1152	33.9974	31.8218
Cac_g002036	2.37355	2.89886	2.8246	3.77887	3.48494	7.78894	1.95418	1.77127	1.78087
Cac_g002037	0.875738	0.0199441	3.42736	2.55465	2.1951	2.40318	0.0987896	0.114807	0.237962
Cac_g002038	6.53228	4.37437	5.74963	6.62747	7.22143	5.33779	6.77043	5.52633	6.29302
Cac_g002039	11.169	7.46136	11.7401	11.6003	12.9899	16.8686	19.3758	6.16198	7.5177
Cac_g002040	34.8786	9.53312	28.9596	28.4722	36.5637	31.1278	37.9005	30.2015	25.6162
Cac_g002041	11.2478	3.42717	16.2593	13.4358	13.0543	8.42618	12.0926	9.43475	11.8508
Cac_g002042	4.53833	7.5262	6.90875	5.24105	5.47785	4.26979	26.6132	5.85096	5.44848
Cac_g002043	0.142687	0.46527	0.09604	1.75034	0.377563	0.0825958	0.0871852	0.0202919	0.126161
Cac_g002044	0	0	0	0.628139	0.0242592	0	0	0	0
Cac_g002045	0.184771	0	0	0	0	0	0.17997	0.54269	0
Cac_g002047	19.7186	5.28123	17.3338	34.2529	37.7142	15.7902	20.8631	17.1285	19.9585
Cac_g002048	10.8873	0.214619	2.62676	5.94334	5.86154	2.16135	9.50447	4.24867	7.1043
Cac_g002049	21.177	1.56128	12.775	13.5057	13.6143	7.55878	15.5911	7.28575	13.2074
Cac_g002050	0	0	0.285528	0.593755	0	0	0	0.0124016	0
Cac_g002051	1.38777	0	0.420506	5.46484	3.04637	0	0.180602	0.585307	2.76021
Cac_g002052	12.5153	6.14229	8.30925	14.8638	11.7872	50.8903	6.23546	4.60128	9.2742
Cac_g002053	23.2815	3.7814	24.5512	17.8714	17.1308	17.6693	22.7116	13.7399	8.99944
Cac_g002054	14.7532	5.40329	14.2941	19.855	18.0925	12.5047	12.7113	13.8333	11.7668
Cac_g002055	2.64118	13.7257	3.8399	5.30943	3.9965	19.4893	1.70217	1.30768	2.06763
Cac_g002056	0	0.430116	0.100276	0.269805	0.142034	1.06368	0	0.192695	0.0570038
Cac_g002057	0	0	0	0.84651	0.911219	0	2.86566	0.165312	0.113759
Cac_g002058	39.3787	17.7766	49.7774	53.7135	43.5803	32.7387	39.8273	37.8907	29.6564
Cac_g002059	2.48953	0.984729	2.73976	1.69094	1.13839	0.700067	3.67779	1.30185	2.71954
Cac_g002060	227.25	215.288	153.593	102.099	95.4328	152.544	280.277	376.727	224.239
Cac_g002061	77.6583	102.113	63.5974	58.7031	59.3738	65.7209	57.8027	23.1339	50.3515
Cac_g002062	10.9657	0.78599	5.99602	4.42701	5.64227	0.0484054	9.76974	13.9471	9.09301
Cac_g002063	9.02743	2.71554	7.92805	9.04729	7.26105	4.39808	8.70991	5.29368	7.48262
Cac_g002064	15.8099	5.43901	22.1295	18.7571	16.5451	3.30477	12.7497	4.4882	12.5232
Cac_g002065	56.2607	54.1091	60.3409	59.0866	67.5792	31.5491	64.5587	57.083	68.9878
[truncated: 29,827 more rows]
[truncated: 10 more columns]
